# Supplementary material for: Improving the Identification of Phenotypic Abnormalities and Sexual Dimorphism in Mice When Studying Rare Event Categorical Characteristics
Source: Genetics. 2016 Dec 5;205(2):491–501. doi: 10.1534/genetics.116.195388 (PMC5289831; doi:10.1534/genetics.116.195388)
Supplement: Supplementary file 11 [file 491FileS3.csv]

	X.2	Colony.Prefix	Colony.Name	Strain	Cohort.Name	Pipeline	Gene.Name	Mouse.Name	Mouse	Genotype	GenotypeORIGINAL	Zygosity	Sex	Birth.Date	Assay.Date	Age.In.Weeks	Bulging.Eye	Eye.Hemorrhage	Eyelid.Morphology	Eyelid.Closure	Narrow.Eye.Opening	Cornea	Corneal.Opacity	Corneal.Vascularisation	Fusion.Between.Cornea.And.Lens	Iris.Pupil	Synechia	Pupil.Position	Pupil.Shape	Pupil.Dilation	Pupil.Light.Response	Iris.Pigmentation	Lens	Lens.Opacity	Retina	Retinal.Pigmentation	Retinal.Structure	Optic.Disc	Retinal.Blood.Vessels	Retinal.Blood.Vessels.Structur	Retinal.Blood.Vessels.Pattern	Persistence.Of.Hyaloid.Vascula	Slit.Lamp.Equipment.Name	Slit.Lamp.Equipment.Manufactur	Slit.Lamp.Model	Ophthalmoscope.Equipment.Name	Ophthalmoscope.Equipment.Manuf	Ophthalmoscope.Equipment.Model	Dilation.Method
1	15	MALM	EZh2 Knockout First EPD0052_2_C05	C57BL/6N;C57BL/6NTac	B6N MGP Select 20111123	MGP Select	Ezh2	MALM57.2e	M00997483	+/+	+/+	WT	Female	23-Nov-11	09-Mar-12	15.3	0	0	0	0	0	0	0	0	0	0	0	0	0	0	0	0	0	0	0	0	0	0	0	0	0	0	Slit Lamp	Zeiss	SL130	Indirect Binocular Ophthalmoscope	Heine	Omega 500 Unplugged	Tropicamide
2	16	MALM	EZh2 Knockout First EPD0052_2_C05	C57BL/6N;C57BL/6NTac	B6N MGP Select 20111123	MGP Select	Ezh2	MALM57.2f	M00997484	+/+	+/+	WT	Female	23-Nov-11	09-Mar-12	15.3	0	0	0	0	0	1	0	0	0	0	0	0	0	0	0	0	0	0	1	1	0	0	0	0	0	0	Slit Lamp	Zeiss	SL130	Indirect Binocular Ophthalmoscope	Heine	Omega 500 Unplugged	Tropicamide
3	17	MALM	EZh2 Knockout First EPD0052_2_C05	C57BL/6N;C57BL/6NTac	B6N MGP Select 20111123	MGP Select	Ezh2	MALM57.2g	M00997485	+/+	+/+	WT	Female	23-Nov-11	09-Mar-12	15.3	0	0	0	0	0	0	0	0	0	0	0	0	0	0	0	0	0	0	0	0	0	0	0	0	0	0	Slit Lamp	Zeiss	SL130	Indirect Binocular Ophthalmoscope	Heine	Omega 500 Unplugged	Tropicamide
4	18	MALM	EZh2 Knockout First EPD0052_2_C05	C57BL/6N;C57BL/6NTac	B6N MGP Select 20111123	MGP Select	Ezh2	MALM57.2h	M00997486	+/+	+/+	WT	Female	23-Nov-11	09-Mar-12	15.3	0	0	0	0	0	0	0	0	0	0	0	0	0	0	0	0	0	0	1	1	0	0	0	0	0	0	Slit Lamp	Zeiss	SL130	Indirect Binocular Ophthalmoscope	Heine	Omega 500 Unplugged	Tropicamide
5	19	MALM	EZh2 Knockout First EPD0052_2_C05	C57BL/6N;C57BL/6NTac	B6N MGP Select 20111123	MGP Select	Ezh2	MALM57.2a	M00997479	+/+	+/+	WT	Male	23-Nov-11	09-Mar-12	15.3	0	0	0	0	0	0	0	0	0	0	0	0	0	0	0	0	0	0	0	0	0	0	0	0	0	0	Slit Lamp	Zeiss	SL130	Indirect Binocular Ophthalmoscope	Heine	Omega 500 Unplugged	Tropicamide
6	20	MALM	EZh2 Knockout First EPD0052_2_C05	C57BL/6N;C57BL/6NTac	B6N MGP Select 20111123	MGP Select	Ezh2	MALM57.2b	M00997480	+/+	+/+	WT	Male	23-Nov-11	09-Mar-12	15.3	0	0	0	0	0	0	0	0	0	0	0	0	0	0	0	0	0	0	1	1	0	0	0	0	0	0	Slit Lamp	Zeiss	SL130	Indirect Binocular Ophthalmoscope	Heine	Omega 500 Unplugged	Tropicamide
7	21	MALM	EZh2 Knockout First EPD0052_2_C05	C57BL/6N;C57BL/6NTac	B6N MGP Select 20111123	MGP Select	Ezh2	MALM57.2c	M00997481	+/+	+/+	WT	Male	23-Nov-11	09-Mar-12	15.3	0	0	0	0	0	0	0	0	0	0	0	0	0	0	0	0	0	0	0	0	0	0	0	0	0	0	Slit Lamp	Zeiss	SL130	Indirect Binocular Ophthalmoscope	Heine	Omega 500 Unplugged	Tropicamide
8	22	MALM	EZh2 Knockout First EPD0052_2_C05	C57BL/6N;C57BL/6NTac	B6N MGP Select 20111205	MGP Select	Ezh2	MALM55.2d	M01009184	+/+	+/+	WT	Male	03-Dec-11	20-Mar-12	15.4	0	0	0	0	0	0	0	0	0	0	0	0	0	0	0	0	0	0	1	1	0	0	0	0	0	0	Slit Lamp	Zeiss	SL130	Indirect Binocular Ophthalmoscope	Heine	Omega 500 Unplugged	Tropicamide
9	23	MALM	EZh2 Knockout First EPD0052_2_C05	C57BL/6N;C57BL/6NTac	B6N MGP Select 20111205	MGP Select	Ezh2	MALM64.1a	M01009190	+/+	+/+	WT	Male	04-Dec-11	20-Mar-12	15.3	0	0	0	0	0	0	0	0	0	0	0	0	0	0	0	0	0	0	1	1	0	0	0	0	0	0	Slit Lamp	Zeiss	SL130	Indirect Binocular Ophthalmoscope	Heine	Omega 500 Unplugged	Tropicamide
10	24	MALM	EZh2 Knockout First EPD0052_2_C05	C57BL/6N;C57BL/6NTac	B6N MGP Select 20111205	MGP Select	Ezh2	MALM64.1c	M01009192	+/+	+/+	WT	Male	04-Dec-11	20-Mar-12	15.3	0	0	0	0	0	0	0	0	0	0	0	0	0	0	0	0	0	0	0	0	0	0	0	0	0	0	Slit Lamp	Zeiss	SL130	Indirect Binocular Ophthalmoscope	Heine	Omega 500 Unplugged	Tropicamide
11	25	MALM	EZh2 Knockout First EPD0052_2_C05	C57BL/6N;C57BL/6NTac	B6N MGP Select 20120111	MGP Select	Ezh2	MALM55.3a	M01040016	+/+	+/+	WT	Male	11-Jan-12	27-Apr-12	15.3	0	0	0	0	0	0	0	0	0	0	0	0	0	0	0	0	0	0	0	0	0	0	0	0	0	0	Slit Lamp	Zeiss	SL130	Indirect Binocular Ophthalmoscope	Heine	Omega 500 Unplugged	Tropicamide
12	26	MALM	EZh2 Knockout First EPD0052_2_C05	C57BL/6N;C57BL/6NTac	B6N MGP Select 20120111	MGP Select	Ezh2	MALM55.3b	M01040017	+/+	+/+	WT	Male	11-Jan-12	27-Apr-12	15.3	0	0	0	0	0	0	0	0	0	0	0	0	0	0	0	0	0	0	0	0	0	0	0	0	0	0	Slit Lamp	Zeiss	SL130	Indirect Binocular Ophthalmoscope	Heine	Omega 500 Unplugged	Tropicamide
13	27	MALM	EZh2 Knockout First EPD0052_2_C05	C57BL/6N;C57BL/6NTac	B6N MGP Select 20120111	MGP Select	Ezh2	MALM64.2a	M01040027	+/+	+/+	WT	Male	11-Jan-12	27-Apr-12	15.3	0	0	0	0	0	0	0	0	0	0	0	0	0	0	0	0	0	0	0	0	0	0	0	0	0	0	Slit Lamp	Zeiss	SL130	Indirect Binocular Ophthalmoscope	Heine	Omega 500 Unplugged	Tropicamide
14	28	MALM	EZh2 Knockout First EPD0052_2_C05	C57BL/6N;C57BL/6NTac	B6N MGP Select 20120111	MGP Select	Ezh2	MALM64.2d	M01040030	+/+	+/+	WT	Male	11-Jan-12	27-Apr-12	15.3	0	0	0	0	0	0	0	0	0	0	0	0	0	0	0	0	0	0	0	0	0	0	0	0	0	0	Slit Lamp	Zeiss	SL130	Indirect Binocular Ophthalmoscope	Heine	Omega 500 Unplugged	Tropicamide
15	29	MAPP	Smarcal1 Knockout EPD0147_4_F03	C57BL/6N;C57BL/6NTac	B6N MGP Select 20111205	MGP Select	Smarcal1	MAPP62.1b	M01005699	+/+	+/+	WT	Male	06-Dec-11	20-Mar-12	15	0	0	0	0	0	0	0	0	0	0	0	0	0	0	0	0	0	0	1	1	0	0	0	0	0	0	Slit Lamp	Zeiss	SL130	Indirect Binocular Ophthalmoscope	Heine	Omega 500 Unplugged	Tropicamide
16	30	MAPP	Smarcal1 Knockout EPD0147_4_F03	C57BL/6N;C57BL/6NTac	B6N MGP Select 20111205	MGP Select	Smarcal1	MAPP67.1a	M01005712	+/+	+/+	WT	Male	05-Dec-11	20-Mar-12	15.1	0	0	0	0	0	0	0	0	0	0	0	0	0	0	0	0	0	0	1	1	0	0	0	0	0	0	Slit Lamp	Zeiss	SL130	Indirect Binocular Ophthalmoscope	Heine	Omega 500 Unplugged	Tropicamide
17	31	MAPP	Smarcal1 Knockout EPD0147_4_F03	C57BL/6N;C57BL/6NTac	B6N MGP Select 20111205	MGP Select	Smarcal1	MAPP67.1d	M01005715	+/+	+/+	WT	Male	05-Dec-11	20-Mar-12	15.1	0	0	0	0	0	0	0	0	0	0	0	0	0	0	0	0	0	0	0	0	0	0	0	0	0	0	Slit Lamp	Zeiss	SL130	Indirect Binocular Ophthalmoscope	Heine	Omega 500 Unplugged	Tropicamide
18	32	MAPP	Smarcal1 Knockout EPD0147_4_F03	C57BL/6N;C57BL/6NTac	B6N MGP Select 20111205	MGP Select	Smarcal1	MAPP69.1a	M01005724	+/+	+/+	WT	Male	05-Dec-11	20-Mar-12	15.1	0	0	0	0	0	0	0	0	0	0	0	0	0	0	0	0	0	0	1	1	0	0	0	0	0	0	Slit Lamp	Zeiss	SL130	Indirect Binocular Ophthalmoscope	Heine	Omega 500 Unplugged	Tropicamide
19	33	MAQG	Sdhc Knockout EPD0143_3_B04	C57BL/6N;C57BL/6NTac	B6N MGP Select 20111211	MGP Select	Sdhc	MAQG88.2a	M01008323	+/+	+/+	WT	Male	11-Dec-11	27-Mar-12	15.3	0	0	0	0	0	0	0	0	0	0	0	0	0	0	0	0	0	0	0	0	0	0	0	0	0	0	Slit Lamp	Zeiss	SL130	Indirect Binocular Ophthalmoscope	Heine	Omega 500 Unplugged	Tropicamide
20	34	MAQG	Sdhc Knockout EPD0143_3_B04	C57BL/6N;C57BL/6NTac	B6N MGP Select 20111211	MGP Select	Sdhc	MAQG88.2d	M01008326	+/+	+/+	WT	Male	11-Dec-11	27-Mar-12	15.3	0	0	0	0	0	0	0	0	0	0	0	0	0	0	0	0	0	0	1	1	0	0	0	0	0	0	Slit Lamp	Zeiss	SL130	Indirect Binocular Ophthalmoscope	Heine	Omega 500 Unplugged	Tropicamide
21	35	MAQG	Sdhc Knockout EPD0143_3_B04	C57BL/6N;C57BL/6NTac	B6N MGP Select 20111211	MGP Select	Sdhc	MAQG88.2f	M01008328	+/+	+/+	WT	Male	11-Dec-11	27-Mar-12	15.3	0	0	0	0	0	0	0	0	0	0	0	0	0	0	0	0	0	0	1	1	0	0	0	0	0	0	Slit Lamp	Zeiss	SL130	Indirect Binocular Ophthalmoscope	Heine	Omega 500 Unplugged	Tropicamide
22	36	MAST	Fam134c tm2a(EUCOMM)Wtsi	C57BL/6N;C57BL/6NTac	B6N MGP Select 20120106	MGP Select	Fam134c	MAST70.2b	M01039088	+/+	+/+	WT	Female	05-Jan-12	20-Apr-12	15.1	0	0	0	0	0	0	0	0	0	0	0	0	0	0	0	0	0	0	0	0	0	0	0	0	0	0	Slit Lamp	Zeiss	SL130	Indirect Binocular Ophthalmoscope	Heine	Omega 500 Unplugged	Tropicamide
23	37	MAST	Fam134c tm2a(EUCOMM)Wtsi	C57BL/6N;C57BL/6NTac	B6N MGP Select 20120106	MGP Select	Fam134c	MAST70.2c	M01039089	+/+	+/+	WT	Female	05-Jan-12	20-Apr-12	15.1	0	0	0	0	1	1	1	1	0	0	0	0	0	0	0	0	0	0	0	0	0	0	0	0	0	0	Slit Lamp	Zeiss	SL130	Indirect Binocular Ophthalmoscope	Heine	Omega 500 Unplugged	Tropicamide
24	38	MAST	Fam134c tm2a(EUCOMM)Wtsi	C57BL/6N;C57BL/6NTac	B6N MGP Select 20120106	MGP Select	Fam134c	MAST71.3f	M01039096	+/+	+/+	WT	Female	07-Jan-12	20-Apr-12	14.9	0	0	0	0	0	0	0	0	0	0	0	0	0	0	0	0	0	0	0	0	0	0	0	0	0	0	Slit Lamp	Zeiss	SL130	Indirect Binocular Ophthalmoscope	Heine	Omega 500 Unplugged	Tropicamide
25	39	MAST	Fam134c tm2a(EUCOMM)Wtsi	C57BL/6N;C57BL/6NTac	B6N MGP Select 20120106	MGP Select	Fam134c	MAST71.3g	M01039097	+/+	+/+	WT	Female	07-Jan-12	20-Apr-12	14.9	0	0	0	0	0	0	0	0	0	0	0	0	0	0	0	0	0	0	0	0	0	0	0	0	0	0	Slit Lamp	Zeiss	SL130	Indirect Binocular Ophthalmoscope	Heine	Omega 500 Unplugged	Tropicamide
26	40	MAST	Fam134c tm2a(EUCOMM)Wtsi	C57BL/6N;C57BL/6NTac	B6N MGP Select 20120310	MGP Select	Fam134c	MAST79.1c	M01096634	+/+	+/+	WT	Male	08-Mar-12	22-Jun-12	15.1	0	0	0	0	0	0	0	0	0	0	0	0	0	0	0	0	0	0	0	0	0	0	0	0	0	0	Slit Lamp	Zeiss	SL130	Indirect Binocular Ophthalmoscope	Heine	Omega 500 Unplugged	Tropicamide
27	41	MAST	Fam134c tm2a(EUCOMM)Wtsi	C57BL/6N;C57BL/6NTac	B6N MGP Select 20120310	MGP Select	Fam134c	MAST79.1d	M01096635	+/+	+/+	WT	Male	08-Mar-12	22-Jun-12	15.1	0	0	0	0	0	0	0	0	0	0	0	0	0	0	0	0	0	0	1	1	0	0	0	0	0	0	Slit Lamp	Zeiss	SL130	Indirect Binocular Ophthalmoscope	Heine	Omega 500 Unplugged	Tropicamide
28	42	MAST	Fam134c tm2a(EUCOMM)Wtsi	C57BL/6N;C57BL/6NTac	B6N MGP Select 20120310	MGP Select	Fam134c	MAST80.1b	M01096639	+/+	+/+	WT	Male	08-Mar-12	22-Jun-12	15.1	0	0	0	0	0	1	0	0	0	0	0	0	0	0	0	0	0	0	0	0	0	0	0	0	0	0	Slit Lamp	Zeiss	SL130	Indirect Binocular Ophthalmoscope	Heine	Omega 500 Unplugged	Tropicamide
29	43	MAVY	Donson Knockout EPD0243_2_A05	C57BL/6N;C57BL/6NTac	B6N MGP Select 20111107	MGP Select	Donson	MAVY54.2a	M00982051	+/+	+/+	WT	Male	08-Nov-11	21-Feb-12	15	0	0	0	0	0	0	0	0	0	0	0	0	0	0	0	0	0	0	0	0	0	0	0	0	0	0	Slit Lamp	Zeiss	SL130	Indirect Binocular Ophthalmoscope	Heine	Omega 500 Unplugged	Tropicamide
30	44	MAVY	Donson Knockout EPD0243_2_A05	C57BL/6N;C57BL/6NTac	B6N MGP Select 20111107	MGP Select	Donson	MAVY63.1c	M00982072	+/+	+/+	WT	Male	09-Nov-11	21-Feb-12	14.9	0	0	0	0	0	0	0	0	0	0	0	0	0	0	0	0	0	0	1	1	0	0	0	0	0	0	Slit Lamp	Zeiss	SL130	Indirect Binocular Ophthalmoscope	Heine	Omega 500 Unplugged	Tropicamide
31	45	MAVY	Donson Knockout EPD0243_2_A05	C57BL/6N;C57BL/6NTac	B6N MGP Select 20111107	MGP Select	Donson	MAVY63.1f	M00982075	+/+	+/+	WT	Male	09-Nov-11	21-Feb-12	14.9	0	0	0	0	0	0	0	0	0	0	0	0	0	0	0	0	0	0	1	1	0	0	0	0	0	0	Slit Lamp	Zeiss	SL130	Indirect Binocular Ophthalmoscope	Heine	Omega 500 Unplugged	Tropicamide
32	46	MAVY	Donson Knockout EPD0243_2_A05	C57BL/6N;C57BL/6NTac	B6N MGP Select 20111107	MGP Select	Donson	MAVY63.1h	M00982077	+/+	+/+	WT	Male	09-Nov-11	21-Feb-12	14.9	0	0	0	0	0	0	0	0	0	0	0	0	0	0	0	0	0	0	1	1	0	0	0	0	0	0	Slit Lamp	Zeiss	SL130	Indirect Binocular Ophthalmoscope	Heine	Omega 500 Unplugged	Tropicamide
33	47	MAVY	Donson Knockout EPD0243_2_A05	C57BL/6N;C57BL/6NTac	B6N MGP Select 20111113	MGP Select	Donson	MAVY61.1b	M00987668	+/+	+/+	WT	Male	13-Nov-11	28-Feb-12	15.3	0	0	0	0	0	0	0	0	0	0	0	0	0	0	0	0	0	0	0	0	0	0	0	0	0	0	Slit Lamp	Zeiss	SL130	Indirect Binocular Ophthalmoscope	Heine	Omega 500 Unplugged	Tropicamide
34	48	MAVY	Donson Knockout EPD0243_2_A05	C57BL/6N;C57BL/6NTac	B6N MGP Select 20111113	MGP Select	Donson	MAVY61.1c	M00987669	+/+	+/+	WT	Male	13-Nov-11	28-Feb-12	15.3	0	0	0	0	0	0	0	0	0	0	0	0	0	0	0	0	0	0	0	0	0	0	0	0	0	0	Slit Lamp	Zeiss	SL130	Indirect Binocular Ophthalmoscope	Heine	Omega 500 Unplugged	Tropicamide
35	49	MAVY	Donson Knockout EPD0243_2_A05	C57BL/6N;C57BL/6NTac	B6N MGP Select 20111113	MGP Select	Donson	MAVY61.1d	M00987670	+/+	+/+	WT	Male	13-Nov-11	28-Feb-12	15.3	0	0	0	0	0	0	0	0	0	0	0	0	0	0	0	0	0	0	0	0	0	0	0	0	0	0	Slit Lamp	Zeiss	SL130	Indirect Binocular Ophthalmoscope	Heine	Omega 500 Unplugged	Tropicamide
36	50	MAVY	Donson Knockout EPD0243_2_A05	C57BL/6N;C57BL/6NTac	B6N MGP Select 20111113	MGP Select	Donson	MAVY61.1e	M00987671	+/+	+/+	WT	Male	13-Nov-11	28-Feb-12	15.3	0	0	0	0	0	0	0	0	0	0	0	0	0	0	0	0	0	0	0	0	0	0	0	0	0	0	Slit Lamp	Zeiss	SL130	Indirect Binocular Ophthalmoscope	Heine	Omega 500 Unplugged	Tropicamide
37	51	MAXZ	Hdac8 Knockout 1 EPD0028_1_C04	C57BL/6N;C57BL/6NTac	B6N MGP Select 20120111	MGP Select	Hdac8	MAXZ48.1b	M01039879	+/+	+/+	WT	Male	11-Jan-12	27-Apr-12	15.3	0	0	0	0	0	0	0	0	0	0	0	0	0	0	0	0	0	0	0	0	0	0	0	0	0	0	Slit Lamp	Zeiss	SL130	Indirect Binocular Ophthalmoscope	Heine	Omega 500 Unplugged	Tropicamide
38	52	MAXZ	Hdac8 Knockout 1 EPD0028_1_C04	C57BL/6N;C57BL/6NTac	B6N MGP Select 20120111	MGP Select	Hdac8	MAXZ48.1c	M01039880	+/+	+/+	WT	Male	11-Jan-12	27-Apr-12	15.3	0	0	0	0	0	0	0	0	0	0	0	0	0	0	0	0	0	0	0	0	0	0	0	0	0	0	Slit Lamp	Zeiss	SL130	Indirect Binocular Ophthalmoscope	Heine	Omega 500 Unplugged	Tropicamide
39	53	MAXZ	Hdac8 Knockout 1 EPD0028_1_C04	C57BL/6N;C57BL/6NTac	B6N MGP Select 20120111	MGP Select	Hdac8	MAXZ48.1d	M01039881	+/+	+/+	WT	Male	11-Jan-12	27-Apr-12	15.3	0	0	0	0	0	0	0	0	0	0	0	0	0	0	0	0	0	0	0	0	0	0	0	0	0	0	Slit Lamp	Zeiss	SL130	Indirect Binocular Ophthalmoscope	Heine	Omega 500 Unplugged	Tropicamide
40	54	MAXZ	Hdac8 Knockout 1 EPD0028_1_C04	C57BL/6N;C57BL/6NTac	B6N MGP Select 20120926	MGP Select	Hdac8	MAXZ61.1a	M01284264	+/+	+/+	WT	Male	28-Sep-12	09-Jan-13	14.7	0	0	0	0	0	0	0	0	0	0	0	0	0	0	0	0	0	0	1	1	0	0	0	0	0	1	Slit Lamp	Zeiss	SL130	Indirect Binocular Ophthalmoscope	Heine	Omega 500 Unplugged	Tropicamide
41	55	MAXZ	Hdac8 Knockout 1 EPD0028_1_C04	C57BL/6N;C57BL/6NTac	B6N MGP Select 20120926	MGP Select	Hdac8	MAXZ61.1b	M01284265	+/+	+/+	WT	Male	28-Sep-12	09-Jan-13	14.7	0	0	0	0	0	0	0	0	0	0	0	0	0	0	0	0	0	0	1	1	0	0	0	0	0	0	Slit Lamp	Zeiss	SL130	Indirect Binocular Ophthalmoscope	Heine	Omega 500 Unplugged	Tropicamide
42	56	MAXZ	Hdac8 Knockout 1 EPD0028_1_C04	C57BL/6N;C57BL/6NTac	B6N MGP Select 20120926	MGP Select	Hdac8	MAXZ61.1d	M01284267	+/+	+/+	WT	Male	28-Sep-12	09-Jan-13	14.7	0	0	0	0	0	0	0	0	0	0	0	0	0	0	0	0	0	0	1	1	0	0	0	0	0	0	Slit Lamp	Zeiss	SL130	Indirect Binocular Ophthalmoscope	Heine	Omega 500 Unplugged	Tropicamide
43	57	MAXZ	Hdac8 Knockout 1 EPD0028_1_C04	C57BL/6N;C57BL/6NTac	B6N MGP Select 20120926	MGP Select	Hdac8	MAXZ61.1e	M01284268	+/+	+/+	WT	Male	28-Sep-12	09-Jan-13	14.7	0	0	0	0	0	0	0	0	0	0	0	0	0	0	0	0	0	0	1	1	0	0	0	0	0	0	Slit Lamp	Zeiss	SL130	Indirect Binocular Ophthalmoscope	Heine	Omega 500 Unplugged	Tropicamide
44	58	MAXZ	Hdac8 Knockout 1 EPD0028_1_C04	C57BL/6N;C57BL/6NTac	B6N MGP Select 20120926	MGP Select	Hdac8	MAXZ61.1f	M01284269	+/+	+/+	WT	Male	28-Sep-12	09-Jan-13	14.7	0	0	0	0	0	0	0	0	0	0	0	0	0	0	0	0	0	0	1	1	0	0	0	0	0	0	Slit Lamp	Zeiss	SL130	Indirect Binocular Ophthalmoscope	Heine	Omega 500 Unplugged	Tropicamide
45	59	MAXZ	Hdac8 Knockout 1 EPD0028_1_C04	C57BL/6N;C57BL/6NTac	B6N MGP Select 20121204	MGP Select	Hdac8	MAXZ64.2b	M01346923	+/+	+/+	WT	Male	04-Dec-12	20-Mar-13	15.1	0	0	0	0	0	0	0	0	0	0	0	0	0	0	0	0	0	0	0	0	0	0	0	0	0	0	Slit Lamp	Zeiss	SL130	Indirect Binocular Ophthalmoscope	Heine	Omega 500 Unplugged	Tropicamide
46	60	MAXZ	Hdac8 Knockout 1 EPD0028_1_C04	C57BL/6N;C57BL/6NTac	B6N MGP Select 20121204	MGP Select	Hdac8	MAXZ64.2c	M01346924	+/+	+/+	WT	Male	04-Dec-12	20-Mar-13	15.1	0	0	0	0	0	0	0	0	0	0	0	0	0	0	0	0	0	0	1	1	0	0	0	0	0	0	Slit Lamp	Zeiss	SL130	Indirect Binocular Ophthalmoscope	Heine	Omega 500 Unplugged	Tropicamide
47	61	MAXZ	Hdac8 Knockout 1 EPD0028_1_C04	C57BL/6N;C57BL/6NTac	B6N MGP Select 20121204	MGP Select	Hdac8	MAXZ64.2e	M01346926	+/+	+/+	WT	Male	04-Dec-12	20-Mar-13	15.1	0	0	0	0	0	0	0	0	0	0	0	0	0	0	0	0	0	0	0	0	0	0	0	0	0	0	Slit Lamp	Zeiss	SL130	Indirect Binocular Ophthalmoscope	Heine	Omega 500 Unplugged	Tropicamide
48	62	MAXZ	Hdac8 Knockout 1 EPD0028_1_C04	C57BL/6N;C57BL/6NTac	B6N MGP Select 20121204	MGP Select	Hdac8	MAXZ64.2f	M01346927	+/+	+/+	WT	Male	04-Dec-12	20-Mar-13	15.1	0	0	0	0	0	0	0	0	0	0	0	0	0	0	0	0	0	0	1	1	0	0	0	0	0	0	Slit Lamp	Zeiss	SL130	Indirect Binocular Ophthalmoscope	Heine	Omega 500 Unplugged	Tropicamide
49	63	MAXZ	Hdac8 Knockout 1 EPD0028_1_C04	C57BL/6N;C57BL/6NTac	B6N MGP Select 20121204	MGP Select	Hdac8	MAXZ70.1a	M01346930	+/+	+/+	WT	Male	04-Dec-12	20-Mar-13	15.1	0	0	0	0	0	0	0	0	0	0	0	0	0	0	0	0	0	0	1	1	0	0	0	0	0	0	Slit Lamp	Zeiss	SL130	Indirect Binocular Ophthalmoscope	Heine	Omega 500 Unplugged	Tropicamide
50	64	MAXZ	Hdac8 Knockout 1 EPD0028_1_C04	C57BL/6N;C57BL/6NTac	B6N MGP Select 20121204	MGP Select	Hdac8	MAXZ70.1b	M01346931	+/+	+/+	WT	Male	04-Dec-12	20-Mar-13	15.1	0	0	0	0	0	0	0	0	0	0	0	0	0	0	0	0	0	0	0	0	0	0	0	0	0	0	Slit Lamp	Zeiss	SL130	Indirect Binocular Ophthalmoscope	Heine	Omega 500 Unplugged	Tropicamide
51	65	MAXZ	Hdac8 Knockout 1 EPD0028_1_C04	C57BL/6N;C57BL/6NTac	B6N MGP Select 20121204	MGP Select	Hdac8	MAXZ70.1c	M01346932	+/+	+/+	WT	Male	04-Dec-12	20-Mar-13	15.1	0	0	0	0	0	0	0	0	0	0	0	0	0	0	0	0	0	0	1	1	0	0	0	0	0	0	Slit Lamp	Zeiss	SL130	Indirect Binocular Ophthalmoscope	Heine	Omega 500 Unplugged	Tropicamide
52	66	MAYP	Atg16l1 Knockout 1 EPD0102_2_A02	C57BL/6N;C57BL/6NTac	B6N MGP Select 20111205	MGP Select	Atg16l1	MAYP80.2d	M01006253	+/+	+/+	WT	Female	06-Dec-11	20-Mar-12	15	0	0	0	0	0	1	1	0	1	1	0	1	1	1	1	0	0	0	1	1	0	0	0	0	0	1	Slit Lamp	Zeiss	SL130	Indirect Binocular Ophthalmoscope	Heine	Omega 500 Unplugged	Tropicamide
53	67	MAYP	Atg16l1 Knockout 1 EPD0102_2_A02	C57BL/6N;C57BL/6NTac	B6N MGP Select 20111205	MGP Select	Atg16l1	MAYP83.1c	M01006269	+/+	+/+	WT	Female	05-Dec-11	20-Mar-12	15.1	0	0	0	0	0	0	0	0	0	0	0	0	0	0	0	0	1	1	0	0	0	0	0	0	0	0	Slit Lamp	Zeiss	SL130	Indirect Binocular Ophthalmoscope	Heine	Omega 500 Unplugged	Tropicamide
54	68	MAYP	Atg16l1 Knockout 1 EPD0102_2_A02	C57BL/6N;C57BL/6NTac	B6N MGP Select 20111205	MGP Select	Atg16l1	MAYP83.1d	M01006270	+/+	+/+	WT	Female	05-Dec-11	20-Mar-12	15.1	0	0	0	0	0	1	0	0	0	1	0	1	1	0	0	0	0	0	0	0	0	0	0	0	0	0	Slit Lamp	Zeiss	SL130	Indirect Binocular Ophthalmoscope	Heine	Omega 500 Unplugged	Tropicamide
55	69	MAYP	Atg16l1 Knockout 1 EPD0102_2_A02	C57BL/6N;C57BL/6NTac	B6N MGP Select 20111205	MGP Select	Atg16l1	MAYP83.1g	M01006273	+/+	+/+	WT	Female	05-Dec-11	20-Mar-12	15.1	0	0	0	0	0	0	0	0	0	0	0	0	0	0	0	0	0	0	0	0	0	0	0	0	0	0	Slit Lamp	Zeiss	SL130	Indirect Binocular Ophthalmoscope	Heine	Omega 500 Unplugged	Tropicamide
56	70	MAYP	Atg16l1 Knockout 1 EPD0102_2_A02	C57BL/6N;C57BL/6NTac	B6N MGP Select 20120117	MGP Select	Atg16l1	MAYP83.2a	M01052503	+/+	+/+	WT	Male	19-Jan-12	01-May-12	14.7	0	0	0	0	0	0	0	0	0	0	0	0	0	0	0	0	0	0	0	0	0	0	0	0	0	0	Slit Lamp	Zeiss	SL130	Indirect Binocular Ophthalmoscope	Heine	Omega 500 Unplugged	Tropicamide
57	71	MAYP	Atg16l1 Knockout 1 EPD0102_2_A02	C57BL/6N;C57BL/6NTac	B6N MGP Select 20120117	MGP Select	Atg16l1	MAYP83.2b	M01052504	+/+	+/+	WT	Male	19-Jan-12	01-May-12	14.7	0	0	0	0	0	0	0	0	0	0	0	0	0	0	0	0	0	0	0	0	0	0	0	0	0	0	Slit Lamp	Zeiss	SL130	Indirect Binocular Ophthalmoscope	Heine	Omega 500 Unplugged	Tropicamide
58	72	MAYP	Atg16l1 Knockout 1 EPD0102_2_A02	C57BL/6N;C57BL/6NTac	B6N MGP Select 20120117	MGP Select	Atg16l1	MAYP83.2f	M01052508	+/+	+/+	WT	Male	19-Jan-12	01-May-12	14.7	0	0	0	0	0	0	0	0	0	0	0	0	0	0	0	0	0	0	0	0	0	0	0	0	0	0	Slit Lamp	Zeiss	SL130	Indirect Binocular Ophthalmoscope	Heine	Omega 500 Unplugged	Tropicamide
59	73	MAYP	Atg16l1 Knockout 1 EPD0102_2_A02	C57BL/6N;C57BL/6NTac	B6N MGP Select 20120117	MGP Select	Atg16l1	MAYP83.2g	M01052509	+/+	+/+	WT	Male	19-Jan-12	01-May-12	14.7	0	0	0	0	0	0	0	0	0	0	0	0	0	0	0	0	0	0	0	0	0	0	0	0	0	0	Slit Lamp	Zeiss	SL130	Indirect Binocular Ophthalmoscope	Heine	Omega 500 Unplugged	Tropicamide
60	74	MAYU	March5 Knockout 2 EPD0180_5_B02	C57BL/6N;C57BL/6NTac	B6N MGP Select 20111123	MGP Select	Mar-05	MAYU56.1a	M00997819	+/+	+/+	WT	Female	23-Nov-11	09-Mar-12	15.3	0	0	0	0	0	0	0	0	0	0	0	0	0	0	0	0	0	0	1	1	0	0	0	0	0	0	Slit Lamp	Zeiss	SL130	Indirect Binocular Ophthalmoscope	Heine	Omega 500 Unplugged	Tropicamide
61	75	MAYU	March5 Knockout 2 EPD0180_5_B02	C57BL/6N;C57BL/6NTac	B6N MGP Select 20111123	MGP Select	Mar-05	MAYU64.1e	M00997843	+/+	+/+	WT	Female	23-Nov-11	09-Mar-12	15.3	0	0	0	0	0	0	0	0	0	0	0	0	0	0	0	0	0	0	1	1	0	0	0	0	0	0	Slit Lamp	Zeiss	SL130	Indirect Binocular Ophthalmoscope	Heine	Omega 500 Unplugged	Tropicamide
62	76	MAYU	March5 Knockout 2 EPD0180_5_B02	C57BL/6N;C57BL/6NTac	B6N MGP Select 20111123	MGP Select	Mar-05	MAYU64.1f	M00997844	+/+	+/+	WT	Female	23-Nov-11	09-Mar-12	15.3	0	0	0	0	0	0	0	0	0	0	0	0	0	0	0	0	0	0	0	0	0	0	0	0	0	0	Slit Lamp	Zeiss	SL130	Indirect Binocular Ophthalmoscope	Heine	Omega 500 Unplugged	Tropicamide
63	77	MAYU	March5 Knockout 2 EPD0180_5_B02	C57BL/6N;C57BL/6NTac	B6N MGP Select 20111219	MGP Select	Mar-05	MAYU60.2f	M01017686	+/+	+/+	WT	Female	18-Dec-11	02-Apr-12	15.1	0	0	0	0	0	0	0	0	0	0	0	0	0	0	0	0	1	1	1	1	0	0	0	0	0	0	Slit Lamp	Zeiss	SL130	Indirect Binocular Ophthalmoscope	Heine	Omega 500 Unplugged	Tropicamide
64	78	MAYU	March5 Knockout 2 EPD0180_5_B02	C57BL/6N;C57BL/6NTac	B6N MGP Select 20111219	MGP Select	Mar-05	MAYU60.2h	M01017688	+/+	+/+	WT	Female	18-Dec-11	02-Apr-12	15.1	0	0	0	0	0	0	0	0	0	0	0	0	0	0	0	0	0	0	0	0	0	0	0	0	0	0	Slit Lamp	Zeiss	SL130	Indirect Binocular Ophthalmoscope	Heine	Omega 500 Unplugged	Tropicamide
65	79	MAYU	March5 Knockout 2 EPD0180_5_B02	C57BL/6N;C57BL/6NTac	B6N MGP Select 20111219	MGP Select	Mar-05	MAYU63.2d	M01019773	+/+	+/+	WT	Female	19-Dec-11	02-Apr-12	15	0	0	0	0	0	0	0	0	0	0	0	0	0	0	0	0	0	0	0	0	0	0	0	0	0	0	Slit Lamp	Zeiss	SL130	Indirect Binocular Ophthalmoscope	Heine	Omega 500 Unplugged	Tropicamide
66	80	MAYU	March5 Knockout 2 EPD0180_5_B02	C57BL/6N;C57BL/6NTac	B6N MGP Select 20120620	MGP Select	Mar-05	MAYU83.1c	M01181125	+/+	+/+	WT	Female	21-Jun-12	02-Oct-12	14.7	0	0	0	0	0	0	0	0	0	0	0	0	0	0	0	0	0	0	0	0	0	0	0	0	0	0	Slit Lamp	Zeiss	SL130	Indirect Binocular Ophthalmoscope	Heine	Omega 500 Unplugged	Tropicamide
67	81	MAYV	Mtor Knockout 1 EPD0046_3_B11	C57BL/6N;C57BL/6NTac	B6N MGP Select 20111113	MGP Select	Mtor	MAYV84.1b	M00986516	+/+	+/+	WT	Female	13-Nov-11	28-Feb-12	15.3	0	0	0	0	0	1	1	1	1	0	0	0	0	0	0	0	0	0	0	0	0	0	0	0	0	0	Slit Lamp	Zeiss	SL130	Indirect Binocular Ophthalmoscope	Heine	Omega 500 Unplugged	Tropicamide
68	82	MAYV	Mtor Knockout 1 EPD0046_3_B11	C57BL/6N;C57BL/6NTac	B6N MGP Select 20111113	MGP Select	Mtor	MAYV84.1c	M00986517	+/+	+/+	WT	Female	13-Nov-11	28-Feb-12	15.3	0	0	0	0	0	0	0	0	0	0	0	0	0	0	0	0	0	0	0	0	0	0	0	0	0	0	Slit Lamp	Zeiss	SL130	Indirect Binocular Ophthalmoscope	Heine	Omega 500 Unplugged	Tropicamide
69	83	MAYV	Mtor Knockout 1 EPD0046_3_B11	C57BL/6N;C57BL/6NTac	B6N MGP Select 20111113	MGP Select	Mtor	MAYV84.1e	M00986519	+/+	+/+	WT	Female	13-Nov-11	28-Feb-12	15.3	0	0	0	0	0	0	0	0	0	0	0	0	0	0	0	0	0	0	0	0	0	0	0	0	0	0	Slit Lamp	Zeiss	SL130	Indirect Binocular Ophthalmoscope	Heine	Omega 500 Unplugged	Tropicamide
70	84	MAYV	Mtor Knockout 1 EPD0046_3_B11	C57BL/6N;C57BL/6NTac	B6N MGP Select 20111113	MGP Select	Mtor	MAYV84.1g	M00986521	+/+	+/+	WT	Female	13-Nov-11	28-Feb-12	15.3	0	0	0	0	0	0	0	0	0	0	0	0	0	0	0	0	0	0	0	0	0	0	0	0	0	0	Slit Lamp	Zeiss	SL130	Indirect Binocular Ophthalmoscope	Heine	Omega 500 Unplugged	Tropicamide
71	85	MAYV	Mtor Knockout 1 EPD0046_3_B11	C57BL/6N;C57BL/6NTac	B6N MGP Select 20111113	MGP Select	Mtor	MAYV85.1g	M00986528	+/+	+/+	WT	Female	13-Nov-11	28-Feb-12	15.3	0	0	0	0	0	0	0	0	0	0	0	0	0	0	0	0	0	0	0	0	0	0	0	0	0	0	Slit Lamp	Zeiss	SL130	Indirect Binocular Ophthalmoscope	Heine	Omega 500 Unplugged	Tropicamide
72	86	MAYV	Mtor Knockout 1 EPD0046_3_B11	C57BL/6N;C57BL/6NTac	B6N MGP Select 20111113	MGP Select	Mtor	MAYV79.1f	M00986536	+/+	+/+	WT	Female	13-Nov-11	28-Feb-12	15.3	0	0	0	0	0	0	0	0	0	0	0	0	0	0	0	0	0	0	0	0	0	0	0	0	0	0	Slit Lamp	Zeiss	SL130	Indirect Binocular Ophthalmoscope	Heine	Omega 500 Unplugged	Tropicamide
73	87	MAYV	Mtor Knockout 1 EPD0046_3_B11	C57BL/6N;C57BL/6NTac	B6N MGP Select 20111113	MGP Select	Mtor	MAYV79.1g	M00986537	+/+	+/+	WT	Female	13-Nov-11	28-Feb-12	15.3	0	0	0	0	0	0	0	0	0	0	0	0	0	0	0	0	0	0	0	0	0	0	0	0	0	0	Slit Lamp	Zeiss	SL130	Indirect Binocular Ophthalmoscope	Heine	Omega 500 Unplugged	Tropicamide
74	88	MAYV	Mtor Knockout 1 EPD0046_3_B11	C57BL/6N;C57BL/6NTac	B6N MGP Select 20111113	MGP Select	Mtor	MAYV85.1c	M00986524	+/+	+/+	WT	Male	13-Nov-11	28-Feb-12	15.3	0	0	0	0	0	0	0	0	0	0	0	0	0	0	0	0	0	0	0	0	0	0	0	0	0	0	Slit Lamp	Zeiss	SL130	Indirect Binocular Ophthalmoscope	Heine	Omega 500 Unplugged	Tropicamide
75	89	MAYV	Mtor Knockout 1 EPD0046_3_B11	C57BL/6N;C57BL/6NTac	B6N MGP Select 20111113	MGP Select	Mtor	MAYV85.1d	M00986525	+/+	+/+	WT	Male	13-Nov-11	28-Feb-12	15.3	0	0	0	0	0	0	0	0	0	0	0	0	0	0	0	0	0	0	0	0	0	0	0	0	0	0	Slit Lamp	Zeiss	SL130	Indirect Binocular Ophthalmoscope	Heine	Omega 500 Unplugged	Tropicamide
76	90	MAYV	Mtor Knockout 1 EPD0046_3_B11	C57BL/6N;C57BL/6NTac	B6N MGP Select 20111113	MGP Select	Mtor	MAYV79.1a	M00986531	+/+	+/+	WT	Male	13-Nov-11	28-Feb-12	15.3	0	0	0	0	0	0	0	0	0	0	0	0	0	0	0	0	0	0	0	0	0	0	0	0	0	0	Slit Lamp	Zeiss	SL130	Indirect Binocular Ophthalmoscope	Heine	Omega 500 Unplugged	Tropicamide
77	91	MAYV	Mtor Knockout 1 EPD0046_3_B11	C57BL/6N;C57BL/6NTac	B6N MGP Select 20111107	MGP Select	Mtor	MAYV80.1a	M00986539	+/+	+/+	WT	Male	09-Nov-11	21-Feb-12	14.9	0	0	0	0	0	0	0	0	0	0	0	0	0	0	0	0	0	0	0	0	0	0	0	0	0	0	Slit Lamp	Zeiss	SL130	Indirect Binocular Ophthalmoscope	Heine	Omega 500 Unplugged	Tropicamide
78	92	MAYV	Mtor Knockout 1 EPD0046_3_B11	C57BL/6N;C57BL/6NTac	B6N MGP Select 20111107	MGP Select	Mtor	MAYV80.1c	M00986541	+/+	+/+	WT	Male	09-Nov-11	21-Feb-12	14.9	0	0	0	0	0	0	0	0	0	0	0	0	0	0	0	0	0	0	0	0	0	0	0	0	0	0	Slit Lamp	Zeiss	SL130	Indirect Binocular Ophthalmoscope	Heine	Omega 500 Unplugged	Tropicamide
79	93	MAYV	Mtor Knockout 1 EPD0046_3_B11	C57BL/6N;C57BL/6NTac	B6N MGP Select 20111107	MGP Select	Mtor	MAYV80.1e	M00986543	+/+	+/+	WT	Male	09-Nov-11	21-Feb-12	14.9	0	0	0	0	0	0	0	0	0	0	0	0	0	0	0	0	0	0	0	0	0	0	0	0	0	0	Slit Lamp	Zeiss	SL130	Indirect Binocular Ophthalmoscope	Heine	Omega 500 Unplugged	Tropicamide
80	94	MAYY	Trex1 Knockout EPD0296_3_C07	C57BL/6N;C57BL/6NTac	B6N MGP Select 20120312	MGP Select	Trex1	MAYY98.1b	M01098433	+/+	+/+	WT	Male	14-Mar-12	26-Jun-12	14.9	0	0	0	0	0	0	0	0	0	0	0	0	0	0	0	0	0	0	1	1	0	0	0	0	0	0	Slit Lamp	Zeiss	SL130	Indirect Binocular Ophthalmoscope	Heine	Omega 500 Unplugged	Tropicamide
81	95	MAYY	Trex1 Knockout EPD0296_3_C07	C57BL/6N;C57BL/6NTac	B6N MGP Select 20120312	MGP Select	Trex1	MAYY98.1c	M01098434	+/+	+/+	WT	Male	14-Mar-12	26-Jun-12	14.9	0	0	0	0	0	0	0	0	0	0	0	0	0	0	0	0	0	0	0	0	0	0	0	0	0	0	Slit Lamp	Zeiss	SL130	Indirect Binocular Ophthalmoscope	Heine	Omega 500 Unplugged	Tropicamide
82	96	MAYY	Trex1 Knockout EPD0296_3_C07	C57BL/6N;C57BL/6NTac	B6N MGP Select 20120312	MGP Select	Trex1	MAYY100.1a	M01098482	+/+	+/+	WT	Male	14-Mar-12	26-Jun-12	14.9	0	0	0	0	0	0	0	0	0	0	0	0	0	0	0	0	0	0	0	0	0	0	0	0	0	0	Slit Lamp	Zeiss	SL130	Indirect Binocular Ophthalmoscope	Heine	Omega 500 Unplugged	Tropicamide
83	97	MAZM	Polg2 Knockout 1 EPD0155_3_B07	C57BL/6N;C57BL/6NTac	B6N MGP Select 20120106	MGP Select	Polg2	MAZM64.1a	M01038571	+/+	+/+	WT	Male	06-Jan-12	20-Apr-12	15	0	0	0	0	0	0	0	0	0	0	0	0	0	0	0	0	0	0	0	0	0	0	0	0	0	0	Slit Lamp	Zeiss	SL130	Indirect Binocular Ophthalmoscope	Heine	Omega 500 Unplugged	Tropicamide
84	98	MAZM	Polg2 Knockout 1 EPD0155_3_B07	C57BL/6N;C57BL/6NTac	B6N MGP Select 20120106	MGP Select	Polg2	MAZM64.1b	M01038572	+/+	+/+	WT	Male	06-Jan-12	20-Apr-12	15	0	0	0	0	0	0	0	0	0	0	0	0	0	0	0	0	0	0	0	0	0	0	0	0	0	0	Slit Lamp	Zeiss	SL130	Indirect Binocular Ophthalmoscope	Heine	Omega 500 Unplugged	Tropicamide
85	99	MAZM	Polg2 Knockout 1 EPD0155_3_B07	C57BL/6N;C57BL/6NTac	B6N MGP Select 20120106	MGP Select	Polg2	MAZM65.1b	M01038582	+/+	+/+	WT	Male	06-Jan-12	20-Apr-12	15	0	0	0	0	0	0	0	0	0	0	0	0	0	0	0	0	0	0	0	0	0	0	0	0	0	0	Slit Lamp	Zeiss	SL130	Indirect Binocular Ophthalmoscope	Heine	Omega 500 Unplugged	Tropicamide
86	100	MAZM	Polg2 Knockout 1 EPD0155_3_B07	C57BL/6N;C57BL/6NTac	B6N MGP Select 20120106	MGP Select	Polg2	MAZM65.1c	M01038583	+/+	+/+	WT	Male	06-Jan-12	20-Apr-12	15	0	0	0	0	0	0	0	0	0	0	0	0	0	0	0	0	0	0	0	0	0	0	0	0	0	0	Slit Lamp	Zeiss	SL130	Indirect Binocular Ophthalmoscope	Heine	Omega 500 Unplugged	Tropicamide
87	101	MAZM	Polg2 Knockout 1 EPD0155_3_B07	C57BL/6N;C57BL/6NTac	B6N MGP Select 20120213	MGP Select	Polg2	MAZM65.2a	M01072842	+/+	+/+	WT	Male	14-Feb-12	29-May-12	15	0	0	0	0	0	0	0	0	0	0	0	0	0	0	0	0	0	0	0	0	0	0	0	0	0	0	Slit Lamp	Zeiss	SL130	Indirect Binocular Ophthalmoscope	Heine	Omega 500 Unplugged	Tropicamide
88	102	MAZM	Polg2 Knockout 1 EPD0155_3_B07	C57BL/6N;C57BL/6NTac	B6N MGP Select 20120213	MGP Select	Polg2	MAZM65.2d	M01072845	+/+	+/+	WT	Male	14-Feb-12	29-May-12	15	0	0	0	0	0	0	0	0	0	0	0	0	0	0	0	0	0	0	0	0	0	0	0	0	0	0	Slit Lamp	Zeiss	SL130	Indirect Binocular Ophthalmoscope	Heine	Omega 500 Unplugged	Tropicamide
89	103	MAZM	Polg2 Knockout 1 EPD0155_3_B07	C57BL/6N;C57BL/6NTac	B6N MGP Select 20120213	MGP Select	Polg2	MAZM65.2e	M01072846	+/+	+/+	WT	Male	14-Feb-12	29-May-12	15	0	0	0	0	0	0	0	0	0	0	0	0	0	0	0	0	0	0	1	1	0	0	0	0	0	0	Slit Lamp	Zeiss	SL130	Indirect Binocular Ophthalmoscope	Heine	Omega 500 Unplugged	Tropicamide
90	104	MBUX	Cdca8 Knockout First EPD0033_4_C09	C57BL/6N;C57BL/6NTac	B6N MGP Select 20120222	MGP Select	Cdca8	MBUX63.1f	M01082991	+/+	+/+	WT	Female	22-Feb-12	06-Jun-12	15	0	0	0	0	0	0	0	0	0	0	0	0	0	0	0	0	0	0	1	1	0	0	0	0	0	0	Slit Lamp	Zeiss	SL130	Indirect Binocular Ophthalmoscope	Heine	Omega 500 Unplugged	Tropicamide
91	105	MBUX	Cdca8 Knockout First EPD0033_4_C09	C57BL/6N;C57BL/6NTac	B6N MGP Select 20120222	MGP Select	Cdca8	MBUX63.1h	M01082993	+/+	+/+	WT	Female	22-Feb-12	06-Jun-12	15	0	0	0	0	0	0	0	0	0	0	0	0	0	0	0	0	0	0	1	1	0	0	0	0	0	0	Slit Lamp	Zeiss	SL130	Indirect Binocular Ophthalmoscope	Heine	Omega 500 Unplugged	Tropicamide
92	106	MBUX	Cdca8 Knockout First EPD0033_4_C09	C57BL/6N;C57BL/6NTac	B6N MGP Select 20120222	MGP Select	Cdca8	MBUX66.1e	M01082998	+/+	+/+	WT	Female	22-Feb-12	06-Jun-12	15	0	0	0	0	0	0	0	0	0	0	0	0	0	0	0	0	0	0	1	1	0	0	0	0	0	0	Slit Lamp	Zeiss	SL130	Indirect Binocular Ophthalmoscope	Heine	Omega 500 Unplugged	Tropicamide
93	107	MBUX	Cdca8 Knockout First EPD0033_4_C09	C57BL/6N;C57BL/6NTac	B6N MGP Select 20120222	MGP Select	Cdca8	MBUX66.1i	M01083002	+/+	+/+	WT	Female	22-Feb-12	06-Jun-12	15	0	0	0	0	0	0	0	0	0	0	0	0	0	0	0	0	0	0	1	1	0	0	0	0	0	0	Slit Lamp	Zeiss	SL130	Indirect Binocular Ophthalmoscope	Heine	Omega 500 Unplugged	Tropicamide
94	108	MBUX	Cdca8 Knockout First EPD0033_4_C09	C57BL/6N;C57BL/6NTac	B6N MGP Select 20120222	MGP Select	Cdca8	MBUX66.1j	M01083003	+/+	+/+	WT	Female	22-Feb-12	06-Jun-12	15	0	0	0	0	0	0	0	0	0	0	0	0	0	0	0	0	0	0	1	1	0	0	0	0	0	0	Slit Lamp	Zeiss	SL130	Indirect Binocular Ophthalmoscope	Heine	Omega 500 Unplugged	Tropicamide
95	109	MBUX	Cdca8 Knockout First EPD0033_4_C09	C57BL/6N;C57BL/6NTac	B6N MGP Select 20120222	MGP Select	Cdca8	MBUX67.1d	M01083007	+/+	+/+	WT	Female	22-Feb-12	06-Jun-12	15	0	0	0	0	0	0	0	0	0	0	0	0	0	0	0	0	0	0	0	0	0	0	0	0	0	0	Slit Lamp	Zeiss	SL130	Indirect Binocular Ophthalmoscope	Heine	Omega 500 Unplugged	Tropicamide
96	110	MBUX	Cdca8 Knockout First EPD0033_4_C09	C57BL/6N;C57BL/6NTac	B6N MGP Select 20120222	MGP Select	Cdca8	MBUX70.1g	M01083027	+/+	+/+	WT	Female	23-Feb-12	06-Jun-12	14.9	0	0	0	0	0	0	0	0	0	0	0	0	0	0	0	0	0	0	1	1	0	0	0	0	0	0	Slit Lamp	Zeiss	SL130	Indirect Binocular Ophthalmoscope	Heine	Omega 500 Unplugged	Tropicamide
97	111	MBUX	Cdca8 Knockout First EPD0033_4_C09	C57BL/6N;C57BL/6NTac	B6N MGP Select 20120222	MGP Select	Cdca8	MBUX63.1b	M01082987	+/+	+/+	WT	Male	22-Feb-12	06-Jun-12	15	0	0	0	0	0	0	0	0	0	0	0	0	0	0	0	0	0	0	1	1	0	0	0	0	0	0	Slit Lamp	Zeiss	SL130	Indirect Binocular Ophthalmoscope	Heine	Omega 500 Unplugged	Tropicamide
98	112	MBUX	Cdca8 Knockout First EPD0033_4_C09	C57BL/6N;C57BL/6NTac	B6N MGP Select 20120222	MGP Select	Cdca8	MBUX63.1c	M01082988	+/+	+/+	WT	Male	22-Feb-12	06-Jun-12	15	0	0	0	0	0	0	0	0	0	0	0	0	0	0	0	0	0	0	1	1	0	0	0	0	0	0	Slit Lamp	Zeiss	SL130	Indirect Binocular Ophthalmoscope	Heine	Omega 500 Unplugged	Tropicamide
99	113	MBUX	Cdca8 Knockout First EPD0033_4_C09	C57BL/6N;C57BL/6NTac	B6N MGP Select 20120222	MGP Select	Cdca8	MBUX63.1e	M01082990	+/+	+/+	WT	Male	22-Feb-12	06-Jun-12	15	0	0	0	0	0	0	0	0	0	0	0	0	0	0	0	0	1	1	0	0	0	0	0	0	0	0	Slit Lamp	Zeiss	SL130	Indirect Binocular Ophthalmoscope	Heine	Omega 500 Unplugged	Tropicamide
100	114	MBUX	Cdca8 Knockout First EPD0033_4_C09	C57BL/6N;C57BL/6NTac	B6N MGP Select 20120222	MGP Select	Cdca8	MBUX66.1a	M01082994	+/+	+/+	WT	Male	22-Feb-12	06-Jun-12	15	0	0	0	0	0	0	0	0	0	0	0	0	0	0	0	0	0	0	1	1	0	0	0	0	0	0	Slit Lamp	Zeiss	SL130	Indirect Binocular Ophthalmoscope	Heine	Omega 500 Unplugged	Tropicamide
101	115	MBUX	Cdca8 Knockout First EPD0033_4_C09	C57BL/6N;C57BL/6NTac	B6N MGP Select 20120222	MGP Select	Cdca8	MBUX66.1c	M01082996	+/+	+/+	WT	Male	22-Feb-12	06-Jun-12	15	0	0	0	0	0	0	0	0	0	0	0	0	0	0	0	0	0	0	1	1	0	0	0	0	0	0	Slit Lamp	Zeiss	SL130	Indirect Binocular Ophthalmoscope	Heine	Omega 500 Unplugged	Tropicamide
102	116	MBUX	Cdca8 Knockout First EPD0033_4_C09	C57BL/6N;C57BL/6NTac	B6N MGP Select 20120222	MGP Select	Cdca8	MBUX67.1a	M01083004	+/+	+/+	WT	Male	22-Feb-12	06-Jun-12	15	0	0	0	0	0	0	0	0	0	0	0	0	0	0	0	0	0	0	1	1	0	0	0	0	0	0	Slit Lamp	Zeiss	SL130	Indirect Binocular Ophthalmoscope	Heine	Omega 500 Unplugged	Tropicamide
103	117	MBUX	Cdca8 Knockout First EPD0033_4_C09	C57BL/6N;C57BL/6NTac	B6N MGP Select 20120222	MGP Select	Cdca8	MBUX68.1d	M01083012	+/+	+/+	WT	Male	22-Feb-12	06-Jun-12	15	0	0	0	0	0	0	0	0	0	0	0	0	0	0	0	0	0	0	1	1	0	0	0	0	0	0	Slit Lamp	Zeiss	SL130	Indirect Binocular Ophthalmoscope	Heine	Omega 500 Unplugged	Tropicamide
104	132	MBXP	Fahd2a Knockout First EPD0031_2_B02	C57BL/6N;C57BL/6NTac	B6N MGP Select 20120210	MGP Select	Fahd2a	MBXP57.1a	M01065885	+/+	+/+	WT	Male	10-Feb-12	24-May-12	14.9	0	0	0	0	0	0	0	0	0	0	0	0	0	0	0	0	0	0	1	1	0	0	0	0	0	0	Slit Lamp	Zeiss	SL130	Indirect Binocular Ophthalmoscope	Heine	Omega 500 Unplugged	Tropicamide
105	133	MBXP	Fahd2a Knockout First EPD0031_2_B02	C57BL/6N;C57BL/6NTac	B6N MGP Select 20120210	MGP Select	Fahd2a	MBXP57.1d	M01065888	+/+	+/+	WT	Male	10-Feb-12	24-May-12	14.9	0	0	0	0	0	0	0	0	0	0	0	0	0	0	0	0	0	0	0	0	0	0	0	0	0	0	Slit Lamp	Zeiss	SL130	Indirect Binocular Ophthalmoscope	Heine	Omega 500 Unplugged	Tropicamide
106	134	MBXP	Fahd2a Knockout First EPD0031_2_B02	C57BL/6N;C57BL/6NTac	B6N MGP Select 20120210	MGP Select	Fahd2a	MBXP57.1f	M01065890	+/+	+/+	WT	Male	10-Feb-12	24-May-12	14.9	0	0	0	0	0	0	0	0	0	0	0	0	0	0	0	0	0	0	1	1	0	0	0	0	0	0	Slit Lamp	Zeiss	SL130	Indirect Binocular Ophthalmoscope	Heine	Omega 500 Unplugged	Tropicamide
107	135	MBXP	Fahd2a Knockout First EPD0031_2_B02	C57BL/6N;C57BL/6NTac	B6N MGP Select 20120210	MGP Select	Fahd2a	MBXP57.1g	M01065891	+/+	+/+	WT	Male	10-Feb-12	24-May-12	14.9	0	0	0	0	0	0	0	0	0	0	0	0	0	0	0	0	0	0	0	0	0	0	0	0	0	0	Slit Lamp	Zeiss	SL130	Indirect Binocular Ophthalmoscope	Heine	Omega 500 Unplugged	Tropicamide
108	163	MCEC	Vangl1 Knockout First EPD0164_3_G07	C57BL/6N;C57BL/6NTac	B6N MGP Select 20120106	MGP Select	Vangl1	MCEC71.1d	M01038353	+/+	+/+	WT	Female	05-Jan-12	20-Apr-12	15.1	0	0	0	0	0	0	0	0	0	0	0	0	0	0	0	0	0	0	0	0	0	0	0	0	0	0	Slit Lamp	Zeiss	SL130	Indirect Binocular Ophthalmoscope	Heine	Omega 500 Unplugged	Tropicamide
109	164	MCEC	Vangl1 Knockout First EPD0164_3_G07	C57BL/6N;C57BL/6NTac	B6N MGP Select 20120106	MGP Select	Vangl1	MCEC71.1e	M01038354	+/+	+/+	WT	Female	05-Jan-12	20-Apr-12	15.1	0	0	0	0	0	0	0	0	0	0	0	0	0	0	0	0	0	0	0	0	0	0	0	0	0	0	Slit Lamp	Zeiss	SL130	Indirect Binocular Ophthalmoscope	Heine	Omega 500 Unplugged	Tropicamide
110	165	MCEC	Vangl1 Knockout First EPD0164_3_G07	C57BL/6N;C57BL/6NTac	B6N MGP Select 20120106	MGP Select	Vangl1	MCEC71.1f	M01038355	+/+	+/+	WT	Female	05-Jan-12	20-Apr-12	15.1	0	0	0	0	0	0	0	0	0	0	0	0	0	0	0	0	0	0	0	0	0	0	0	0	0	0	Slit Lamp	Zeiss	SL130	Indirect Binocular Ophthalmoscope	Heine	Omega 500 Unplugged	Tropicamide
111	166	MCEC	Vangl1 Knockout First EPD0164_3_G07	C57BL/6N;C57BL/6NTac	B6N MGP Select 20120310	MGP Select	Vangl1	MCEC67.3c	M01095069	+/+	+/+	WT	Female	08-Mar-12	22-Jun-12	15.1	0	0	0	0	0	0	0	0	0	0	0	0	0	0	0	0	0	0	0	0	0	0	0	0	0	0	Slit Lamp	Zeiss	SL130	Indirect Binocular Ophthalmoscope	Heine	Omega 500 Unplugged	Tropicamide
112	167	MCEC	Vangl1 Knockout First EPD0164_3_G07	C57BL/6N;C57BL/6NTac	B6N MGP Select 20120310	MGP Select	Vangl1	MCEC67.3d	M01095070	+/+	+/+	WT	Female	08-Mar-12	22-Jun-12	15.1	0	0	0	0	0	0	0	0	0	0	0	0	0	0	0	0	0	0	0	0	0	0	0	0	0	0	Slit Lamp	Zeiss	SL130	Indirect Binocular Ophthalmoscope	Heine	Omega 500 Unplugged	Tropicamide
113	168	MCEC	Vangl1 Knockout First EPD0164_3_G07	C57BL/6N;C57BL/6NTac	B6N MGP Select 20120517	MGP Select	Vangl1	MCEC84.2b	M01151029	+/+	+/+	WT	Male	14-May-12	30-Aug-12	15.4	0	0	0	0	0	0	0	0	0	0	0	0	0	0	0	0	0	0	1	1	0	0	0	0	0	0	Slit Lamp	Zeiss	SL130	Indirect Binocular Ophthalmoscope	Heine	Omega 500 Unplugged	Tropicamide
114	169	MCEC	Vangl1 Knockout First EPD0164_3_G07	C57BL/6N;C57BL/6NTac	B6N MGP Select 20120517	MGP Select	Vangl1	MCEC84.2c	M01151030	+/+	+/+	WT	Male	14-May-12	30-Aug-12	15.4	0	0	0	0	0	0	0	0	0	0	0	0	0	0	0	0	0	0	1	1	0	0	0	0	0	0	Slit Lamp	Zeiss	SL130	Indirect Binocular Ophthalmoscope	Heine	Omega 500 Unplugged	Tropicamide
115	170	MCEC	Vangl1 Knockout First EPD0164_3_G07	C57BL/6N;C57BL/6NTac	B6N MGP Select 20120517	MGP Select	Vangl1	MCEC84.2d	M01151031	+/+	+/+	WT	Male	14-May-12	30-Aug-12	15.4	0	0	0	0	0	0	0	0	0	0	0	0	0	0	0	0	0	0	0	0	0	0	0	0	0	0	Slit Lamp	Zeiss	SL130	Indirect Binocular Ophthalmoscope	Heine	Omega 500 Unplugged	Tropicamide
116	171	MCEC	Vangl1 Knockout First EPD0164_3_G07	C57BL/6N;C57BL/6NTac	B6N MGP Select 20120517	MGP Select	Vangl1	MCEC84.2e	M01151032	+/+	+/+	WT	Male	14-May-12	30-Aug-12	15.4	0	0	0	0	0	0	0	0	0	0	0	0	0	0	0	0	0	0	1	1	0	0	0	0	0	0	Slit Lamp	Zeiss	SL130	Indirect Binocular Ophthalmoscope	Heine	Omega 500 Unplugged	Tropicamide
117	172	MCEC	Vangl1 Knockout First EPD0164_3_G07	C57BL/6N;C57BL/6NTac	B6N MGP Select 20120521	MGP Select	Vangl1	MCEC81.2c	M01157262	+/+	+/+	WT	Male	21-May-12	03-Sep-12	15	0	0	0	0	0	0	0	0	0	0	0	0	0	0	0	0	0	0	0	0	0	0	0	0	0	0	Slit Lamp	Zeiss	SL130	Indirect Binocular Ophthalmoscope	Heine	Omega 500 Unplugged	Tropicamide
118	173	MCEC	Vangl1 Knockout First EPD0164_3_G07	C57BL/6N;C57BL/6NTac	B6N MGP Select 20120521	MGP Select	Vangl1	MCEC81.2d	M01157263	+/+	+/+	WT	Male	21-May-12	03-Sep-12	15	0	0	0	0	0	0	0	0	0	0	0	0	0	0	0	0	0	0	0	0	0	0	0	0	0	0	Slit Lamp	Zeiss	SL130	Indirect Binocular Ophthalmoscope	Heine	Omega 500 Unplugged	Tropicamide
119	174	MCEC	Vangl1 Knockout First EPD0164_3_G07	C57BL/6N;C57BL/6NTac	B6N MGP Select 20120521	MGP Select	Vangl1	MCEC81.2f	M01157265	+/+	+/+	WT	Male	21-May-12	03-Sep-12	15	0	0	0	0	0	0	0	0	0	0	0	0	0	0	0	0	0	0	0	0	0	0	0	0	0	0	Slit Lamp	Zeiss	SL130	Indirect Binocular Ophthalmoscope	Heine	Omega 500 Unplugged	Tropicamide
120	175	MCEC	Vangl1 Knockout First EPD0164_3_G07	C57BL/6N;C57BL/6NTac	B6N MGP Select 20120615	MGP Select	Vangl1	MCEC81.3a	M01182616	+/+	+/+	WT	Male	15-Jun-12	27-Sep-12	14.9	0	0	0	0	0	0	0	0	0	0	0	0	0	0	0	0	0	0	1	1	0	0	0	0	0	0	Slit Lamp	Zeiss	SL130	Indirect Binocular Ophthalmoscope	Heine	Omega 500 Unplugged	Tropicamide
121	176	MCEC	Vangl1 Knockout First EPD0164_3_G07	C57BL/6N;C57BL/6NTac	B6N MGP Select 20120615	MGP Select	Vangl1	MCEC81.3b	M01182617	+/+	+/+	WT	Male	15-Jun-12	27-Sep-12	14.9	0	0	0	0	0	0	0	0	0	0	0	0	0	0	0	0	0	0	1	1	0	0	0	0	0	0	Slit Lamp	Zeiss	SL130	Indirect Binocular Ophthalmoscope	Heine	Omega 500 Unplugged	Tropicamide
122	177	MCEC	Vangl1 Knockout First EPD0164_3_G07	C57BL/6N;C57BL/6NTac	B6N MGP Select 20120615	MGP Select	Vangl1	MCEC81.3c	M01182618	+/+	+/+	WT	Male	15-Jun-12	27-Sep-12	14.9	0	0	0	0	0	0	0	0	0	0	0	0	0	0	0	0	0	0	0	0	0	0	0	0	0	0	Slit Lamp	Zeiss	SL130	Indirect Binocular Ophthalmoscope	Heine	Omega 500 Unplugged	Tropicamide
123	178	MCEC	Vangl1 Knockout First EPD0164_3_G07	C57BL/6N;C57BL/6NTac	B6N MGP Select 20120615	MGP Select	Vangl1	MCEC82.3c	M01182626	+/+	+/+	WT	Male	13-Jun-12	27-Sep-12	15.1	0	0	0	0	0	0	0	0	0	0	0	0	0	0	0	0	0	0	0	0	0	0	0	0	0	0	Slit Lamp	Zeiss	SL130	Indirect Binocular Ophthalmoscope	Heine	Omega 500 Unplugged	Tropicamide
124	179	MCKS	Dbn1 Knockout 1 EPD0211_3_A05	C57BL/6N;C57BL/6NTac	B6N MGP Select 20120620	MGP Select	Dbn1	MCKS92.1b	M01190563	+/+	+/+	WT	Male	21-Jun-12	02-Oct-12	14.7	0	0	0	0	0	0	0	0	0	0	0	0	0	0	0	0	0	0	0	0	0	0	0	0	0	0	Slit Lamp	Zeiss	SL130	Indirect Binocular Ophthalmoscope	Heine	Omega 500 Unplugged	Tropicamide
125	180	MCKS	Dbn1 Knockout 1 EPD0211_3_A05	C57BL/6N;C57BL/6NTac	B6N MGP Select 20120620	MGP Select	Dbn1	MCKS92.1c	M01190564	+/+	+/+	WT	Male	21-Jun-12	02-Oct-12	14.7	0	0	0	0	0	0	0	0	0	0	0	0	0	0	0	0	0	0	0	0	0	0	0	0	0	0	Slit Lamp	Zeiss	SL130	Indirect Binocular Ophthalmoscope	Heine	Omega 500 Unplugged	Tropicamide
126	181	MCKS	Dbn1 Knockout 1 EPD0211_3_A05	C57BL/6N;C57BL/6NTac	B6N MGP Select 20120620	MGP Select	Dbn1	MCKS92.1d	M01190565	+/+	+/+	WT	Male	21-Jun-12	02-Oct-12	14.7	0	0	0	0	0	0	0	0	0	0	0	0	0	0	0	0	0	0	0	0	0	0	0	0	0	0	Slit Lamp	Zeiss	SL130	Indirect Binocular Ophthalmoscope	Heine	Omega 500 Unplugged	Tropicamide
127	200	MCKW	Kifap3 Knockout 1 EPD0320_1_E08	C57BL/6N;C57BL/6NTac	B6N MGP Select 20121204	MGP Select	Kifap3	MCKW74.1d	M01342761	+/+	+/+	WT	Female	03-Dec-12	20-Mar-13	15.3	0	0	0	0	0	0	0	0	0	0	0	0	0	0	0	0	0	0	0	0	0	0	0	0	0	0	Slit Lamp	Zeiss	SL130	Indirect Binocular Ophthalmoscope	Heine	Omega 500 Unplugged	Tropicamide
128	201	MCKW	Kifap3 Knockout 1 EPD0320_1_E08	C57BL/6N;C57BL/6NTac	B6N MGP Select 20121204	MGP Select	Kifap3	MCKW74.1f	M01342763	+/+	+/+	WT	Female	03-Dec-12	20-Mar-13	15.3	0	0	0	0	0	0	0	0	0	0	0	0	0	0	0	0	0	0	0	0	0	0	0	0	0	0	Slit Lamp	Zeiss	SL130	Indirect Binocular Ophthalmoscope	Heine	Omega 500 Unplugged	Tropicamide
129	202	MCKW	Kifap3 Knockout 1 EPD0320_1_E08	C57BL/6N;C57BL/6NTac	B6N MGP Select 20121204	MGP Select	Kifap3	MCKW74.1g	M01342764	+/+	+/+	WT	Female	03-Dec-12	20-Mar-13	15.3	0	0	0	0	0	0	0	0	0	0	0	0	0	0	0	0	0	0	0	0	0	0	0	0	0	0	Slit Lamp	Zeiss	SL130	Indirect Binocular Ophthalmoscope	Heine	Omega 500 Unplugged	Tropicamide
130	203	MCKW	Kifap3 Knockout 1 EPD0320_1_E08	C57BL/6N;C57BL/6NTac	B6N MGP Select 20120329	MGP Select	Kifap3	MCKW56.3a	M01106664	+/+	+/+	WT	Male	30-Mar-12	12-Jul-12	14.9	0	0	0	0	0	0	0	0	0	0	0	0	0	0	0	0	0	0	0	0	0	0	0	0	0	0	Slit Lamp	Zeiss	SL130	Indirect Binocular Ophthalmoscope	Heine	Omega 500 Unplugged	Tropicamide
131	204	MCKW	Kifap3 Knockout 1 EPD0320_1_E08	C57BL/6N;C57BL/6NTac	B6N MGP Select 20120329	MGP Select	Kifap3	MCKW56.3b	M01106665	+/+	+/+	WT	Male	30-Mar-12	12-Jul-12	14.9	0	0	0	0	0	0	0	0	0	0	0	0	0	0	0	0	0	0	0	0	0	0	0	0	0	0	Slit Lamp	Zeiss	SL130	Indirect Binocular Ophthalmoscope	Heine	Omega 500 Unplugged	Tropicamide
132	205	MCKW	Kifap3 Knockout 1 EPD0320_1_E08	C57BL/6N;C57BL/6NTac	B6N MGP Select 20120329	MGP Select	Kifap3	MCKW56.3e	M01106668	+/+	+/+	WT	Male	30-Mar-12	12-Jul-12	14.9	0	0	0	0	0	0	0	0	0	0	0	0	0	0	0	0	0	0	1	1	0	0	0	0	0	0	Slit Lamp	Zeiss	SL130	Indirect Binocular Ophthalmoscope	Heine	Omega 500 Unplugged	Tropicamide
133	220	MCLD	Tmem98 Knockout 1 EPD0343_3_C05	C57BL/6N;C57BL/6NTac	B6N MGP Select 20120111	MGP Select	Tmem98	MCLD69.2c	M01036832	+/+	+/+	WT	Female	12-Jan-12	27-Apr-12	15.1	0	0	0	0	0	0	0	0	0	0	0	0	0	0	0	0	0	0	0	0	0	0	0	0	0	0	Slit Lamp	Zeiss	SL130	Indirect Binocular Ophthalmoscope	Heine	Omega 500 Unplugged	Tropicamide
134	221	MCLD	Tmem98 Knockout 1 EPD0343_3_C05	C57BL/6N;C57BL/6NTac	B6N MGP Select 20120111	MGP Select	Tmem98	MCLD69.2e	M01036834	+/+	+/+	WT	Female	12-Jan-12	27-Apr-12	15.1	0	0	0	0	0	0	0	0	0	0	0	0	0	0	0	0	0	0	0	0	0	0	0	0	0	0	Slit Lamp	Zeiss	SL130	Indirect Binocular Ophthalmoscope	Heine	Omega 500 Unplugged	Tropicamide
135	222	MCLD	Tmem98 Knockout 1 EPD0343_3_C05	C57BL/6N;C57BL/6NTac	B6N MGP Select 20120111	MGP Select	Tmem98	MCLD69.2f	M01036835	+/+	+/+	WT	Female	12-Jan-12	27-Apr-12	15.1	0	0	0	0	0	0	0	0	0	0	0	0	0	0	0	0	0	0	0	0	0	0	0	0	0	0	Slit Lamp	Zeiss	SL130	Indirect Binocular Ophthalmoscope	Heine	Omega 500 Unplugged	Tropicamide
136	223	MCLD	Tmem98 Knockout 1 EPD0343_3_C05	C57BL/6N;C57BL/6NTac	B6N MGP Select 20120111	MGP Select	Tmem98	MCLD69.2g	M01041235	+/+	+/+	WT	Female	12-Jan-12	27-Apr-12	15.1	0	0	0	0	0	0	0	0	0	0	0	0	0	0	0	0	0	0	0	0	0	0	0	0	0	0	Slit Lamp	Zeiss	SL130	Indirect Binocular Ophthalmoscope	Heine	Omega 500 Unplugged	Tropicamide
137	224	MCLD	Tmem98 Knockout 1 EPD0343_3_C05	C57BL/6N;C57BL/6NTac	B6N MGP Select 20120312	MGP Select	Tmem98	MCLD70.3b	M01092302	+/+	+/+	WT	Female	12-Mar-12	26-Jun-12	15.1	0	0	0	0	0	0	0	0	0	0	0	0	0	0	0	0	0	0	0	0	0	0	0	0	0	0	Slit Lamp	Zeiss	SL130	Indirect Binocular Ophthalmoscope	Heine	Omega 500 Unplugged	Tropicamide
138	225	MCLD	Tmem98 Knockout 1 EPD0343_3_C05	C57BL/6N;C57BL/6NTac	B6N MGP Select 20120312	MGP Select	Tmem98	MCLD70.3c	M01092303	+/+	+/+	WT	Female	12-Mar-12	26-Jun-12	15.1	0	0	0	0	0	0	0	0	0	0	0	0	0	0	0	0	0	0	0	0	0	0	0	0	0	0	Slit Lamp	Zeiss	SL130	Indirect Binocular Ophthalmoscope	Heine	Omega 500 Unplugged	Tropicamide
139	226	MCLD	Tmem98 Knockout 1 EPD0343_3_C05	C57BL/6N;C57BL/6NTac	B6N MGP Select 20120312	MGP Select	Tmem98	MCLD70.3e	M01092305	+/+	+/+	WT	Female	12-Mar-12	26-Jun-12	15.1	0	0	0	0	0	0	0	0	0	0	0	0	0	0	0	0	0	0	0	0	0	0	0	0	0	0	Slit Lamp	Zeiss	SL130	Indirect Binocular Ophthalmoscope	Heine	Omega 500 Unplugged	Tropicamide
140	268	MCPD	Hsp90aa1 Knockout EPD0296_2_C08	C57BL/6N;C57BL/6NTac	B6N MGP Select 20131009	MGP Select	Hsp90aa1	MCPD102.3e	M01630612	+/+	+/+	WT	Female	12-Oct-13	20-Jan-14	14.3	0	0	0	0	0	1	1	1	1	0	0	0	0	0	0	0	0	0	0	0	0	0	0	0	0	0	Slit Lamp	Zeiss	SL130	Indirect Binocular Ophthalmoscope	Heine	Omega 500 Unplugged	Tropicamide
141	269	MCPD	Hsp90aa1 Knockout EPD0296_2_C08	C57BL/6N;C57BL/6NTac	B6N MGP Select 20131009	MGP Select	Hsp90aa1	MCPD102.3f	M01630613	+/+	+/+	WT	Female	12-Oct-13	20-Jan-14	14.3	0	0	0	0	0	0	0	0	0	0	0	0	0	0	0	0	0	0	0	0	0	0	0	0	0	0	Slit Lamp	Zeiss	SL130	Indirect Binocular Ophthalmoscope	Heine	Omega 500 Unplugged	Tropicamide
142	270	MCPD	Hsp90aa1 Knockout EPD0296_2_C08	C57BL/6N;C57BL/6NTac	B6N MGP Select 20131009	MGP Select	Hsp90aa1	MCPD106.2f	M01630638	+/+	+/+	WT	Female	10-Oct-13	20-Jan-14	14.6	0	0	0	0	0	0	0	0	0	0	0	0	0	0	0	0	0	0	0	0	0	0	0	0	0	0	Slit Lamp	Zeiss	SL130	Indirect Binocular Ophthalmoscope	Heine	Omega 500 Unplugged	Tropicamide
143	271	MCPD	Hsp90aa1 Knockout EPD0296_2_C08	C57BL/6N;C57BL/6NTac	B6N MGP Select 20131009	MGP Select	Hsp90aa1	MCPD106.2g	M01630639	+/+	+/+	WT	Female	10-Oct-13	20-Jan-14	14.6	0	0	0	0	0	1	1	0	1	1	0	0	0	0	0	0	1	1	0	0	0	0	0	0	0	1	Slit Lamp	Zeiss	SL130	Indirect Binocular Ophthalmoscope	Heine	Omega 500 Unplugged	Tropicamide
144	272	MCPD	Hsp90aa1 Knockout EPD0296_2_C08	C57BL/6N;C57BL/6NTac	B6N MGP Select 20131009	MGP Select	Hsp90aa1	MCPD106.2h	M01630640	+/+	+/+	WT	Female	10-Oct-13	20-Jan-14	14.6	0	0	0	0	0	0	0	0	0	0	0	0	0	0	0	0	0	0	0	0	0	0	0	0	0	0	Slit Lamp	Zeiss	SL130	Indirect Binocular Ophthalmoscope	Heine	Omega 500 Unplugged	Tropicamide
145	288	MCPL	Tsga14 Knockout 1 EPD0089_4_B05	C57BL/6N;C57BL/6NTac	B6N MGP Select 20111128	MGP Select	Tsga14	MCPL76.1e	M00996604	+/+	+/+	WT	Female	27-Nov-11	13-Mar-12	15.3	0	0	0	0	0	1	0	0	0	0	0	0	0	0	0	0	0	0	0	0	0	0	0	0	0	1	Slit Lamp	Zeiss	SL130	Indirect Binocular Ophthalmoscope	Heine	Omega 500 Unplugged	Tropicamide
146	289	MCPL	Tsga14 Knockout 1 EPD0089_4_B05	C57BL/6N;C57BL/6NTac	B6N MGP Select 20111128	MGP Select	Tsga14	MCPL76.1f	M00996605	+/+	+/+	WT	Female	27-Nov-11	13-Mar-12	15.3	0	0	0	0	0	0	0	0	0	0	0	0	0	0	0	0	0	0	0	0	0	0	0	0	0	0	Slit Lamp	Zeiss	SL130	Indirect Binocular Ophthalmoscope	Heine	Omega 500 Unplugged	Tropicamide
147	290	MCPL	Tsga14 Knockout 1 EPD0089_4_B05	C57BL/6N;C57BL/6NTac	B6N MGP Select 20111128	MGP Select	Tsga14	MCPL76.1i	M00996608	+/+	+/+	WT	Female	27-Nov-11	13-Mar-12	15.3	0	0	0	0	0	0	0	0	0	0	0	0	0	0	0	0	0	0	0	0	0	0	0	0	0	1	Slit Lamp	Zeiss	SL130	Indirect Binocular Ophthalmoscope	Heine	Omega 500 Unplugged	Tropicamide
148	291	MCPL	Tsga14 Knockout 1 EPD0089_4_B05	C57BL/6N;C57BL/6NTac	B6N MGP Select 20111128	MGP Select	Tsga14	MCPL77.1b	M00997702	+/+	+/+	WT	Female	28-Nov-11	13-Mar-12	15.1	0	0	0	0	0	1	1	1	1	1	1	0	1	1	1	0	1	1	0	0	0	0	0	0	0	0	Slit Lamp	Zeiss	SL130	Indirect Binocular Ophthalmoscope	Heine	Omega 500 Unplugged	Tropicamide
149	292	MCPL	Tsga14 Knockout 1 EPD0089_4_B05	C57BL/6N;C57BL/6NTac	B6N MGP Select 20120418	MGP Select	Tsga14	MCPL95.1b	M01119355	+/+	+/+	WT	Female	15-Apr-12	02-Aug-12	15.6	0	0	0	0	0	0	0	0	0	0	0	0	0	0	0	0	0	0	0	0	0	0	0	0	0	0	Slit Lamp	Zeiss	SL130	Indirect Binocular Ophthalmoscope	Heine	Omega 500 Unplugged	Tropicamide
150	293	MCPL	Tsga14 Knockout 1 EPD0089_4_B05	C57BL/6N;C57BL/6NTac	B6N MGP Select 20120418	MGP Select	Tsga14	MCPL99.1g	M01119381	+/+	+/+	WT	Female	16-Apr-12	02-Aug-12	15.4	0	0	0	0	0	0	0	0	0	0	0	0	0	0	0	0	0	0	1	1	0	0	0	0	0	0	Slit Lamp	Zeiss	SL130	Indirect Binocular Ophthalmoscope	Heine	Omega 500 Unplugged	Tropicamide
151	294	MCPL	Tsga14 Knockout 1 EPD0089_4_B05	C57BL/6N;C57BL/6NTac	B6N MGP Select 20120418	MGP Select	Tsga14	MCPL98.1d	M01119385	+/+	+/+	WT	Female	15-Apr-12	02-Aug-12	15.6	0	0	0	0	0	0	0	0	0	0	0	0	0	0	0	0	0	0	1	1	0	0	0	0	0	0	Slit Lamp	Zeiss	SL130	Indirect Binocular Ophthalmoscope	Heine	Omega 500 Unplugged	Tropicamide
152	295	MCPL	Tsga14 Knockout 1 EPD0089_4_B05	C57BL/6N;C57BL/6NTac	B6N MGP Select 20120418	MGP Select	Tsga14	MCPL98.1e	M01119386	+/+	+/+	WT	Female	15-Apr-12	02-Aug-12	15.6	0	0	0	0	0	0	0	0	0	0	0	0	0	0	0	0	0	0	0	0	0	0	0	0	0	0	Slit Lamp	Zeiss	SL130	Indirect Binocular Ophthalmoscope	Heine	Omega 500 Unplugged	Tropicamide
153	296	MCPL	Tsga14 Knockout 1 EPD0089_4_B05	C57BL/6N;C57BL/6NTac	B6N MGP Select 20120509	MGP Select	Tsga14	MCPL97.2a	M01142528	+/+	+/+	WT	Male	10-May-12	21-Aug-12	14.7	0	0	0	0	0	0	0	0	0	0	0	0	0	0	0	0	0	0	0	0	0	0	0	0	0	0	Slit Lamp	Zeiss	SL130	Indirect Binocular Ophthalmoscope	Heine	Omega 500 Unplugged	Tropicamide
154	297	MCPL	Tsga14 Knockout 1 EPD0089_4_B05	C57BL/6N;C57BL/6NTac	B6N MGP Select 20120509	MGP Select	Tsga14	MCPL97.2c	M01142530	+/+	+/+	WT	Male	10-May-12	21-Aug-12	14.7	0	0	0	0	0	0	0	0	0	0	0	0	0	0	0	0	0	0	1	1	0	0	0	0	0	0	Slit Lamp	Zeiss	SL130	Indirect Binocular Ophthalmoscope	Heine	Omega 500 Unplugged	Tropicamide
155	298	MCPL	Tsga14 Knockout 1 EPD0089_4_B05	C57BL/6N;C57BL/6NTac	B6N MGP Select 20120509	MGP Select	Tsga14	MCPL97.2g	M01142534	+/+	+/+	WT	Male	10-May-12	21-Aug-12	14.7	0	0	0	0	0	0	0	0	0	0	0	0	0	0	0	0	0	0	0	0	0	0	0	0	0	0	Slit Lamp	Zeiss	SL130	Indirect Binocular Ophthalmoscope	Heine	Omega 500 Unplugged	Tropicamide
156	299	MCQP	Cnot6 Knockout 1 EPD0287_1_C05	C57BL/6N;C57BL/6NTac	B6N MGP Select 20120822	MGP Select	Cnot6	MCQP67.3b	M01244404	+/+	+/+	WT	Female	23-Aug-12	06-Dec-12	15	0	0	0	0	0	0	0	0	0	0	0	0	0	0	0	0	0	0	0	0	0	0	0	0	0	0	Slit Lamp	Zeiss	SL130	Indirect Binocular Ophthalmoscope	Heine	Omega 500 Unplugged	Tropicamide
157	300	MCQP	Cnot6 Knockout 1 EPD0287_1_C05	C57BL/6N;C57BL/6NTac	B6N MGP Select 20120822	MGP Select	Cnot6	MCQP76.2f	M01248361	+/+	+/+	WT	Female	22-Aug-12	06-Dec-12	15.1	0	0	0	0	0	0	0	0	0	0	0	0	0	0	0	0	0	0	0	0	0	0	0	0	0	0	Slit Lamp	Zeiss	SL130	Indirect Binocular Ophthalmoscope	Heine	Omega 500 Unplugged	Tropicamide
158	301	MCQP	Cnot6 Knockout 1 EPD0287_1_C05	C57BL/6N;C57BL/6NTac	B6N MGP Select 20120822	MGP Select	Cnot6	MCQP76.2g	M01248362	+/+	+/+	WT	Female	22-Aug-12	06-Dec-12	15.1	0	0	0	0	0	0	0	0	0	0	0	0	0	0	0	0	0	0	0	0	0	0	0	0	0	0	Slit Lamp	Zeiss	SL130	Indirect Binocular Ophthalmoscope	Heine	Omega 500 Unplugged	Tropicamide
159	302	MCQP	Cnot6 Knockout 1 EPD0287_1_C05	C57BL/6N;C57BL/6NTac	B6N MGP Select 20120822	MGP Select	Cnot6	MCQP76.2h	M01248363	+/+	+/+	WT	Female	22-Aug-12	06-Dec-12	15.1	0	0	0	0	0	0	0	0	0	0	0	0	0	0	0	0	0	0	0	0	0	0	0	0	0	0	Slit Lamp	Zeiss	SL130	Indirect Binocular Ophthalmoscope	Heine	Omega 500 Unplugged	Tropicamide
160	303	MCQP	Cnot6 Knockout 1 EPD0287_1_C05	C57BL/6N;C57BL/6NTac	B6N MGP Select 20120730	MGP Select	Cnot6	MCQP76.1c	M01226552	+/+	+/+	WT	Male	29-Jul-12	13-Nov-12	15.3	0	0	0	0	0	0	0	0	0	0	0	0	0	0	0	0	0	0	0	0	0	0	0	0	0	0	Slit Lamp	Zeiss	SL130	Indirect Binocular Ophthalmoscope	Heine	Omega 500 Unplugged	Tropicamide
161	304	MCQP	Cnot6 Knockout 1 EPD0287_1_C05	C57BL/6N;C57BL/6NTac	B6N MGP Select 20120730	MGP Select	Cnot6	MCQP76.1d	M01226553	+/+	+/+	WT	Male	29-Jul-12	13-Nov-12	15.3	0	0	0	0	0	0	0	0	0	0	0	0	0	0	0	0	0	0	0	0	0	0	0	0	0	0	Slit Lamp	Zeiss	SL130	Indirect Binocular Ophthalmoscope	Heine	Omega 500 Unplugged	Tropicamide
162	305	MCQP	Cnot6 Knockout 1 EPD0287_1_C05	C57BL/6N;C57BL/6NTac	B6N MGP Select 20120730	MGP Select	Cnot6	MCQP77.1a	M01226557	+/+	+/+	WT	Male	29-Jul-12	13-Nov-12	15.3	0	0	0	0	0	0	0	0	0	0	0	0	0	0	0	0	0	0	0	0	0	0	0	0	0	0	Slit Lamp	Zeiss	SL130	Indirect Binocular Ophthalmoscope	Heine	Omega 500 Unplugged	Tropicamide
163	306	MCQP	Cnot6 Knockout 1 EPD0287_1_C05	C57BL/6N;C57BL/6NTac	B6N MGP Select 20120730	MGP Select	Cnot6	MCQP77.1b	M01226558	+/+	+/+	WT	Male	29-Jul-12	13-Nov-12	15.3	0	0	0	0	0	0	0	0	0	0	0	0	0	0	0	0	0	0	1	1	0	0	0	0	0	0	Slit Lamp	Zeiss	SL130	Indirect Binocular Ophthalmoscope	Heine	Omega 500 Unplugged	Tropicamide
164	307	MCQP	Cnot6 Knockout 1 EPD0287_1_C05	C57BL/6N;C57BL/6NTac	B6N MGP Select 20120822	MGP Select	Cnot6	MCQP76.2a	M01248356	+/+	+/+	WT	Male	22-Aug-12	06-Dec-12	15.1	0	0	0	0	0	0	0	0	0	0	0	0	0	0	0	0	0	0	0	0	0	0	0	0	0	0	Slit Lamp	Zeiss	SL130	Indirect Binocular Ophthalmoscope	Heine	Omega 500 Unplugged	Tropicamide
165	308	MCQP	Cnot6 Knockout 1 EPD0287_1_C05	C57BL/6N;C57BL/6NTac	B6N MGP Select 20120822	MGP Select	Cnot6	MCQP76.2c	M01248358	+/+	+/+	WT	Male	22-Aug-12	06-Dec-12	15.1	0	0	0	0	0	0	0	0	0	0	0	0	0	0	0	0	0	0	0	0	0	0	0	0	0	0	Slit Lamp	Zeiss	SL130	Indirect Binocular Ophthalmoscope	Heine	Omega 500 Unplugged	Tropicamide
166	309	MCQP	Cnot6 Knockout 1 EPD0287_1_C05	C57BL/6N;C57BL/6NTac	B6N MGP Select 20120822	MGP Select	Cnot6	MCQP76.2d	M01248359	+/+	+/+	WT	Male	22-Aug-12	06-Dec-12	15.1	0	0	0	0	0	0	0	0	0	0	0	0	0	0	0	0	0	0	1	1	0	0	0	0	0	0	Slit Lamp	Zeiss	SL130	Indirect Binocular Ophthalmoscope	Heine	Omega 500 Unplugged	Tropicamide
167	310	MCQP	Cnot6 Knockout 1 EPD0287_1_C05	C57BL/6N;C57BL/6NTac	B6N MGP Select 20120822	MGP Select	Cnot6	MCQP76.2e	M01248360	+/+	+/+	WT	Male	22-Aug-12	06-Dec-12	15.1	0	0	0	0	0	0	0	0	0	0	0	0	0	0	0	0	0	0	0	0	0	0	0	0	0	0	Slit Lamp	Zeiss	SL130	Indirect Binocular Ophthalmoscope	Heine	Omega 500 Unplugged	Tropicamide
168	332	MCRP	Espn Knockout 2 EPD0409_1_A08	C57BL/6N;C57BL/6NTac	B6N MGP Select 20120517	MGP Select	Espn	MCRP43.3b	M01156212	+/+	+/+	WT	Male	17-May-12	30-Aug-12	15	0	0	0	0	0	0	0	0	0	0	0	0	0	0	0	0	0	0	0	0	0	0	0	0	0	0	Slit Lamp	Zeiss	SL130	Indirect Binocular Ophthalmoscope	Heine	Omega 500 Unplugged	Tropicamide
169	333	MCRP	Espn Knockout 2 EPD0409_1_A08	C57BL/6N;C57BL/6NTac	B6N MGP Select 20120517	MGP Select	Espn	MCRP43.3d	M01156214	+/+	+/+	WT	Male	17-May-12	30-Aug-12	15	0	0	0	0	0	0	0	0	0	0	0	0	0	0	0	0	0	0	0	0	0	0	0	0	0	0	Slit Lamp	Zeiss	SL130	Indirect Binocular Ophthalmoscope	Heine	Omega 500 Unplugged	Tropicamide
170	334	MCRP	Espn Knockout 2 EPD0409_1_A08	C57BL/6N;C57BL/6NTac	B6N MGP Select 20120517	MGP Select	Espn	MCRP43.3f	M01156216	+/+	+/+	WT	Male	17-May-12	30-Aug-12	15	0	0	0	0	0	0	0	0	0	0	0	0	0	0	0	0	0	0	0	0	0	0	0	0	0	0	Slit Lamp	Zeiss	SL130	Indirect Binocular Ophthalmoscope	Heine	Omega 500 Unplugged	Tropicamide
171	335	MCRQ	Ocm tm1e(EUCOMM)Wtsi Knockout 1 EPD0397_5_B10	C57BL/6N;C57BL/6NTac	B6N MGP Select 20120509	MGP Select	Ocm	MCRQ75.1g	M01151915	+/+	+/+	WT	Female	12-May-12	21-Aug-12	14.4	0	0	0	0	0	0	0	0	0	0	0	0	0	0	0	0	0	0	0	0	0	0	0	0	0	0	Slit Lamp	Zeiss	SL130	Indirect Binocular Ophthalmoscope	Heine	Omega 500 Unplugged	Tropicamide
172	336	MCRQ	Ocm tm1e(EUCOMM)Wtsi Knockout 1 EPD0397_5_B10	C57BL/6N;C57BL/6NTac	B6N MGP Select 20120509	MGP Select	Ocm	MCRQ75.1h	M01151916	+/+	+/+	WT	Female	12-May-12	21-Aug-12	14.4	0	0	0	0	0	0	0	0	0	0	0	0	0	0	0	0	0	0	0	0	0	0	0	0	0	0	Slit Lamp	Zeiss	SL130	Indirect Binocular Ophthalmoscope	Heine	Omega 500 Unplugged	Tropicamide
173	337	MCRQ	Ocm tm1e(EUCOMM)Wtsi Knockout 1 EPD0397_5_B10	C57BL/6N;C57BL/6NTac	B6N MGP Select 20120509	MGP Select	Ocm	MCRQ76.1d	M01151925	+/+	+/+	WT	Female	11-May-12	21-Aug-12	14.6	0	0	0	0	0	0	0	0	0	0	0	0	0	0	0	0	0	0	0	0	0	0	0	0	0	0	Slit Lamp	Zeiss	SL130	Indirect Binocular Ophthalmoscope	Heine	Omega 500 Unplugged	Tropicamide
174	338	MCRQ	Ocm tm1e(EUCOMM)Wtsi Knockout 1 EPD0397_5_B10	C57BL/6N;C57BL/6NTac	B6N MGP Select 20120509	MGP Select	Ocm	MCRQ76.1g	M01151928	+/+	+/+	WT	Female	11-May-12	21-Aug-12	14.6	0	0	0	0	0	0	0	0	0	0	0	0	0	0	0	0	0	0	0	0	0	0	0	0	0	0	Slit Lamp	Zeiss	SL130	Indirect Binocular Ophthalmoscope	Heine	Omega 500 Unplugged	Tropicamide
175	339	MCRQ	Ocm tm1e(EUCOMM)Wtsi Knockout 1 EPD0397_5_B10	C57BL/6N;C57BL/6NTac	B6N MGP Select 20120706	MGP Select	Ocm	MCRQ78.1g	M01204242	+/+	+/+	WT	Female	06-Jul-12	18-Oct-12	14.9	0	0	0	0	0	1	0	0	0	0	0	0	0	0	0	0	0	0	0	0	0	0	0	0	0	0	Slit Lamp	Zeiss	SL130	Indirect Binocular Ophthalmoscope	Heine	Omega 500 Unplugged	Tropicamide
176	340	MCRQ	Ocm tm1e(EUCOMM)Wtsi Knockout 1 EPD0397_5_B10	C57BL/6N;C57BL/6NTac	B6N MGP Select 20120706	MGP Select	Ocm	MCRQ78.1h	M01204243	+/+	+/+	WT	Female	06-Jul-12	18-Oct-12	14.9	0	0	0	0	0	0	0	0	0	0	0	0	0	0	0	0	0	0	1	1	0	0	0	0	0	0	Slit Lamp	Zeiss	SL130	Indirect Binocular Ophthalmoscope	Heine	Omega 500 Unplugged	Tropicamide
177	341	MCRQ	Ocm tm1e(EUCOMM)Wtsi Knockout 1 EPD0397_5_B10	C57BL/6N;C57BL/6NTac	B6N MGP Select 20120805	MGP Select	Ocm	MCRQ82.2a	M01231077	+/+	+/+	WT	Male	05-Aug-12	20-Nov-12	15.3	0	0	0	0	0	0	0	0	0	0	0	0	0	0	0	0	0	0	0	0	0	0	0	0	0	0	Slit Lamp	Zeiss	SL130	Indirect Binocular Ophthalmoscope	Heine	Omega 500 Unplugged	Tropicamide
178	342	MCRQ	Ocm tm1e(EUCOMM)Wtsi Knockout 1 EPD0397_5_B10	C57BL/6N;C57BL/6NTac	B6N MGP Select 20120805	MGP Select	Ocm	MCRQ82.2b	M01231078	+/+	+/+	WT	Male	05-Aug-12	20-Nov-12	15.3	0	0	0	0	0	0	0	0	0	0	0	0	0	0	0	0	0	0	0	0	0	0	0	0	0	0	Slit Lamp	Zeiss	SL130	Indirect Binocular Ophthalmoscope	Heine	Omega 500 Unplugged	Tropicamide
179	343	MCRQ	Ocm tm1e(EUCOMM)Wtsi Knockout 1 EPD0397_5_B10	C57BL/6N;C57BL/6NTac	B6N MGP Select 20120805	MGP Select	Ocm	MCRQ82.2d	M01231080	+/+	+/+	WT	Male	05-Aug-12	20-Nov-12	15.3	0	0	0	0	0	0	0	0	0	0	0	0	0	0	0	0	0	0	0	0	0	0	0	0	0	0	Slit Lamp	Zeiss	SL130	Indirect Binocular Ophthalmoscope	Heine	Omega 500 Unplugged	Tropicamide
180	344	MCRQ	Ocm tm1e(EUCOMM)Wtsi Knockout 1 EPD0397_5_B10	C57BL/6N;C57BL/6NTac	B6N MGP Select 20120805	MGP Select	Ocm	MCRQ84.1e	M01231105	+/+	+/+	WT	Male	05-Aug-12	20-Nov-12	15.3	0	0	0	0	0	0	0	0	0	0	0	0	0	0	0	0	0	0	1	1	0	0	0	0	0	0	Slit Lamp	Zeiss	SL130	Indirect Binocular Ophthalmoscope	Heine	Omega 500 Unplugged	Tropicamide
181	359	MCRU	Pabpc1l EPD0430_2_A02	C57BL/6N;C57BL/6NTac	B6N MGP Select 20120310	MGP Select	Pabpc1l	MCRU68.1b	M01099780	+/+	+/+	WT	Female	10-Mar-12	22-Jun-12	14.9	0	0	0	0	0	0	0	0	0	0	0	0	0	0	0	0	0	0	0	0	0	0	0	0	0	0	Slit Lamp	Zeiss	SL130	Indirect Binocular Ophthalmoscope	Heine	Omega 500 Unplugged	Tropicamide
182	360	MCRU	Pabpc1l EPD0430_2_A02	C57BL/6N;C57BL/6NTac	B6N MGP Select 20120310	MGP Select	Pabpc1l	MCRU68.1c	M01099781	+/+	+/+	WT	Female	10-Mar-12	22-Jun-12	14.9	0	0	0	0	0	0	0	0	0	0	0	0	0	0	0	0	0	0	0	0	0	0	0	0	0	0	Slit Lamp	Zeiss	SL130	Indirect Binocular Ophthalmoscope	Heine	Omega 500 Unplugged	Tropicamide
183	361	MCRU	Pabpc1l EPD0430_2_A02	C57BL/6N;C57BL/6NTac	B6N MGP Select 20120310	MGP Select	Pabpc1l	MCRU68.1e	M01099783	+/+	+/+	WT	Female	10-Mar-12	22-Jun-12	14.9	0	0	0	0	0	0	0	0	0	0	0	0	0	0	0	0	0	0	0	0	0	0	0	0	0	0	Slit Lamp	Zeiss	SL130	Indirect Binocular Ophthalmoscope	Heine	Omega 500 Unplugged	Tropicamide
184	362	MCRU	Pabpc1l EPD0430_2_A02	C57BL/6N;C57BL/6NTac	B6N MGP Select 20120310	MGP Select	Pabpc1l	MCRU68.1f	M01099784	+/+	+/+	WT	Female	10-Mar-12	22-Jun-12	14.9	0	0	0	0	0	0	0	0	0	0	0	0	0	0	0	0	0	0	0	0	0	0	0	0	0	0	Slit Lamp	Zeiss	SL130	Indirect Binocular Ophthalmoscope	Heine	Omega 500 Unplugged	Tropicamide
185	363	MCSB	Ush1c Knockout 1 EPD0132_5_A03	C57BL/6N;C57BL/6NTac	B6N MGP Select 20120620	MGP Select	Ush1c	MCSB66.1h	M01183777	+/+	+/+	WT	Female	20-Jun-12	02-Oct-12	14.9	0	0	0	0	0	0	0	0	0	0	0	0	0	0	0	0	0	0	1	1	0	0	0	0	0	0	Slit Lamp	Zeiss	SL130	Indirect Binocular Ophthalmoscope	Heine	Omega 500 Unplugged	Tropicamide
186	364	MCSB	Ush1c Knockout 1 EPD0132_5_A03	C57BL/6N;C57BL/6NTac	B6N MGP Select 20120620	MGP Select	Ush1c	MCSB67.1f	M01183792	+/+	+/+	WT	Female	20-Jun-12	02-Oct-12	14.9	0	0	0	0	0	0	0	0	0	0	0	0	0	0	0	0	0	0	1	1	0	0	0	0	0	0	Slit Lamp	Zeiss	SL130	Indirect Binocular Ophthalmoscope	Heine	Omega 500 Unplugged	Tropicamide
187	365	MCSB	Ush1c Knockout 1 EPD0132_5_A03	C57BL/6N;C57BL/6NTac	B6N MGP Select 20120620	MGP Select	Ush1c	MCSB67.1g	M01183793	+/+	+/+	WT	Female	20-Jun-12	02-Oct-12	14.9	0	0	0	0	0	0	0	0	0	0	0	0	0	0	0	0	0	0	0	0	0	0	0	0	0	0	Slit Lamp	Zeiss	SL130	Indirect Binocular Ophthalmoscope	Heine	Omega 500 Unplugged	Tropicamide
188	378	MCSC	Anp32e EPD0287_2_B10	C57BL/6N;C57BL/6NTac	B6N MGP Select 20120422	MGP Select	Anp32e	MCSC52.2c	M01127542	+/+	+/+	WT	Female	23-Apr-12	07-Aug-12	15.1	0	0	0	0	0	0	0	0	0	0	0	0	0	0	0	0	0	0	1	1	0	0	0	0	0	0	Slit Lamp	Zeiss	SL130	Indirect Binocular Ophthalmoscope	Heine	Omega 500 Unplugged	Tropicamide
189	379	MCSC	Anp32e EPD0287_2_B10	C57BL/6N;C57BL/6NTac	B6N MGP Select 20120422	MGP Select	Anp32e	MCSC52.2d	M01127543	+/+	+/+	WT	Female	23-Apr-12	07-Aug-12	15.1	0	0	0	0	0	0	0	0	0	0	0	0	0	0	0	0	0	0	0	0	0	0	0	0	0	0	Slit Lamp	Zeiss	SL130	Indirect Binocular Ophthalmoscope	Heine	Omega 500 Unplugged	Tropicamide
190	380	MCSC	Anp32e EPD0287_2_B10	C57BL/6N;C57BL/6NTac	B6N MGP Select 20120422	MGP Select	Anp32e	MCSC52.2e	M01127544	+/+	+/+	WT	Female	23-Apr-12	07-Aug-12	15.1	0	0	0	0	0	0	0	0	0	0	0	0	0	0	0	0	0	0	0	0	0	0	0	0	0	0	Slit Lamp	Zeiss	SL130	Indirect Binocular Ophthalmoscope	Heine	Omega 500 Unplugged	Tropicamide
191	381	MCSS	Sar1b Knockout 1 EPD0113_3_C11 (2nd injection)	C57BL/6N;C57BL/6NTac	B6N MGP Select 20111128	MGP Select	Sar1b	MCSS103.1f	M00996319	+/+	+/+	WT	Female	27-Nov-11	13-Mar-12	15.3	0	0	0	0	0	0	0	0	0	0	0	0	0	0	0	0	0	0	0	0	0	0	0	0	0	0	Slit Lamp	Zeiss	SL130	Indirect Binocular Ophthalmoscope	Heine	Omega 500 Unplugged	Tropicamide
192	382	MCSS	Sar1b Knockout 1 EPD0113_3_C11 (2nd injection)	C57BL/6N;C57BL/6NTac	B6N MGP Select 20111128	MGP Select	Sar1b	MCSS103.1g	M00996320	+/+	+/+	WT	Female	27-Nov-11	13-Mar-12	15.3	0	0	0	0	0	0	0	0	0	0	0	0	0	0	0	0	0	0	0	0	0	0	0	0	0	0	Slit Lamp	Zeiss	SL130	Indirect Binocular Ophthalmoscope	Heine	Omega 500 Unplugged	Tropicamide
193	383	MCSS	Sar1b Knockout 1 EPD0113_3_C11 (2nd injection)	C57BL/6N;C57BL/6NTac	B6N MGP Select 20111128	MGP Select	Sar1b	MCSS100.1c	M00997649	+/+	+/+	WT	Female	28-Nov-11	13-Mar-12	15.1	0	0	0	0	0	0	0	0	0	0	0	0	0	0	0	0	0	0	1	1	0	0	0	0	0	0	Slit Lamp	Zeiss	SL130	Indirect Binocular Ophthalmoscope	Heine	Omega 500 Unplugged	Tropicamide
194	384	MCSS	Sar1b Knockout 1 EPD0113_3_C11 (2nd injection)	C57BL/6N;C57BL/6NTac	B6N MGP Select 20111128	MGP Select	Sar1b	MCSS103.1b	M00996315	+/+	+/+	WT	Male	27-Nov-11	13-Mar-12	15.3	0	0	0	0	0	0	0	0	0	0	0	0	0	0	0	0	0	0	0	0	0	0	0	0	0	0	Slit Lamp	Zeiss	SL130	Indirect Binocular Ophthalmoscope	Heine	Omega 500 Unplugged	Tropicamide
195	385	MCSS	Sar1b Knockout 1 EPD0113_3_C11 (2nd injection)	C57BL/6N;C57BL/6NTac	B6N MGP Select 20111128	MGP Select	Sar1b	MCSS97.1a	M00997641	+/+	+/+	WT	Male	28-Nov-11	13-Mar-12	15.1	0	0	0	0	0	0	0	0	0	0	0	0	0	0	0	0	0	0	1	1	0	0	0	0	0	0	Slit Lamp	Zeiss	SL130	Indirect Binocular Ophthalmoscope	Heine	Omega 500 Unplugged	Tropicamide
196	386	MCSS	Sar1b Knockout 1 EPD0113_3_C11 (2nd injection)	C57BL/6N;C57BL/6NTac	B6N MGP Select 20111128	MGP Select	Sar1b	MCSS97.1b	M00997642	+/+	+/+	WT	Male	28-Nov-11	13-Mar-12	15.1	0	0	0	0	0	0	0	0	0	0	0	0	0	0	0	0	0	0	0	0	0	0	0	0	0	0	Slit Lamp	Zeiss	SL130	Indirect Binocular Ophthalmoscope	Heine	Omega 500 Unplugged	Tropicamide
197	387	MCSS	Sar1b Knockout 1 EPD0113_3_C11 (2nd injection)	C57BL/6N;C57BL/6NTac	B6N MGP Select 20111128	MGP Select	Sar1b	MCSS100.1b	M00997648	+/+	+/+	WT	Male	28-Nov-11	13-Mar-12	15.1	0	0	0	0	0	0	0	0	0	0	0	0	0	0	0	0	0	0	0	0	0	0	0	0	0	0	Slit Lamp	Zeiss	SL130	Indirect Binocular Ophthalmoscope	Heine	Omega 500 Unplugged	Tropicamide
198	388	MCSZ	Dynll1 Knockout EPD0397_1_B02	C57BL/6N;C57BL/6NTac	B6N MGP Select 20121105	MGP Select	Dynll1	MCSZ59.2d	M01317624	+/+	+/+	WT	Female	05-Nov-12	19-Feb-13	15.1	0	0	0	0	0	0	0	0	0	1	0	1	0	0	0	0	0	0	0	0	0	0	0	0	0	0	Slit Lamp	Zeiss	SL130	Indirect Binocular Ophthalmoscope	Heine	Omega 500 Unplugged	Tropicamide
199	389	MCSZ	Dynll1 Knockout EPD0397_1_B02	C57BL/6N;C57BL/6NTac	B6N MGP Select 20121105	MGP Select	Dynll1	MCSZ59.2g	M01317627	+/+	+/+	WT	Female	05-Nov-12	19-Feb-13	15.1	0	0	0	0	0	0	0	0	0	0	0	0	0	0	0	0	0	0	0	0	0	0	0	0	0	0	Slit Lamp	Zeiss	SL130	Indirect Binocular Ophthalmoscope	Heine	Omega 500 Unplugged	Tropicamide
200	390	MCSZ	Dynll1 Knockout EPD0397_1_B02	C57BL/6N;C57BL/6NTac	B6N MGP Select 20121105	MGP Select	Dynll1	MCSZ59.2h	M01317628	+/+	+/+	WT	Female	05-Nov-12	19-Feb-13	15.1	0	0	0	0	0	0	0	0	0	0	0	0	0	0	0	0	0	0	1	1	0	0	0	0	0	0	Slit Lamp	Zeiss	SL130	Indirect Binocular Ophthalmoscope	Heine	Omega 500 Unplugged	Tropicamide
201	405	MCTN	Cbx5 Knockout 1 EPD0445_4_A07	C57BL/6N;C57BL/6NTac	B6N MGP Select 20120730	MGP Select	Cbx5	MCTN80.2d	M01217106	+/+	+/+	WT	Female	29-Jul-12	13-Nov-12	15.3	0	0	0	0	0	0	0	0	0	0	0	0	0	0	0	0	0	0	0	0	0	0	0	0	0	0	Slit Lamp	Zeiss	SL130	Indirect Binocular Ophthalmoscope	Heine	Omega 500 Unplugged	Tropicamide
202	406	MCTN	Cbx5 Knockout 1 EPD0445_4_A07	C57BL/6N;C57BL/6NTac	B6N MGP Select 20120730	MGP Select	Cbx5	MCTN79.3g	M01233374	+/+	+/+	WT	Female	31-Jul-12	13-Nov-12	15	0	0	0	0	0	0	0	0	0	0	0	0	0	0	0	0	0	0	0	0	0	0	0	0	0	0	Slit Lamp	Zeiss	SL130	Indirect Binocular Ophthalmoscope	Heine	Omega 500 Unplugged	Tropicamide
203	407	MCTN	Cbx5 Knockout 1 EPD0445_4_A07	C57BL/6N;C57BL/6NTac	B6N MGP Select 20120730	MGP Select	Cbx5	MCTN79.3h	M01233375	+/+	+/+	WT	Female	31-Jul-12	13-Nov-12	15	0	0	0	0	0	0	0	0	0	0	0	0	0	0	0	0	0	0	0	0	0	0	0	0	0	0	Slit Lamp	Zeiss	SL130	Indirect Binocular Ophthalmoscope	Heine	Omega 500 Unplugged	Tropicamide
204	408	MCTN	Cbx5 Knockout 1 EPD0445_4_A07	C57BL/6N;C57BL/6NTac	B6N MGP Select 20120730	MGP Select	Cbx5	MCTN79.3j	M01233377	+/+	+/+	WT	Female	31-Jul-12	13-Nov-12	15	0	0	0	0	0	0	0	0	0	0	0	0	0	0	0	0	0	0	1	1	0	0	0	0	0	0	Slit Lamp	Zeiss	SL130	Indirect Binocular Ophthalmoscope	Heine	Omega 500 Unplugged	Tropicamide
205	422	MCTQ	Cbx6 Knockout 1 EPD0445_7_A03	C57BL/6N;C57BL/6NTac	B6N MGP Select 20120319	MGP Select	Cbx6	MCTQ62.2e	M01102111	+/+	+/+	WT	Female	18-Mar-12	05-Jul-12	15.6	0	0	0	0	0	0	0	0	0	0	0	0	0	0	0	0	0	0	0	0	0	0	0	0	0	0	Slit Lamp	Zeiss	SL130	Indirect Binocular Ophthalmoscope	Heine	Omega 500 Unplugged	Tropicamide
206	423	MCTQ	Cbx6 Knockout 1 EPD0445_7_A03	C57BL/6N;C57BL/6NTac	MCTQ MGP Select 20120706	MGP Select	Cbx6	MCTQ75.1e	M01196382	+/+	+/+	WT	Female	06-Jul-12	18-Oct-12	14.9	0	0	0	0	0	0	0	0	0	0	0	0	0	0	0	0	0	0	0	0	0	0	0	0	0	0	Slit Lamp	Zeiss	SL130	Indirect Binocular Ophthalmoscope	Heine	Omega 500 Unplugged	Tropicamide
207	424	MCTQ	Cbx6 Knockout 1 EPD0445_7_A03	C57BL/6N;C57BL/6NTac	B6N MGP Select 20130117	MGP Select	Cbx6	MCTQ103.1e	M01381173	+/+	+/+	WT	Female	17-Jan-13	02-May-13	15	0	0	0	0	0	1	0	0	0	0	0	0	0	0	0	0	0	0	0	0	0	0	0	0	0	0	Slit Lamp	Zeiss	SL130	Indirect Binocular Ophthalmoscope	Heine	Omega 500 Unplugged	Tropicamide
208	425	MCTQ	Cbx6 Knockout 1 EPD0445_7_A03	C57BL/6N;C57BL/6NTac	B6N MGP Select 20130117	MGP Select	Cbx6	MCTQ107.1e	M01381178	+/+	+/+	WT	Female	17-Jan-13	02-May-13	15	0	0	0	0	0	0	0	0	0	0	0	0	0	0	0	0	0	0	0	0	0	0	0	0	0	0	Slit Lamp	Zeiss	SL130	Indirect Binocular Ophthalmoscope	Heine	Omega 500 Unplugged	Tropicamide
209	426	MCTQ	Cbx6 Knockout 1 EPD0445_7_A03	C57BL/6N;C57BL/6NTac	B6N MGP Select 20130117	MGP Select	Cbx6	MCTQ107.1f	M01381179	+/+	+/+	WT	Female	17-Jan-13	02-May-13	15	0	0	0	0	0	0	0	0	0	0	0	0	0	0	0	0	0	0	0	0	0	0	0	0	0	0	Slit Lamp	Zeiss	SL130	Indirect Binocular Ophthalmoscope	Heine	Omega 500 Unplugged	Tropicamide
210	427	MCTQ	Cbx6 Knockout 1 EPD0445_7_A03	C57BL/6N;C57BL/6NTac	B6N MGP Select 20120422	MGP Select	Cbx6	MCTQ66.1a	M01132924	+/+	+/+	WT	Male	24-Apr-12	07-Aug-12	15	0	0	0	0	0	0	0	0	0	0	0	0	0	0	0	0	0	0	1	1	0	0	0	0	0	0	Slit Lamp	Zeiss	SL130	Indirect Binocular Ophthalmoscope	Heine	Omega 500 Unplugged	Tropicamide
211	428	MCTQ	Cbx6 Knockout 1 EPD0445_7_A03	C57BL/6N;C57BL/6NTac	B6N MGP Select 20120422	MGP Select	Cbx6	MCTQ67.1e	M01132946	+/+	+/+	WT	Male	24-Apr-12	07-Aug-12	15	0	0	0	0	0	0	0	0	0	0	0	0	0	0	0	0	0	0	1	1	0	0	0	0	0	0	Slit Lamp	Zeiss	SL130	Indirect Binocular Ophthalmoscope	Heine	Omega 500 Unplugged	Tropicamide
212	429	MCTQ	Cbx6 Knockout 1 EPD0445_7_A03	C57BL/6N;C57BL/6NTac	B6N MGP Select 20120422	MGP Select	Cbx6	MCTQ71.1b	M01140457	+/+	+/+	WT	Male	26-Apr-12	07-Aug-12	14.7	0	0	0	0	0	0	0	0	0	0	0	0	0	0	0	0	0	0	1	1	0	0	0	0	0	0	Slit Lamp	Zeiss	SL130	Indirect Binocular Ophthalmoscope	Heine	Omega 500 Unplugged	Tropicamide
213	430	MCTQ	Cbx6 Knockout 1 EPD0445_7_A03	C57BL/6N;C57BL/6NTac	B6N MGP Select 20120422	MGP Select	Cbx6	MCTQ71.1d	M01140459	+/+	+/+	WT	Male	26-Apr-12	07-Aug-12	14.7	0	0	0	0	0	0	0	0	0	0	0	0	0	0	0	0	0	0	1	1	0	0	0	0	0	0	Slit Lamp	Zeiss	SL130	Indirect Binocular Ophthalmoscope	Heine	Omega 500 Unplugged	Tropicamide
214	431	MCTQ	Cbx6 Knockout 1 EPD0445_7_A03	C57BL/6N;C57BL/6NTac	MCTQ MGP Select 20120706	MGP Select	Cbx6	MCTQ76.1d	M01204021	+/+	+/+	WT	Male	06-Jul-12	18-Oct-12	14.9	0	0	0	0	0	0	0	0	0	0	0	0	0	0	0	0	0	0	1	1	0	0	0	0	0	0	Slit Lamp	Zeiss	SL130	Indirect Binocular Ophthalmoscope	Heine	Omega 500 Unplugged	Tropicamide
215	446	MCTS	Cc2d2a Knockout 1 EPD0381_1_A04	C57BL/6N;C57BL/6NTac	B6N MGP Select 20120319	MGP Select	Cc2d2a	MCTS60.1a	M01096913	+/+	+/+	WT	Male	19-Mar-12	05-Jul-12	15.4	0	0	0	0	0	0	0	0	0	0	0	0	0	0	0	0	0	0	1	1	0	0	0	0	0	0	Slit Lamp	Zeiss	SL130	Indirect Binocular Ophthalmoscope	Heine	Omega 500 Unplugged	Tropicamide
216	447	MCTS	Cc2d2a Knockout 1 EPD0381_1_A04	C57BL/6N;C57BL/6NTac	B6N MGP Select 20120319	MGP Select	Cc2d2a	MCTS60.1b	M01096914	+/+	+/+	WT	Male	19-Mar-12	05-Jul-12	15.4	0	0	0	0	0	0	0	0	0	0	0	0	0	0	0	0	0	0	0	0	0	0	0	0	0	0	Slit Lamp	Zeiss	SL130	Indirect Binocular Ophthalmoscope	Heine	Omega 500 Unplugged	Tropicamide
217	448	MCTS	Cc2d2a Knockout 1 EPD0381_1_A04	C57BL/6N;C57BL/6NTac	B6N MGP Select 20120319	MGP Select	Cc2d2a	MCTS60.1c	M01096915	+/+	+/+	WT	Male	19-Mar-12	05-Jul-12	15.4	0	0	0	0	0	0	0	0	0	0	0	0	0	0	0	0	0	0	0	0	0	0	0	0	0	0	Slit Lamp	Zeiss	SL130	Indirect Binocular Ophthalmoscope	Heine	Omega 500 Unplugged	Tropicamide
218	449	MCTS	Cc2d2a Knockout 1 EPD0381_1_A04	C57BL/6N;C57BL/6NTac	B6N MGP Select 20120319	MGP Select	Cc2d2a	MCTS60.1d	M01096916	+/+	+/+	WT	Male	19-Mar-12	05-Jul-12	15.4	0	0	0	0	0	0	0	0	0	0	0	0	0	0	0	0	0	0	0	0	0	0	0	0	0	0	Slit Lamp	Zeiss	SL130	Indirect Binocular Ophthalmoscope	Heine	Omega 500 Unplugged	Tropicamide
219	450	MCUB	Egfr Knockout 1 EPD0454_5_C09	C57BL/6N;C57BL/6NTac	B6N MGP Select 20120111	MGP Select	Egfr	MCUB58.3e	M01041137	+/+	+/+	WT	Female	11-Jan-12	27-Apr-12	15.3	0	0	0	1	0	1	1	0	1	0	0	0	0	0	0	0	0	0	1	1	0	0	0	0	0	1	Slit Lamp	Zeiss	SL130	Indirect Binocular Ophthalmoscope	Heine	Omega 500 Unplugged	Tropicamide
220	451	MCUB	Egfr Knockout 1 EPD0454_5_C09	C57BL/6N;C57BL/6NTac	B6N MGP Select 20120111	MGP Select	Egfr	MCUB58.3g	M01041139	+/+	+/+	WT	Female	11-Jan-12	27-Apr-12	15.3	0	0	0	0	0	0	0	0	0	0	0	0	0	0	0	0	0	0	1	1	0	0	0	0	0	0	Slit Lamp	Zeiss	SL130	Indirect Binocular Ophthalmoscope	Heine	Omega 500 Unplugged	Tropicamide
221	452	MCUB	Egfr Knockout 1 EPD0454_5_C09	C57BL/6N;C57BL/6NTac	B6N MGP Select 20120111	MGP Select	Egfr	MCUB58.3h	M01041140	+/+	+/+	WT	Female	11-Jan-12	27-Apr-12	15.3	0	0	0	0	0	0	0	0	0	0	0	0	0	0	0	0	0	0	0	0	0	0	0	0	0	0	Slit Lamp	Zeiss	SL130	Indirect Binocular Ophthalmoscope	Heine	Omega 500 Unplugged	Tropicamide
222	453	MCUB	Egfr Knockout 1 EPD0454_5_C09	C57BL/6N;C57BL/6NTac	B6N MGP Select 20120329	MGP Select	Egfr	MCUB63.1e	M01114582	+/+	+/+	WT	Female	31-Mar-12	12-Jul-12	14.7	0	0	0	0	0	0	0	0	0	0	0	0	0	0	0	0	0	0	0	0	0	0	0	0	0	0	Slit Lamp	Zeiss	SL130	Indirect Binocular Ophthalmoscope	Heine	Omega 500 Unplugged	Tropicamide
223	454	MCUB	Egfr Knockout 1 EPD0454_5_C09	C57BL/6N;C57BL/6NTac	B6N MGP Select 20120329	MGP Select	Egfr	MCUB63.1f	M01114583	+/+	+/+	WT	Female	31-Mar-12	12-Jul-12	14.7	0	0	0	0	0	0	0	0	0	0	0	0	0	0	0	0	0	0	0	0	0	0	0	0	0	0	Slit Lamp	Zeiss	SL130	Indirect Binocular Ophthalmoscope	Heine	Omega 500 Unplugged	Tropicamide
224	455	MCUB	Egfr Knockout 1 EPD0454_5_C09	C57BL/6N;C57BL/6NTac	B6N MGP Select 20120329	MGP Select	Egfr	MCUB63.1g	M01114584	+/+	+/+	WT	Female	31-Mar-12	12-Jul-12	14.7	0	0	0	0	0	0	0	0	0	0	0	0	0	0	0	0	0	0	1	1	0	0	0	0	0	0	Slit Lamp	Zeiss	SL130	Indirect Binocular Ophthalmoscope	Heine	Omega 500 Unplugged	Tropicamide
225	456	MCUB	Egfr Knockout 1 EPD0454_5_C09	C57BL/6N;C57BL/6NTac	B6N MGP Select 20120401	MGP Select	Egfr	MCUB65.1g	M01114592	+/+	+/+	WT	Female	01-Apr-12	17-Jul-12	15.3	0	0	0	0	0	0	0	0	0	0	0	0	0	0	0	0	0	0	1	1	0	0	0	0	0	0	Slit Lamp	Zeiss	SL130	Indirect Binocular Ophthalmoscope	Heine	Omega 500 Unplugged	Tropicamide
226	457	MCUB	Egfr Knockout 1 EPD0454_5_C09	C57BL/6N;C57BL/6NTac	B6N MGP Select 20120401	MGP Select	Egfr	MCUB65.1h	M01114593	+/+	+/+	WT	Female	01-Apr-12	17-Jul-12	15.3	0	0	0	0	0	0	0	0	0	0	0	0	0	0	0	0	0	0	0	0	0	0	0	0	0	0	Slit Lamp	Zeiss	SL130	Indirect Binocular Ophthalmoscope	Heine	Omega 500 Unplugged	Tropicamide
227	458	MCUB	Egfr Knockout 1 EPD0454_5_C09	C57BL/6N;C57BL/6NTac	B6N MGP Select 20120401	MGP Select	Egfr	MCUB64.1f	M01114599	+/+	+/+	WT	Female	01-Apr-12	17-Jul-12	15.3	0	0	0	0	0	0	0	0	0	0	0	0	0	0	0	0	0	0	1	1	0	0	0	0	0	0	Slit Lamp	Zeiss	SL130	Indirect Binocular Ophthalmoscope	Heine	Omega 500 Unplugged	Tropicamide
228	459	MCUB	Egfr Knockout 1 EPD0454_5_C09	C57BL/6N;C57BL/6NTac	B6N MGP Select 20120401	MGP Select	Egfr	MCUB64.1g	M01114600	+/+	+/+	WT	Female	01-Apr-12	17-Jul-12	15.3	0	0	0	0	0	0	0	0	0	0	0	0	0	0	0	0	0	0	1	1	0	0	0	0	0	0	Slit Lamp	Zeiss	SL130	Indirect Binocular Ophthalmoscope	Heine	Omega 500 Unplugged	Tropicamide
229	460	MCUB	Egfr Knockout 1 EPD0454_5_C09	C57BL/6N;C57BL/6NTac	B6N MGP Select 20120401	MGP Select	Egfr	MCUB64.1h	M01114601	+/+	+/+	WT	Female	01-Apr-12	17-Jul-12	15.3	0	0	0	0	0	0	0	0	0	0	0	0	0	0	0	0	0	0	0	0	0	0	0	0	0	0	Slit Lamp	Zeiss	SL130	Indirect Binocular Ophthalmoscope	Heine	Omega 500 Unplugged	Tropicamide
230	461	MCUB	Egfr Knockout 1 EPD0454_5_C09	C57BL/6N;C57BL/6NTac	B6N MGP Select 20120401	MGP Select	Egfr	MCUB66.1c	M01114620	+/+	+/+	WT	Female	01-Apr-12	17-Jul-12	15.3	0	0	0	0	0	0	0	0	0	0	0	0	0	0	0	0	0	0	0	0	0	0	0	0	0	0	Slit Lamp	Zeiss	SL130	Indirect Binocular Ophthalmoscope	Heine	Omega 500 Unplugged	Tropicamide
231	462	MCUB	Egfr Knockout 1 EPD0454_5_C09	C57BL/6N;C57BL/6NTac	B6N MGP Select 20120401	MGP Select	Egfr	MCUB66.1h	M01114625	+/+	+/+	WT	Female	01-Apr-12	17-Jul-12	15.3	0	0	0	0	0	0	0	0	0	0	0	0	0	0	0	0	1	1	0	0	0	0	0	0	0	0	Slit Lamp	Zeiss	SL130	Indirect Binocular Ophthalmoscope	Heine	Omega 500 Unplugged	Tropicamide
232	463	MCUB	Egfr Knockout 1 EPD0454_5_C09	C57BL/6N;C57BL/6NTac	B6N MGP Select 20120329	MGP Select	Egfr	MCUB69.1h	M01114653	+/+	+/+	WT	Female	29-Mar-12	12-Jul-12	15	0	0	0	0	0	0	0	0	0	0	0	0	0	0	0	0	0	0	0	0	0	0	0	0	0	0	Slit Lamp	Zeiss	SL130	Indirect Binocular Ophthalmoscope	Heine	Omega 500 Unplugged	Tropicamide
233	464	MCUB	Egfr Knockout 1 EPD0454_5_C09	C57BL/6N;C57BL/6NTac	B6N MGP Select 20120329	MGP Select	Egfr	MCUB63.1a	M01114578	+/+	+/+	WT	Male	31-Mar-12	12-Jul-12	14.7	0	0	0	0	0	0	0	0	0	0	0	0	0	0	0	0	0	0	0	0	0	0	0	0	0	0	Slit Lamp	Zeiss	SL130	Indirect Binocular Ophthalmoscope	Heine	Omega 500 Unplugged	Tropicamide
234	465	MCUB	Egfr Knockout 1 EPD0454_5_C09	C57BL/6N;C57BL/6NTac	B6N MGP Select 20120401	MGP Select	Egfr	MCUB65.1b	M01114587	+/+	+/+	WT	Male	01-Apr-12	17-Jul-12	15.3	0	0	0	0	0	0	0	0	0	0	0	0	0	0	0	0	0	0	0	0	0	0	0	0	0	0	Slit Lamp	Zeiss	SL130	Indirect Binocular Ophthalmoscope	Heine	Omega 500 Unplugged	Tropicamide
235	466	MCUB	Egfr Knockout 1 EPD0454_5_C09	C57BL/6N;C57BL/6NTac	B6N MGP Select 20120401	MGP Select	Egfr	MCUB65.1d	M01114589	+/+	+/+	WT	Male	01-Apr-12	17-Jul-12	15.3	0	0	0	0	0	0	0	0	0	0	0	0	0	0	0	0	0	0	0	0	0	0	0	0	0	0	Slit Lamp	Zeiss	SL130	Indirect Binocular Ophthalmoscope	Heine	Omega 500 Unplugged	Tropicamide
236	467	MCUB	Egfr Knockout 1 EPD0454_5_C09	C57BL/6N;C57BL/6NTac	B6N MGP Select 20120401	MGP Select	Egfr	MCUB64.1d	M01114597	+/+	+/+	WT	Male	01-Apr-12	17-Jul-12	15.3	0	0	0	0	0	0	0	0	0	0	0	0	0	0	0	0	0	0	0	0	0	0	0	0	0	0	Slit Lamp	Zeiss	SL130	Indirect Binocular Ophthalmoscope	Heine	Omega 500 Unplugged	Tropicamide
237	468	MCUB	Egfr Knockout 1 EPD0454_5_C09	C57BL/6N;C57BL/6NTac	B6N MGP Select 20120401	MGP Select	Egfr	MCUB66.1b	M01114619	+/+	+/+	WT	Male	01-Apr-12	17-Jul-12	15.3	0	0	0	0	0	0	0	0	0	0	0	0	0	0	0	0	0	0	0	0	0	0	0	0	0	0	Slit Lamp	Zeiss	SL130	Indirect Binocular Ophthalmoscope	Heine	Omega 500 Unplugged	Tropicamide
238	469	MCUB	Egfr Knockout 1 EPD0454_5_C09	C57BL/6N;C57BL/6NTac	B6N MGP Select 20120401	MGP Select	Egfr	MCUB67.1a	M01114626	+/+	+/+	WT	Male	02-Apr-12	17-Jul-12	15.1	0	0	0	0	0	0	0	0	0	0	0	0	0	0	0	0	0	0	0	0	0	0	0	0	0	0	Slit Lamp	Zeiss	SL130	Indirect Binocular Ophthalmoscope	Heine	Omega 500 Unplugged	Tropicamide
239	470	MCUB	Egfr Knockout 1 EPD0454_5_C09	C57BL/6N;C57BL/6NTac	B6N MGP Select 20120401	MGP Select	Egfr	MCUB67.1b	M01114627	+/+	+/+	WT	Male	02-Apr-12	17-Jul-12	15.1	0	0	0	0	0	0	0	0	0	0	0	0	0	0	0	0	0	0	0	0	0	0	0	0	0	0	Slit Lamp	Zeiss	SL130	Indirect Binocular Ophthalmoscope	Heine	Omega 500 Unplugged	Tropicamide
240	471	MCUB	Egfr Knockout 1 EPD0454_5_C09	C57BL/6N;C57BL/6NTac	B6N MGP Select 20120401	MGP Select	Egfr	MCUB67.1e	M01114630	+/+	+/+	WT	Male	02-Apr-12	17-Jul-12	15.1	0	0	0	0	0	0	0	0	0	0	0	0	0	0	0	0	0	0	0	0	0	0	0	0	0	0	Slit Lamp	Zeiss	SL130	Indirect Binocular Ophthalmoscope	Heine	Omega 500 Unplugged	Tropicamide
241	472	MCUB	Egfr Knockout 1 EPD0454_5_C09	C57BL/6N;C57BL/6NTac	B6N MGP Select 20120329	MGP Select	Egfr	MCUB69.1a	M01114643	+/+	+/+	WT	Male	29-Mar-12	12-Jul-12	15	0	0	0	1	0	0	0	0	0	0	0	0	0	0	0	0	0	0	0	0	0	0	0	0	0	0	Slit Lamp	Zeiss	SL130	Indirect Binocular Ophthalmoscope	Heine	Omega 500 Unplugged	Tropicamide
242	473	MCUB	Egfr Knockout 1 EPD0454_5_C09	C57BL/6N;C57BL/6NTac	B6N MGP Select 20120329	MGP Select	Egfr	MCUB69.1b	M01114647	+/+	+/+	WT	Male	29-Mar-12	12-Jul-12	15	0	0	0	0	0	0	0	0	0	0	0	0	0	0	0	0	0	0	0	0	0	0	0	0	0	0	Slit Lamp	Zeiss	SL130	Indirect Binocular Ophthalmoscope	Heine	Omega 500 Unplugged	Tropicamide
243	474	MCUB	Egfr Knockout 1 EPD0454_5_C09	C57BL/6N;C57BL/6NTac	B6N MGP Select 20120329	MGP Select	Egfr	MCUB69.1d	M01114649	+/+	+/+	WT	Male	29-Mar-12	12-Jul-12	15	0	0	0	0	0	0	0	0	0	0	0	0	0	0	0	0	0	0	0	0	0	0	0	0	0	0	Slit Lamp	Zeiss	SL130	Indirect Binocular Ophthalmoscope	Heine	Omega 500 Unplugged	Tropicamide
244	475	MCUU	Prps1 Knockout 1 EPD0436_5_A05	C57BL/6N;C57BL/6NTac	B6N MGP Select 20111107	MGP Select	Prps1	MCUU40.2b	M00972390	+/+	+/+	WT	Female	07-Nov-11	21-Feb-12	15.1	0	0	0	0	0	0	0	0	0	0	0	0	0	0	0	0	0	0	0	0	0	0	0	0	0	0	Slit Lamp	Zeiss	SL130	Indirect Binocular Ophthalmoscope	Heine	Omega 500 Unplugged	Tropicamide
245	476	MCUU	Prps1 Knockout 1 EPD0436_5_A05	C57BL/6N;C57BL/6NTac	B6N MGP Select 20111107	MGP Select	Prps1	MCUU40.2c	M00972391	+/+	+/+	WT	Female	07-Nov-11	21-Feb-12	15.1	0	0	0	0	0	0	0	0	0	0	0	0	0	0	0	0	0	0	0	0	0	0	0	0	0	0	Slit Lamp	Zeiss	SL130	Indirect Binocular Ophthalmoscope	Heine	Omega 500 Unplugged	Tropicamide
246	477	MCUU	Prps1 Knockout 1 EPD0436_5_A05	C57BL/6N;C57BL/6NTac	B6N MGP Select 20111107	MGP Select	Prps1	MCUU40.2e	M00972393	+/+	+/+	WT	Female	07-Nov-11	21-Feb-12	15.1	0	0	0	0	0	0	0	0	0	0	0	0	0	0	0	0	0	0	0	0	0	0	0	0	0	0	Slit Lamp	Zeiss	SL130	Indirect Binocular Ophthalmoscope	Heine	Omega 500 Unplugged	Tropicamide
247	478	MCUU	Prps1 Knockout 1 EPD0436_5_A05	C57BL/6N;C57BL/6NTac	B6N MGP Select 20130723	MGP Select	Prps1	MCUU78.1a	M01553163	+/+	+/+	WT	Male	22-Jul-13	04-Nov-13	15	0	0	0	0	0	0	0	0	0	0	0	0	0	0	0	0	0	0	0	0	0	0	0	0	0	0	Slit Lamp	Zeiss	SL130	Indirect Binocular Ophthalmoscope	Heine	Omega 500 Unplugged	Tropicamide
248	479	MCUU	Prps1 Knockout 1 EPD0436_5_A05	C57BL/6N;C57BL/6NTac	B6N MGP Select 20130723	MGP Select	Prps1	MCUU78.1b	M01553164	+/+	+/+	WT	Male	22-Jul-13	04-Nov-13	15	0	0	0	0	0	0	0	0	0	0	0	0	0	0	0	0	0	0	0	0	0	0	0	0	0	0	Slit Lamp	Zeiss	SL130	Indirect Binocular Ophthalmoscope	Heine	Omega 500 Unplugged	Tropicamide
249	480	MCUU	Prps1 Knockout 1 EPD0436_5_A05	C57BL/6N;C57BL/6NTac	B6N MGP Select 20130723	MGP Select	Prps1	MCUU78.1c	M01553165	+/+	+/+	WT	Male	22-Jul-13	04-Nov-13	15	0	0	0	0	0	0	0	0	0	0	0	0	0	0	0	0	0	0	0	0	0	0	0	0	0	0	Slit Lamp	Zeiss	SL130	Indirect Binocular Ophthalmoscope	Heine	Omega 500 Unplugged	Tropicamide
250	481	MCUU	Prps1 Knockout 1 EPD0436_5_A05	C57BL/6N;C57BL/6NTac	B6N MGP Select 20130723	MGP Select	Prps1	MCUU78.1d	M01553166	+/+	+/+	WT	Male	22-Jul-13	04-Nov-13	15	0	0	0	0	0	0	0	0	0	0	0	0	0	0	0	0	0	0	1	1	0	0	0	0	0	0	Slit Lamp	Zeiss	SL130	Indirect Binocular Ophthalmoscope	Heine	Omega 500 Unplugged	Tropicamide
251	489	MCVL	Trim66 Knockout 1 EPD0155_5_A11	C57BL/6N;C57BL/6NTac	B6N MGP Select 20120117	MGP Select	Trim66	MCVL75.2c	M01046444	+/+	+/+	WT	Male	21-Jan-12	01-May-12	14.4	0	0	0	0	0	0	0	0	0	0	0	0	0	0	0	0	0	0	0	0	0	0	0	0	0	0	Slit Lamp	Zeiss	SL130	Indirect Binocular Ophthalmoscope	Heine	Omega 500 Unplugged	Tropicamide
252	490	MCVL	Trim66 Knockout 1 EPD0155_5_A11	C57BL/6N;C57BL/6NTac	B6N MGP Select 20120117	MGP Select	Trim66	MCVL75.2d	M01046445	+/+	+/+	WT	Male	21-Jan-12	01-May-12	14.4	0	0	0	0	0	0	0	0	0	0	0	0	0	0	0	0	0	0	0	0	0	0	0	0	0	0	Slit Lamp	Zeiss	SL130	Indirect Binocular Ophthalmoscope	Heine	Omega 500 Unplugged	Tropicamide
253	491	MCVL	Trim66 Knockout 1 EPD0155_5_A11	C57BL/6N;C57BL/6NTac	B6N MGP Select 20120117	MGP Select	Trim66	MCVL75.2e	M01046446	+/+	+/+	WT	Male	21-Jan-12	01-May-12	14.4	0	0	0	0	0	0	0	0	0	0	0	0	0	0	0	0	0	0	0	0	0	0	0	0	0	0	Slit Lamp	Zeiss	SL130	Indirect Binocular Ophthalmoscope	Heine	Omega 500 Unplugged	Tropicamide
254	492	MCVN	Sec23a Knockout 1 EPD0072_1_B09	C57BL/6N;C57BL/6NTac	B6N MGP Select 20120117	MGP Select	Sec23a	MCVN46.2d	M01038317	+/+	+/+	WT	Female	16-Jan-12	01-May-12	15.1	0	0	0	0	0	0	0	0	0	0	0	0	0	0	0	0	0	0	0	0	0	0	0	0	0	0	Slit Lamp	Zeiss	SL130	Indirect Binocular Ophthalmoscope	Heine	Omega 500 Unplugged	Tropicamide
255	493	MCVN	Sec23a Knockout 1 EPD0072_1_B09	C57BL/6N;C57BL/6NTac	B6N MGP Select 20120117	MGP Select	Sec23a	MCVN46.2e	M01038318	+/+	+/+	WT	Female	16-Jan-12	01-May-12	15.1	0	0	0	0	0	0	0	0	0	0	0	0	0	0	0	0	0	0	1	1	0	0	0	0	0	0	Slit Lamp	Zeiss	SL130	Indirect Binocular Ophthalmoscope	Heine	Omega 500 Unplugged	Tropicamide
256	494	MCVN	Sec23a Knockout 1 EPD0072_1_B09	C57BL/6N;C57BL/6NTac	B6N MGP Select 20120117	MGP Select	Sec23a	MCVN46.2f	M01038319	+/+	+/+	WT	Female	16-Jan-12	01-May-12	15.1	0	0	0	0	0	0	0	0	0	0	0	0	0	0	0	0	0	0	0	0	0	0	0	0	0	0	Slit Lamp	Zeiss	SL130	Indirect Binocular Ophthalmoscope	Heine	Omega 500 Unplugged	Tropicamide
257	495	MCVN	Sec23a Knockout 1 EPD0072_1_B09	C57BL/6N;C57BL/6NTac	B6N MGP Select 20120125	MGP Select	Sec23a	MCVN47.2b	M01049597	+/+	+/+	WT	Female	24-Jan-12	10-May-12	15.3	0	0	0	0	0	0	0	0	0	0	0	0	0	0	0	0	0	0	0	0	0	0	0	0	0	0	Slit Lamp	Zeiss	SL130	Indirect Binocular Ophthalmoscope	Heine	Omega 500 Unplugged	Tropicamide
258	496	MCVN	Sec23a Knockout 1 EPD0072_1_B09	C57BL/6N;C57BL/6NTac	B6N MGP Select 20120125	MGP Select	Sec23a	MCVN47.2e	M01049600	+/+	+/+	WT	Female	24-Jan-12	10-May-12	15.3	0	0	0	0	0	0	0	0	0	0	0	0	0	0	0	0	0	0	0	0	0	0	0	0	0	0	Slit Lamp	Zeiss	SL130	Indirect Binocular Ophthalmoscope	Heine	Omega 500 Unplugged	Tropicamide
259	512	MCWC	Ufl1 tm1a(EUCOMM)Wtsi EPD0169_3_F12	C57BL/6N;C57BL/6NTac	B6N MGP Select 20111211	MGP Select	Ufl1	MCWC64.2g	M01007896	+/+	+/+	WT	Female	11-Dec-11	27-Mar-12	15.3	0	0	0	0	0	0	0	0	0	0	0	0	0	0	0	0	0	0	0	0	0	0	0	0	0	0	Slit Lamp	Zeiss	SL130	Indirect Binocular Ophthalmoscope	Heine	Omega 500 Unplugged	Tropicamide
260	513	MCWC	Ufl1 tm1a(EUCOMM)Wtsi EPD0169_3_F12	C57BL/6N;C57BL/6NTac	B6N MGP Select 20111211	MGP Select	Ufl1	MCWC64.2i	M01007898	+/+	+/+	WT	Female	11-Dec-11	27-Mar-12	15.3	0	0	0	0	0	1	1	1	1	1	0	0	1	1	0	0	NA	NA	NA	NA	NA	NA	NA	NA	NA	NA	Slit Lamp	Zeiss	SL130	Indirect Binocular Ophthalmoscope	Heine	Omega 500 Unplugged	Tropicamide
261	514	MCWC	Ufl1 tm1a(EUCOMM)Wtsi EPD0169_3_F12	C57BL/6N;C57BL/6NTac	B6N MGP Select 20111211	MGP Select	Ufl1	MCWC64.2j	M01007899	+/+	+/+	WT	Female	11-Dec-11	27-Mar-12	15.3	0	0	0	0	0	0	0	0	0	0	0	0	0	0	0	0	0	0	0	0	0	0	0	0	0	0	Slit Lamp	Zeiss	SL130	Indirect Binocular Ophthalmoscope	Heine	Omega 500 Unplugged	Tropicamide
262	515	MCWC	Ufl1 tm1a(EUCOMM)Wtsi EPD0169_3_F12	C57BL/6N;C57BL/6NTac	B6N MGP Select 20111211	MGP Select	Ufl1	MCWC64.2a	M01007890	+/+	+/+	WT	Male	11-Dec-11	27-Mar-12	15.3	0	0	0	0	0	0	0	0	0	1	0	1	0	0	0	0	0	0	0	0	0	0	0	0	0	0	Slit Lamp	Zeiss	SL130	Indirect Binocular Ophthalmoscope	Heine	Omega 500 Unplugged	Tropicamide
263	516	MCWC	Ufl1 tm1a(EUCOMM)Wtsi EPD0169_3_F12	C57BL/6N;C57BL/6NTac	B6N MGP Select 20111211	MGP Select	Ufl1	MCWC64.2b	M01007891	+/+	+/+	WT	Male	11-Dec-11	27-Mar-12	15.3	0	0	0	0	0	0	0	0	0	0	0	0	0	0	0	0	0	0	0	0	0	0	0	0	0	0	Slit Lamp	Zeiss	SL130	Indirect Binocular Ophthalmoscope	Heine	Omega 500 Unplugged	Tropicamide
264	517	MCWC	Ufl1 tm1a(EUCOMM)Wtsi EPD0169_3_F12	C57BL/6N;C57BL/6NTac	B6N MGP Select 20111211	MGP Select	Ufl1	MCWC64.2d	M01007893	+/+	+/+	WT	Male	11-Dec-11	27-Mar-12	15.3	0	0	0	0	0	0	0	0	0	0	0	0	0	0	0	0	0	0	0	0	0	0	0	0	0	0	Slit Lamp	Zeiss	SL130	Indirect Binocular Ophthalmoscope	Heine	Omega 500 Unplugged	Tropicamide
265	518	MCWC	Ufl1 tm1a(EUCOMM)Wtsi EPD0169_3_F12	C57BL/6N;C57BL/6NTac	B6N MGP Select 20111211	MGP Select	Ufl1	MCWC64.2e	M01007894	+/+	+/+	WT	Male	11-Dec-11	27-Mar-12	15.3	0	0	0	0	0	0	0	0	0	0	0	0	0	0	0	0	0	0	1	1	0	0	0	0	0	0	Slit Lamp	Zeiss	SL130	Indirect Binocular Ophthalmoscope	Heine	Omega 500 Unplugged	Tropicamide
266	547	MCXN	Gle1 Knockout 1 EPD0359_2_A04	C57BL/6N;C57BL/6NTac	B6N MGP Select 20120706	MGP Select	Gle1	MCXN48.3f	M01204936	+/+	+/+	WT	Female	06-Jul-12	18-Oct-12	14.9	0	0	0	0	0	0	0	0	0	0	0	0	0	0	0	0	0	0	0	0	0	0	0	0	0	0	Slit Lamp	Zeiss	SL130	Indirect Binocular Ophthalmoscope	Heine	Omega 500 Unplugged	Tropicamide
267	548	MCXN	Gle1 Knockout 1 EPD0359_2_A04	C57BL/6N;C57BL/6NTac	B6N MGP Select 20120706	MGP Select	Gle1	MCXN48.3g	M01204937	+/+	+/+	WT	Female	06-Jul-12	18-Oct-12	14.9	0	0	0	0	0	0	0	0	0	0	0	0	0	0	0	0	0	0	1	1	0	0	0	0	0	0	Slit Lamp	Zeiss	SL130	Indirect Binocular Ophthalmoscope	Heine	Omega 500 Unplugged	Tropicamide
268	563	MCXP	Sc4mol Knockout 1 EPD0146_1_B03	C57BL/6N;C57BL/6NTac	B6N MGP Select 20111107	MGP Select	Sc4mol	MCXP44.3e	M00982602	+/+	+/+	WT	Female	07-Nov-11	21-Feb-12	15.1	0	0	0	0	0	0	0	0	0	0	0	0	0	0	0	0	0	0	0	0	0	0	0	0	0	0	Slit Lamp	Zeiss	SL130	Indirect Binocular Ophthalmoscope	Heine	Omega 500 Unplugged	Tropicamide
269	564	MCXP	Sc4mol Knockout 1 EPD0146_1_B03	C57BL/6N;C57BL/6NTac	B6N MGP Select 20111107	MGP Select	Sc4mol	MCXP44.3f	M00982603	+/+	+/+	WT	Female	07-Nov-11	21-Feb-12	15.1	0	0	0	0	0	0	0	0	0	0	0	0	0	0	0	0	0	0	0	0	0	0	0	0	0	0	Slit Lamp	Zeiss	SL130	Indirect Binocular Ophthalmoscope	Heine	Omega 500 Unplugged	Tropicamide
270	565	MCXP	Sc4mol Knockout 1 EPD0146_1_B03	C57BL/6N;C57BL/6NTac	B6N MGP Select 20111107	MGP Select	Sc4mol	MCXP44.3i	M00982606	+/+	+/+	WT	Female	07-Nov-11	21-Feb-12	15.1	0	0	0	1	0	0	0	0	0	0	0	0	0	0	0	0	0	0	0	0	0	0	0	0	0	0	Slit Lamp	Zeiss	SL130	Indirect Binocular Ophthalmoscope	Heine	Omega 500 Unplugged	Tropicamide
271	566	MCXP	Sc4mol Knockout 1 EPD0146_1_B03	C57BL/6N;C57BL/6NTac	B6N MGP Select 20120319	MGP Select	Sc4mol	MCXP51.4c	M01099372	+/+	+/+	WT	Female	19-Mar-12	05-Jul-12	15.4	0	0	0	0	0	0	0	0	0	0	0	0	0	0	0	0	0	0	0	0	0	0	0	0	0	0	Slit Lamp	Zeiss	SL130	Indirect Binocular Ophthalmoscope	Heine	Omega 500 Unplugged	Tropicamide
272	567	MCXP	Sc4mol Knockout 1 EPD0146_1_B03	C57BL/6N;C57BL/6NTac	B6N MGP Select 20120319	MGP Select	Sc4mol	MCXP51.4d	M01099373	+/+	+/+	WT	Female	19-Mar-12	05-Jul-12	15.4	0	0	0	0	0	0	0	0	0	0	0	0	0	0	0	0	0	0	0	0	0	0	0	0	0	0	Slit Lamp	Zeiss	SL130	Indirect Binocular Ophthalmoscope	Heine	Omega 500 Unplugged	Tropicamide
273	568	MCXP	Sc4mol Knockout 1 EPD0146_1_B03	C57BL/6N;C57BL/6NTac	B6N MGP Select 20120319	MGP Select	Sc4mol	MCXP51.4e	M01099374	+/+	+/+	WT	Female	19-Mar-12	05-Jul-12	15.4	0	0	0	0	0	0	0	0	0	0	0	0	0	0	0	0	0	0	0	0	0	0	0	0	0	0	Slit Lamp	Zeiss	SL130	Indirect Binocular Ophthalmoscope	Heine	Omega 500 Unplugged	Tropicamide
274	569	MCXP	Sc4mol Knockout 1 EPD0146_1_B03	C57BL/6N;C57BL/6NTac	MEEV MGP Select 20140605	MGP Select	Sc4mol	MCXP126.1f	M01837260	+/+	+/+	WT	Female	05-Jun-14	18-Sep-14	15	0	0	0	0	0	0	0	0	0	0	0	0	0	0	0	0	0	0	0	0	0	0	0	0	0	0	Slit Lamp	Zeiss	SL130	Indirect Binocular Ophthalmoscope	Heine	Omega 500 Unplugged	Tropicamide
275	570	MCXP	Sc4mol Knockout 1 EPD0146_1_B03	C57BL/6N;C57BL/6NTac	B6N MGP Select 20141106	MGP Select	Sc4mol	MCXP141.1d	M01976518	+/+	+/+	WT	Female	08-Nov-14	19-Feb-15	14.7	0	0	0	0	0	0	0	0	0	0	0	0	0	0	0	0	0	0	0	0	0	0	0	0	0	0	Slit Lamp	Zeiss	SL130	Indirect Binocular Ophthalmoscope	Heine	Omega 500 Unplugged	Tropicamide
276	571	MCXP	Sc4mol Knockout 1 EPD0146_1_B03	C57BL/6N;C57BL/6NTac	B6N MGP Select 20141106	MGP Select	Sc4mol	MCXP141.1e	M01976519	+/+	+/+	WT	Female	08-Nov-14	19-Feb-15	14.7	0	0	0	0	0	0	0	0	0	0	0	0	0	0	0	0	0	0	0	0	0	0	0	0	0	1	Slit Lamp	Zeiss	SL130	Indirect Binocular Ophthalmoscope	Heine	Omega 500 Unplugged	Tropicamide
277	572	MCXP	Sc4mol Knockout 1 EPD0146_1_B03	C57BL/6N;C57BL/6NTac	B6N MGP Select 20141106	MGP Select	Sc4mol	MCXP142.1d	M01976523	+/+	+/+	WT	Female	07-Nov-14	19-Feb-15	14.9	0	0	0	0	0	0	0	0	0	0	0	0	0	0	0	0	0	0	0	0	0	0	0	0	0	0	Slit Lamp	Zeiss	SL130	Indirect Binocular Ophthalmoscope	Heine	Omega 500 Unplugged	Tropicamide
278	573	MCXP	Sc4mol Knockout 1 EPD0146_1_B03	C57BL/6N;C57BL/6NTac	B6N MGP Select 20141106	MGP Select	Sc4mol	MCXP142.1h	M01976527	+/+	+/+	WT	Female	07-Nov-14	19-Feb-15	14.9	0	0	0	0	0	0	0	0	0	0	0	0	0	0	0	0	0	0	0	0	0	1	0	0	0	0	Slit Lamp	Zeiss	SL130	Indirect Binocular Ophthalmoscope	Heine	Omega 500 Unplugged	Tropicamide
279	574	MCXP	Sc4mol Knockout 1 EPD0146_1_B03	C57BL/6N;C57BL/6NTac	B6N MGP Select 20120229	MGP Select	Sc4mol	MCXP64.1b	M01082864	+/+	+/+	WT	Male	28-Feb-12	12-Jun-12	15	0	0	0	0	0	0	0	0	0	0	0	0	0	0	0	0	0	0	0	0	0	0	0	0	0	0	Slit Lamp	Zeiss	SL130	Indirect Binocular Ophthalmoscope	Heine	Omega 500 Unplugged	Tropicamide
280	575	MCXP	Sc4mol Knockout 1 EPD0146_1_B03	C57BL/6N;C57BL/6NTac	B6N MGP Select 20120229	MGP Select	Sc4mol	MCXP64.1e	M01082867	+/+	+/+	WT	Male	28-Feb-12	12-Jun-12	15	0	0	0	0	0	0	0	0	0	1	0	1	0	0	0	0	0	0	0	0	0	0	0	0	0	0	Slit Lamp	Zeiss	SL130	Indirect Binocular Ophthalmoscope	Heine	Omega 500 Unplugged	Tropicamide
281	576	MCXP	Sc4mol Knockout 1 EPD0146_1_B03	C57BL/6N;C57BL/6NTac	B6N MGP Select 20120229	MGP Select	Sc4mol	MCXP64.1f	M01082868	+/+	+/+	WT	Male	28-Feb-12	12-Jun-12	15	0	0	0	0	0	0	0	0	0	0	0	0	0	0	0	0	0	0	0	0	0	0	0	0	0	0	Slit Lamp	Zeiss	SL130	Indirect Binocular Ophthalmoscope	Heine	Omega 500 Unplugged	Tropicamide
282	604	MCZN	Dync1i2 Knockout 1 EPD0525_1_B10	C57BL/6N;C57BL/6NTac	B6N MGP Select 20120319	MGP Select	Dync1i2	MCZN88.2f	M01105742	+/+	+/+	WT	Female	21-Mar-12	05-Jul-12	15.1	0	0	0	0	0	0	0	0	0	0	0	0	0	0	0	0	0	0	0	0	0	0	0	0	0	0	Slit Lamp	Zeiss	SL130	Indirect Binocular Ophthalmoscope	Heine	Omega 500 Unplugged	Tropicamide
283	605	MCZN	Dync1i2 Knockout 1 EPD0525_1_B10	C57BL/6N;C57BL/6NTac	B6N MGP Select 20120319	MGP Select	Dync1i2	MCZN88.2g	M01105743	+/+	+/+	WT	Female	21-Mar-12	05-Jul-12	15.1	0	0	0	0	0	0	0	0	0	0	0	0	0	0	0	0	0	0	0	0	0	0	0	0	0	0	Slit Lamp	Zeiss	SL130	Indirect Binocular Ophthalmoscope	Heine	Omega 500 Unplugged	Tropicamide
284	606	MCZN	Dync1i2 Knockout 1 EPD0525_1_B10	C57BL/6N;C57BL/6NTac	B6N MGP Select 20120213	MGP Select	Dync1i2	MCZN91.1a	M01074052	+/+	+/+	WT	Male	13-Feb-12	29-May-12	15.1	0	0	0	0	0	0	0	0	0	0	0	0	0	0	0	0	0	0	1	1	0	0	0	0	0	0	Slit Lamp	Zeiss	SL130	Indirect Binocular Ophthalmoscope	Heine	Omega 500 Unplugged	Tropicamide
285	607	MCZN	Dync1i2 Knockout 1 EPD0525_1_B10	C57BL/6N;C57BL/6NTac	B6N MGP Select 20120213	MGP Select	Dync1i2	MCZN91.1b	M01074053	+/+	+/+	WT	Male	13-Feb-12	29-May-12	15.1	0	0	0	0	0	0	0	0	0	0	0	0	0	0	0	0	0	0	1	1	0	0	0	0	0	0	Slit Lamp	Zeiss	SL130	Indirect Binocular Ophthalmoscope	Heine	Omega 500 Unplugged	Tropicamide
286	608	MCZN	Dync1i2 Knockout 1 EPD0525_1_B10	C57BL/6N;C57BL/6NTac	B6N MGP Select 20120213	MGP Select	Dync1i2	MCZN91.1c	M01074054	+/+	+/+	WT	Male	13-Feb-12	29-May-12	15.1	0	0	0	0	0	0	0	0	0	0	0	0	0	0	0	0	0	0	0	0	0	0	0	0	0	0	Slit Lamp	Zeiss	SL130	Indirect Binocular Ophthalmoscope	Heine	Omega 500 Unplugged	Tropicamide
287	609	MCZN	Dync1i2 Knockout 1 EPD0525_1_B10	C57BL/6N;C57BL/6NTac	B6N MGP Select 20120213	MGP Select	Dync1i2	MCZN91.1d	M01074055	+/+	+/+	WT	Male	13-Feb-12	29-May-12	15.1	0	0	0	0	0	0	0	0	0	0	0	0	0	0	0	0	0	0	1	1	0	0	0	0	0	0	Slit Lamp	Zeiss	SL130	Indirect Binocular Ophthalmoscope	Heine	Omega 500 Unplugged	Tropicamide
288	610	MCZN	Dync1i2 Knockout 1 EPD0525_1_B10	C57BL/6N;C57BL/6NTac	B6N MGP Select 20120805	MGP Select	Dync1i2	MCZN109.2a	M01225438	+/+	+/+	WT	Male	06-Aug-12	20-Nov-12	15.1	0	0	0	0	0	0	0	0	0	0	0	0	0	0	0	0	0	0	1	1	0	0	0	0	0	0	Slit Lamp	Zeiss	SL130	Indirect Binocular Ophthalmoscope	Heine	Omega 500 Unplugged	Tropicamide
289	611	MCZN	Dync1i2 Knockout 1 EPD0525_1_B10	C57BL/6N;C57BL/6NTac	B6N MGP Select 20120805	MGP Select	Dync1i2	MCZN109.2b	M01225439	+/+	+/+	WT	Male	06-Aug-12	20-Nov-12	15.1	0	0	0	0	0	0	0	0	0	0	0	0	0	0	0	0	0	0	0	0	0	0	0	0	0	0	Slit Lamp	Zeiss	SL130	Indirect Binocular Ophthalmoscope	Heine	Omega 500 Unplugged	Tropicamide
290	612	MCZN	Dync1i2 Knockout 1 EPD0525_1_B10	C57BL/6N;C57BL/6NTac	B6N MGP Select 20120805	MGP Select	Dync1i2	MCZN109.2d	M01225441	+/+	+/+	WT	Male	06-Aug-12	20-Nov-12	15.1	0	0	0	0	0	0	0	0	0	0	0	0	0	0	0	0	0	0	1	1	0	0	0	0	0	0	Slit Lamp	Zeiss	SL130	Indirect Binocular Ophthalmoscope	Heine	Omega 500 Unplugged	Tropicamide
291	613	MCZN	Dync1i2 Knockout 1 EPD0525_1_B10	C57BL/6N;C57BL/6NTac	B6N MGP Select 20121102	MGP Select	Dync1i2	MCZN112.2a	M01316357	+/+	+/+	WT	Male	02-Nov-12	13-Feb-13	14.7	0	0	0	0	0	0	0	0	0	0	0	0	0	0	0	0	0	0	1	1	0	0	0	0	0	0	Slit Lamp	Zeiss	SL130	Indirect Binocular Ophthalmoscope	Heine	Omega 500 Unplugged	Tropicamide
292	614	MCZN	Dync1i2 Knockout 1 EPD0525_1_B10	C57BL/6N;C57BL/6NTac	B6N MGP Select 20121102	MGP Select	Dync1i2	MCZN115.2a	M01316372	+/+	+/+	WT	Male	03-Nov-12	13-Feb-13	14.6	0	0	0	0	0	0	0	0	0	0	0	0	0	0	0	0	0	0	1	1	0	0	0	0	0	0	Slit Lamp	Zeiss	SL130	Indirect Binocular Ophthalmoscope	Heine	Omega 500 Unplugged	Tropicamide
293	615	MCZN	Dync1i2 Knockout 1 EPD0525_1_B10	C57BL/6N;C57BL/6NTac	B6N MGP Select 20121102	MGP Select	Dync1i2	MCZN115.2b	M01316373	+/+	+/+	WT	Male	03-Nov-12	13-Feb-13	14.6	0	0	0	0	0	0	0	0	0	0	0	0	0	0	0	0	0	0	0	0	0	0	0	0	0	0	Slit Lamp	Zeiss	SL130	Indirect Binocular Ophthalmoscope	Heine	Omega 500 Unplugged	Tropicamide
294	616	MCZN	Dync1i2 Knockout 1 EPD0525_1_B10	C57BL/6N;C57BL/6NTac	B6N MGP Select 20121102	MGP Select	Dync1i2	MCZN115.2d	M01316375	+/+	+/+	WT	Male	03-Nov-12	13-Feb-13	14.6	0	0	0	0	0	0	0	0	0	0	0	0	0	0	0	0	0	0	0	0	0	0	0	0	0	0	Slit Lamp	Zeiss	SL130	Indirect Binocular Ophthalmoscope	Heine	Omega 500 Unplugged	Tropicamide
295	631	MCZU	Actn4 Knockout 1 EPD0525_2_B12	C57BL/6N;C57BL/6NTac	B6N MGP Select 20120422	MGP Select	Actn4	MCZU50.1a	M01132624	+/+	+/+	WT	Male	22-Apr-12	07-Aug-12	15.3	0	0	0	0	0	0	0	0	0	0	0	0	0	0	0	0	0	0	1	1	0	0	0	0	0	0	Slit Lamp	Zeiss	SL130	Indirect Binocular Ophthalmoscope	Heine	Omega 500 Unplugged	Tropicamide
296	632	MCZU	Actn4 Knockout 1 EPD0525_2_B12	C57BL/6N;C57BL/6NTac	B6N MGP Select 20120422	MGP Select	Actn4	MCZU50.1c	M01132626	+/+	+/+	WT	Male	22-Apr-12	07-Aug-12	15.3	0	0	0	0	0	0	0	0	0	0	0	0	0	0	0	0	0	0	0	0	0	0	0	0	0	0	Slit Lamp	Zeiss	SL130	Indirect Binocular Ophthalmoscope	Heine	Omega 500 Unplugged	Tropicamide
297	633	MCZU	Actn4 Knockout 1 EPD0525_2_B12	C57BL/6N;C57BL/6NTac	B6N MGP Select 20120422	MGP Select	Actn4	MCZU50.1d	M01132627	+/+	+/+	WT	Male	22-Apr-12	07-Aug-12	15.3	0	0	0	0	0	0	0	0	0	0	0	0	0	0	0	0	0	0	1	1	0	0	0	0	0	0	Slit Lamp	Zeiss	SL130	Indirect Binocular Ophthalmoscope	Heine	Omega 500 Unplugged	Tropicamide
298	634	MCZU	Actn4 Knockout 1 EPD0525_2_B12	C57BL/6N;C57BL/6NTac	B6N MGP Select 20130526	MGP Select	Actn4	MCZU87.1a	M01504779	+/+	+/+	WT	Male	27-May-13	09-Sep-13	15	0	0	0	0	0	0	0	0	0	0	0	0	0	0	0	0	0	0	0	0	0	0	0	0	0	0	Slit Lamp	Zeiss	SL130	Indirect Binocular Ophthalmoscope	Heine	Omega 500 Unplugged	Tropicamide
299	635	MCZU	Actn4 Knockout 1 EPD0525_2_B12	C57BL/6N;C57BL/6NTac	B6N MGP Select 20130526	MGP Select	Actn4	MCZU87.1b	M01504780	+/+	+/+	WT	Male	27-May-13	09-Sep-13	15	0	0	0	0	0	0	0	0	0	0	0	0	0	0	0	0	0	0	0	0	0	0	0	0	0	0	Slit Lamp	Zeiss	SL130	Indirect Binocular Ophthalmoscope	Heine	Omega 500 Unplugged	Tropicamide
300	636	MCZU	Actn4 Knockout 1 EPD0525_2_B12	C57BL/6N;C57BL/6NTac	B6N MGP Select 20130526	MGP Select	Actn4	MCZU87.1c	M01504781	+/+	+/+	WT	Male	27-May-13	09-Sep-13	15	0	0	0	0	0	0	0	0	0	0	0	0	0	0	0	0	0	0	1	1	0	0	0	0	0	0	Slit Lamp	Zeiss	SL130	Indirect Binocular Ophthalmoscope	Heine	Omega 500 Unplugged	Tropicamide
301	653	MCZV	B9d2 Knockout 1 EPD0481_2_D09	C57BL/6N;C57BL/6NTac	B6N MGP Select 20121017	MGP Select	B9d2	MCZV50.1d	M01295301	+/+	+/+	WT	Female	19-Oct-12	31-Jan-13	14.9	0	0	0	0	0	0	0	0	0	0	0	0	0	0	0	0	0	0	0	0	0	0	0	0	0	0	Slit Lamp	Zeiss	SL130	Indirect Binocular Ophthalmoscope	Heine	Omega 500 Unplugged	Tropicamide
302	654	MCZV	B9d2 Knockout 1 EPD0481_2_D09	C57BL/6N;C57BL/6NTac	B6N MGP Select 20121017	MGP Select	B9d2	MCZV50.1e	M01295302	+/+	+/+	WT	Female	19-Oct-12	31-Jan-13	14.9	0	0	0	0	0	0	0	0	0	0	0	0	0	0	0	0	0	0	1	1	0	0	0	0	0	0	Slit Lamp	Zeiss	SL130	Indirect Binocular Ophthalmoscope	Heine	Omega 500 Unplugged	Tropicamide
303	655	MCZV	B9d2 Knockout 1 EPD0481_2_D09	C57BL/6N;C57BL/6NTac	B6N MGP Select 20121017	MGP Select	B9d2	MCZV50.1a	M01295298	+/+	+/+	WT	Male	19-Oct-12	31-Jan-13	14.9	0	0	0	0	0	0	0	0	0	0	0	0	0	0	0	0	0	0	1	1	0	0	0	0	0	0	Slit Lamp	Zeiss	SL130	Indirect Binocular Ophthalmoscope	Heine	Omega 500 Unplugged	Tropicamide
304	656	MCZV	B9d2 Knockout 1 EPD0481_2_D09	C57BL/6N;C57BL/6NTac	B6N MGP Select 20121017	MGP Select	B9d2	MCZV50.1b	M01295299	+/+	+/+	WT	Male	19-Oct-12	31-Jan-13	14.9	0	0	0	0	0	0	0	0	0	0	0	0	0	0	0	0	0	0	0	0	0	0	0	0	0	0	Slit Lamp	Zeiss	SL130	Indirect Binocular Ophthalmoscope	Heine	Omega 500 Unplugged	Tropicamide
305	671	MCZX	Coq4 Knockout 1 EPD0498_3_C02	C57BL/6N;C57BL/6NTac	B6N MGP Select 20120429	MGP Select	Coq4	MCZX45.2g	M01138604	+/+	+/+	WT	Female	29-Apr-12	14-Aug-12	15.3	0	0	0	0	0	0	0	0	0	0	0	0	0	0	0	0	1	1	0	0	0	0	0	0	0	0	Slit Lamp	Zeiss	SL130	Indirect Binocular Ophthalmoscope	Heine	Omega 500 Unplugged	Tropicamide + Phenylephrine
306	672	MCZX	Coq4 Knockout 1 EPD0498_3_C02	C57BL/6N;C57BL/6NTac	B6N MGP Select 20120429	MGP Select	Coq4	MCZX45.2h	M01138605	+/+	+/+	WT	Female	29-Apr-12	14-Aug-12	15.3	0	0	0	0	0	0	0	0	0	0	0	0	0	0	0	0	0	0	1	1	0	0	0	0	0	0	Slit Lamp	Zeiss	SL130	Indirect Binocular Ophthalmoscope	Heine	Omega 500 Unplugged	Tropicamide + Phenylephrine
307	673	MCZX	Coq4 Knockout 1 EPD0498_3_C02	C57BL/6N;C57BL/6NTac	B6N MGP Select 20130121	MGP Select	Coq4	MCZX71.2c	M01390599	+/+	+/+	WT	Female	21-Jan-13	07-May-13	15.1	0	0	0	0	0	0	0	0	0	0	0	0	0	0	0	0	0	0	1	1	0	0	0	0	0	0	Slit Lamp	Zeiss	SL130	Indirect Binocular Ophthalmoscope	Heine	Omega 500 Unplugged	Tropicamide
308	674	MCZX	Coq4 Knockout 1 EPD0498_3_C02	C57BL/6N;C57BL/6NTac	B6N MGP Select 20130121	MGP Select	Coq4	MCZX71.2e	M01390601	+/+	+/+	WT	Female	21-Jan-13	07-May-13	15.1	0	0	0	0	0	1	1	0	1	0	0	0	0	0	0	0	0	0	0	0	0	0	0	0	0	1	Slit Lamp	Zeiss	SL130	Indirect Binocular Ophthalmoscope	Heine	Omega 500 Unplugged	Tropicamide
309	675	MCZX	Coq4 Knockout 1 EPD0498_3_C02	C57BL/6N;C57BL/6NTac	B6N MGP Select 20130121	MGP Select	Coq4	MCZX71.2g	M01390603	+/+	+/+	WT	Female	21-Jan-13	07-May-13	15.1	0	0	0	0	0	1	0	0	0	0	0	0	0	0	0	0	0	0	0	0	0	0	0	0	0	0	Slit Lamp	Zeiss	SL130	Indirect Binocular Ophthalmoscope	Heine	Omega 500 Unplugged	Tropicamide
310	676	MCZX	Coq4 Knockout 1 EPD0498_3_C02	C57BL/6N;C57BL/6NTac	B6N MGP Select 20130121	MGP Select	Coq4	MCZX73.2b	M01390606	+/+	+/+	WT	Female	21-Jan-13	07-May-13	15.1	0	0	0	0	0	0	0	0	0	0	0	0	0	0	0	0	0	0	0	0	0	0	0	0	0	0	Slit Lamp	Zeiss	SL130	Indirect Binocular Ophthalmoscope	Heine	Omega 500 Unplugged	Tropicamide
311	677	MCZX	Coq4 Knockout 1 EPD0498_3_C02	C57BL/6N;C57BL/6NTac	B6N MGP Select 20130709	MGP Select	Coq4	MCZX109.1f	M01542977	+/+	+/+	WT	Female	07-Jul-13	21-Oct-13	15.1	0	0	0	0	0	0	0	0	0	0	0	0	0	0	0	0	1	1	0	0	0	0	0	0	0	0	Slit Lamp	Zeiss	SL130	Indirect Binocular Ophthalmoscope	Heine	Omega 500 Unplugged	Tropicamide
312	678	MCZX	Coq4 Knockout 1 EPD0498_3_C02	C57BL/6N;C57BL/6NTac	B6N MGP Select 20130709	MGP Select	Coq4	MCZX109.1g	M01542978	+/+	+/+	WT	Female	07-Jul-13	21-Oct-13	15.1	0	0	0	0	0	0	0	0	0	0	0	0	0	0	0	0	0	0	0	0	0	0	0	0	0	0	Slit Lamp	Zeiss	SL130	Indirect Binocular Ophthalmoscope	Heine	Omega 500 Unplugged	Tropicamide
313	679	MCZX	Coq4 Knockout 1 EPD0498_3_C02	C57BL/6N;C57BL/6NTac	B6N MGP Select 20130709	MGP Select	Coq4	MCZX109.1h	M01542979	+/+	+/+	WT	Female	07-Jul-13	21-Oct-13	15.1	0	0	0	0	0	0	0	0	0	0	0	0	0	0	0	0	0	0	0	0	0	0	0	0	0	0	Slit Lamp	Zeiss	SL130	Indirect Binocular Ophthalmoscope	Heine	Omega 500 Unplugged	Tropicamide
314	680	MCZX	Coq4 Knockout 1 EPD0498_3_C02	C57BL/6N;C57BL/6NTac	B6N MGP Select 20121127	MGP Select	Coq4	MCZX69.1b	M01340729	+/+	+/+	WT	Male	27-Nov-12	14-Mar-13	15.3	0	0	0	0	0	1	0	0	0	0	0	0	0	0	0	0	0	0	1	1	0	0	0	0	0	0	Slit Lamp	Zeiss	SL130	Indirect Binocular Ophthalmoscope	Heine	Omega 500 Unplugged	Tropicamide
315	681	MCZX	Coq4 Knockout 1 EPD0498_3_C02	C57BL/6N;C57BL/6NTac	B6N MGP Select 20121127	MGP Select	Coq4	MCZX69.1c	M01340730	+/+	+/+	WT	Male	27-Nov-12	14-Mar-13	15.3	0	0	0	0	0	0	0	0	0	0	0	0	0	0	0	0	0	0	1	1	0	0	0	0	0	0	Slit Lamp	Zeiss	SL130	Indirect Binocular Ophthalmoscope	Heine	Omega 500 Unplugged	Tropicamide
316	682	MCZX	Coq4 Knockout 1 EPD0498_3_C02	C57BL/6N;C57BL/6NTac	B6N MGP Select 20121127	MGP Select	Coq4	MCZX73.1b	M01340742	+/+	+/+	WT	Male	29-Nov-12	14-Mar-13	15	0	0	0	0	0	0	0	0	0	0	0	0	0	0	0	0	0	0	0	0	0	0	0	0	0	0	Slit Lamp	Zeiss	SL130	Indirect Binocular Ophthalmoscope	Heine	Omega 500 Unplugged	Tropicamide
317	683	MCZX	Coq4 Knockout 1 EPD0498_3_C02	C57BL/6N;C57BL/6NTac	B6N MGP Select 20121127	MGP Select	Coq4	MCZX73.1d	M01340744	+/+	+/+	WT	Male	29-Nov-12	14-Mar-13	15	0	0	0	0	0	0	0	0	0	0	0	0	0	0	0	0	0	0	1	1	0	0	0	0	0	0	Slit Lamp	Zeiss	SL130	Indirect Binocular Ophthalmoscope	Heine	Omega 500 Unplugged	Tropicamide
318	684	MCZX	Coq4 Knockout 1 EPD0498_3_C02	C57BL/6N;C57BL/6NTac	B6N MGP Select 20130121	MGP Select	Coq4	MCZX70.2c	M01390571	+/+	+/+	WT	Male	21-Jan-13	07-May-13	15.1	0	0	0	0	0	0	0	0	0	0	0	0	0	0	0	0	0	0	0	0	0	0	0	0	0	0	Slit Lamp	Zeiss	SL130	Indirect Binocular Ophthalmoscope	Heine	Omega 500 Unplugged	Tropicamide
319	685	MCZX	Coq4 Knockout 1 EPD0498_3_C02	C57BL/6N;C57BL/6NTac	B6N MGP Select 20130121	MGP Select	Coq4	MCZX73.2a	M01390605	+/+	+/+	WT	Male	21-Jan-13	07-May-13	15.1	0	0	0	0	0	0	0	0	0	0	0	0	0	0	0	0	0	0	0	0	0	0	0	0	0	0	Slit Lamp	Zeiss	SL130	Indirect Binocular Ophthalmoscope	Heine	Omega 500 Unplugged	Tropicamide
320	686	MCZX	Coq4 Knockout 1 EPD0498_3_C02	C57BL/6N;C57BL/6NTac	B6N MGP Select 20130121	MGP Select	Coq4	MCZX75.2a	M01390623	+/+	+/+	WT	Male	21-Jan-13	07-May-13	15.1	0	0	0	0	0	0	0	0	0	0	0	0	0	0	0	0	0	0	0	0	0	0	0	0	0	0	Slit Lamp	Zeiss	SL130	Indirect Binocular Ophthalmoscope	Heine	Omega 500 Unplugged	Tropicamide
321	687	MCZX	Coq4 Knockout 1 EPD0498_3_C02	C57BL/6N;C57BL/6NTac	B6N MGP Select 20130121	MGP Select	Coq4	MCZX75.2b	M01390624	+/+	+/+	WT	Male	21-Jan-13	07-May-13	15.1	0	0	0	0	0	0	0	0	0	0	0	0	0	0	0	0	0	0	0	0	0	0	0	0	0	0	Slit Lamp	Zeiss	SL130	Indirect Binocular Ophthalmoscope	Heine	Omega 500 Unplugged	Tropicamide
322	688	MCZX	Coq4 Knockout 1 EPD0498_3_C02	C57BL/6N;C57BL/6NTac	B6N MGP Select 20130121	MGP Select	Coq4	MCZX75.2c	M01390625	+/+	+/+	WT	Male	21-Jan-13	07-May-13	15.1	0	0	0	0	0	0	0	0	0	0	0	0	0	0	0	0	0	0	0	0	0	0	0	0	0	0	Slit Lamp	Zeiss	SL130	Indirect Binocular Ophthalmoscope	Heine	Omega 500 Unplugged	Tropicamide
323	689	MCZX	Coq4 Knockout 1 EPD0498_3_C02	C57BL/6N;C57BL/6NTac	B6N MGP Select 20130121	MGP Select	Coq4	MCZX75.2f	M01390628	+/+	+/+	WT	Male	21-Jan-13	07-May-13	15.1	0	0	0	0	0	0	0	0	0	0	0	0	0	0	0	0	0	0	0	0	0	0	0	0	0	0	Slit Lamp	Zeiss	SL130	Indirect Binocular Ophthalmoscope	Heine	Omega 500 Unplugged	Tropicamide
324	690	MCZX	Coq4 Knockout 1 EPD0498_3_C02	C57BL/6N;C57BL/6NTac	B6N MGP Select 20130121	MGP Select	Coq4	MCZX75.2g	M01390629	+/+	+/+	WT	Male	21-Jan-13	07-May-13	15.1	0	0	0	0	0	0	0	0	0	0	0	0	0	0	0	0	0	0	0	0	0	0	0	0	0	0	Slit Lamp	Zeiss	SL130	Indirect Binocular Ophthalmoscope	Heine	Omega 500 Unplugged	Tropicamide
325	705	MCZY	Dlg3 Knockout 1 EPD0525_1_C08	C57BL/6N;C57BL/6NTac	B6N MGP Select 20120920	MGP Select	Dlg3	MCZY58.2b	M01275517	+/+	+/+	WT	Female	19-Sep-12	04-Jan-13	15.3	0	0	0	0	0	0	0	0	0	0	0	0	0	0	0	0	1	1	0	0	0	0	0	0	0	0	Slit Lamp	Zeiss	SL130	Indirect Binocular Ophthalmoscope	Heine	Omega 500 Unplugged	Tropicamide
326	706	MCZY	Dlg3 Knockout 1 EPD0525_1_C08	C57BL/6N;C57BL/6NTac	B6N MGP Select 20121017	MGP Select	Dlg3	MCZY61.2d	M01299883	+/+	+/+	WT	Female	17-Oct-12	31-Jan-13	15.1	0	0	0	0	0	0	0	0	0	0	0	0	0	0	0	0	0	0	0	0	0	0	0	0	0	0	Slit Lamp	Zeiss	SL130	Indirect Binocular Ophthalmoscope	Heine	Omega 500 Unplugged	Tropicamide
327	707	MCZY	Dlg3 Knockout 1 EPD0525_1_C08	C57BL/6N;C57BL/6NTac	B6N MGP Select 20121017	MGP Select	Dlg3	MCZY61.2g	M01299886	+/+	+/+	WT	Female	17-Oct-12	31-Jan-13	15.1	0	0	0	0	0	0	0	0	0	0	0	0	0	0	0	0	0	0	0	0	0	0	0	0	0	0	Slit Lamp	Zeiss	SL130	Indirect Binocular Ophthalmoscope	Heine	Omega 500 Unplugged	Tropicamide
328	708	MCZY	Dlg3 Knockout 1 EPD0525_1_C08	C57BL/6N;C57BL/6NTac	B6N MGP Select 20121017	MGP Select	Dlg3	MCZY61.2h	M01299887	+/+	+/+	WT	Female	17-Oct-12	31-Jan-13	15.1	0	0	0	0	0	0	0	0	0	0	0	0	0	0	0	0	0	0	1	1	0	0	0	0	0	0	Slit Lamp	Zeiss	SL130	Indirect Binocular Ophthalmoscope	Heine	Omega 500 Unplugged	Tropicamide
329	709	MCZY	Dlg3 Knockout 1 EPD0525_1_C08	C57BL/6N;C57BL/6NTac	B6N MGP Select 20121102	MGP Select	Dlg3	MCZY58.3b	M01312394	+/+	+/+	WT	Female	01-Nov-12	13-Feb-13	14.9	0	0	0	0	0	0	0	0	0	0	0	0	0	0	0	0	0	0	0	0	0	0	0	0	0	0	Slit Lamp	Zeiss	SL130	Indirect Binocular Ophthalmoscope	Heine	Omega 500 Unplugged	Tropicamide
330	710	MCZY	Dlg3 Knockout 1 EPD0525_1_C08	C57BL/6N;C57BL/6NTac	B6N MGP Select 20140126	MGP Select	Dlg3	MCZY94.2c	M01723955	+/+	+/+	WT	Female	26-Jan-14	13-May-14	15.3	0	0	0	0	0	0	0	0	0	0	0	0	0	0	0	0	0	0	0	0	0	0	0	0	0	0	Slit Lamp	Zeiss	SL130	Indirect Binocular Ophthalmoscope	Heine	Omega 500 Unplugged	Tropicamide
331	711	MCZY	Dlg3 Knockout 1 EPD0525_1_C08	C57BL/6N;C57BL/6NTac	B6N MGP Select 20140126	MGP Select	Dlg3	MCZY94.2e	M01723957	+/+	+/+	WT	Female	26-Jan-14	13-May-14	15.3	0	0	0	0	0	0	0	0	0	0	0	0	0	0	0	0	0	0	0	0	0	0	0	0	0	0	Slit Lamp	Zeiss	SL130	Indirect Binocular Ophthalmoscope	Heine	Omega 500 Unplugged	Tropicamide
332	712	MCZY	Dlg3 Knockout 1 EPD0525_1_C08	C57BL/6N;C57BL/6NTac	B6N MGP Select 20140126	MGP Select	Dlg3	MCZY94.2h	M01723960	+/+	+/+	WT	Female	26-Jan-14	13-May-14	15.3	0	0	0	0	0	1	0	0	0	0	0	0	0	0	0	0	0	0	0	0	0	0	0	0	0	0	Slit Lamp	Zeiss	SL130	Indirect Binocular Ophthalmoscope	Heine	Omega 500 Unplugged	Tropicamide
333	713	MCZY	Dlg3 Knockout 1 EPD0525_1_C08	C57BL/6N;C57BL/6NTac	B6N MGP Select 20130311	MGP Select	Dlg3	MCZY72.1a	M01436447	+/+	+/+	WT	Male	11-Mar-13	27-Jun-13	15.4	0	0	0	0	0	0	0	0	0	0	0	0	0	0	0	0	0	0	1	1	0	0	0	0	0	0	Slit Lamp	Zeiss	SL130	Indirect Binocular Ophthalmoscope	Heine	Omega 500 Unplugged	Tropicamide
334	714	MCZY	Dlg3 Knockout 1 EPD0525_1_C08	C57BL/6N;C57BL/6NTac	B6N MGP Select 20130311	MGP Select	Dlg3	MCZY72.1b	M01436448	+/+	+/+	WT	Male	11-Mar-13	27-Jun-13	15.4	0	0	0	0	0	0	0	0	0	0	0	0	0	0	0	0	0	0	1	1	0	0	0	0	0	0	Slit Lamp	Zeiss	SL130	Indirect Binocular Ophthalmoscope	Heine	Omega 500 Unplugged	Tropicamide
335	715	MCZY	Dlg3 Knockout 1 EPD0525_1_C08	C57BL/6N;C57BL/6NTac	B6N MGP Select 20130311	MGP Select	Dlg3	MCZY76.1a	M01436462	+/+	+/+	WT	Male	11-Mar-13	27-Jun-13	15.4	0	0	0	0	0	0	0	0	0	0	0	0	0	0	0	0	0	0	1	1	0	0	0	0	0	0	Slit Lamp	Zeiss	SL130	Indirect Binocular Ophthalmoscope	Heine	Omega 500 Unplugged	Tropicamide
336	716	MCZY	Dlg3 Knockout 1 EPD0525_1_C08	C57BL/6N;C57BL/6NTac	B6N MGP Select 20130311	MGP Select	Dlg3	MCZY76.1b	M01436463	+/+	+/+	WT	Male	11-Mar-13	27-Jun-13	15.4	0	0	0	0	0	0	0	0	0	0	0	0	0	0	0	0	0	0	0	0	0	0	0	0	0	0	Slit Lamp	Zeiss	SL130	Indirect Binocular Ophthalmoscope	Heine	Omega 500 Unplugged	Tropicamide
337	717	MCZY	Dlg3 Knockout 1 EPD0525_1_C08	C57BL/6N;C57BL/6NTac	B6N MGP Select 20131009	MGP Select	Dlg3	MCZY91.2a	M01625881	+/+	+/+	WT	Male	08-Oct-13	20-Jan-14	14.9	0	0	0	0	0	0	0	0	0	0	0	0	0	0	0	0	0	0	0	0	0	0	0	0	0	0	Slit Lamp	Zeiss	SL130	Indirect Binocular Ophthalmoscope	Heine	Omega 500 Unplugged	Tropicamide
338	718	MCZY	Dlg3 Knockout 1 EPD0525_1_C08	C57BL/6N;C57BL/6NTac	B6N MGP Select 20131009	MGP Select	Dlg3	MCZY91.2b	M01625882	+/+	+/+	WT	Male	08-Oct-13	20-Jan-14	14.9	0	0	0	0	0	0	0	0	0	0	0	0	0	0	0	0	0	0	0	0	0	0	0	0	0	0	Slit Lamp	Zeiss	SL130	Indirect Binocular Ophthalmoscope	Heine	Omega 500 Unplugged	Tropicamide
339	719	MCZY	Dlg3 Knockout 1 EPD0525_1_C08	C57BL/6N;C57BL/6NTac	B6N MGP Select 20131009	MGP Select	Dlg3	MCZY91.2d	M01625884	+/+	+/+	WT	Male	08-Oct-13	20-Jan-14	14.9	0	0	0	0	0	0	0	0	0	0	0	0	0	0	0	0	0	0	1	1	0	0	0	0	0	0	Slit Lamp	Zeiss	SL130	Indirect Binocular Ophthalmoscope	Heine	Omega 500 Unplugged	Tropicamide
340	720	MCZY	Dlg3 Knockout 1 EPD0525_1_C08	C57BL/6N;C57BL/6NTac	B6N MGP Select 20131009	MGP Select	Dlg3	MCZY91.2e	M01625885	+/+	+/+	WT	Male	08-Oct-13	20-Jan-14	14.9	0	0	0	0	0	0	0	0	0	0	0	0	0	0	0	0	0	0	0	0	0	0	0	0	0	0	Slit Lamp	Zeiss	SL130	Indirect Binocular Ophthalmoscope	Heine	Omega 500 Unplugged	Tropicamide
341	721	MCZY	Dlg3 Knockout 1 EPD0525_1_C08	C57BL/6N;C57BL/6NTac	B6N MGP Select 20131009	MGP Select	Dlg3	MCZY91.2f	M01625886	+/+	+/+	WT	Male	08-Oct-13	20-Jan-14	14.9	0	0	0	0	0	0	0	0	0	0	0	0	0	0	0	0	0	0	0	0	0	0	0	0	0	0	Slit Lamp	Zeiss	SL130	Indirect Binocular Ophthalmoscope	Heine	Omega 500 Unplugged	Tropicamide
342	722	MCZY	Dlg3 Knockout 1 EPD0525_1_C08	C57BL/6N;C57BL/6NTac	B6N MGP Select 20140203	MGP Select	Dlg3	MCZY102.1b	M01729422	+/+	+/+	WT	Male	05-Feb-14	20-May-14	14.9	0	0	0	0	0	0	0	0	0	0	0	0	0	0	0	0	0	0	0	0	0	0	0	0	0	0	Slit Lamp	Zeiss	SL130	Indirect Binocular Ophthalmoscope	Heine	Omega 500 Unplugged	Tropicamide
343	723	MCZY	Dlg3 Knockout 1 EPD0525_1_C08	C57BL/6N;C57BL/6NTac	B6N MGP Select 20140203	MGP Select	Dlg3	MCZY102.1c	M01729423	+/+	+/+	WT	Male	05-Feb-14	20-May-14	14.9	0	0	0	0	0	0	0	0	0	0	0	0	0	0	0	0	0	0	0	0	0	0	0	0	0	0	Slit Lamp	Zeiss	SL130	Indirect Binocular Ophthalmoscope	Heine	Omega 500 Unplugged	Tropicamide
344	724	MCZY	Dlg3 Knockout 1 EPD0525_1_C08	C57BL/6N;C57BL/6NTac	B6N MGP Select 20140203	MGP Select	Dlg3	MCZY102.1d	M01729424	+/+	+/+	WT	Male	05-Feb-14	20-May-14	14.9	0	0	0	0	0	0	0	0	0	0	0	0	0	0	0	0	0	0	0	0	0	0	0	0	0	0	Slit Lamp	Zeiss	SL130	Indirect Binocular Ophthalmoscope	Heine	Omega 500 Unplugged	Tropicamide
345	725	MCZY	Dlg3 Knockout 1 EPD0525_1_C08	C57BL/6N;C57BL/6NTac	MCZY MGP Select 20140410	MGP Select	Dlg3	MCZY110.2b	M01792853	+/+	+/+	WT	Male	10-Apr-14	24-Jul-14	15	0	0	0	0	0	0	0	0	0	0	0	0	0	0	0	0	0	0	0	0	0	0	0	0	0	0	Slit Lamp	Zeiss	SL130	Indirect Binocular Ophthalmoscope	Heine	Omega 500 Unplugged	Tropicamide
346	726	MCZY	Dlg3 Knockout 1 EPD0525_1_C08	C57BL/6N;C57BL/6NTac	MCZY MGP Select 20140410	MGP Select	Dlg3	MCZY110.2d	M01792855	+/+	+/+	WT	Male	10-Apr-14	24-Jul-14	15	0	0	0	0	0	0	0	0	0	0	0	0	0	0	0	0	0	0	0	0	0	0	0	0	0	0	Slit Lamp	Zeiss	SL130	Indirect Binocular Ophthalmoscope	Heine	Omega 500 Unplugged	Tropicamide
347	727	MCZY	Dlg3 Knockout 1 EPD0525_1_C08	C57BL/6N;C57BL/6NTac	MCZY MGP Select 20140419	MGP Select	Dlg3	MCZY102.2c	M01800538	+/+	+/+	WT	Male	19-Apr-14	31-Jul-14	14.7	0	0	0	0	0	0	0	0	0	0	0	0	0	0	0	0	0	0	0	0	0	0	0	0	0	0	Slit Lamp	Zeiss	SL130	Indirect Binocular Ophthalmoscope	Heine	Omega 500 Unplugged	Tropicamide
348	728	MCZY	Dlg3 Knockout 1 EPD0525_1_C08	C57BL/6N;C57BL/6NTac	MCZY MGP Select 20140523	MGP Select	Dlg3	MCZY110.4c	M01832865	+/+	+/+	WT	Male	23-May-14	03-Sep-14	14.7	0	0	0	0	0	0	0	0	0	0	0	0	0	0	0	0	0	0	0	0	0	0	0	0	0	0	Slit Lamp	Zeiss	SL130	Indirect Binocular Ophthalmoscope	Heine	Omega 500 Unplugged	Tropicamide
349	743	MDAH	Ripk4 Knockout 1 EPD0521_3_G01	C57BL/6N;C57BL/6NTac	B6N MGP Select 20111211	MGP Select	Ripk4	MDAH43.2b	M01013504	+/+	+/+	WT	Female	13-Dec-11	27-Mar-12	15	0	0	0	0	0	0	0	0	0	0	0	0	0	0	0	0	0	0	0	0	0	0	0	0	0	0	Slit Lamp	Zeiss	SL130	Indirect Binocular Ophthalmoscope	Heine	Omega 500 Unplugged	Tropicamide
350	744	MDAH	Ripk4 Knockout 1 EPD0521_3_G01	C57BL/6N;C57BL/6NTac	B6N MGP Select 20111211	MGP Select	Ripk4	MDAH43.2c	M01013505	+/+	+/+	WT	Female	13-Dec-11	27-Mar-12	15	0	0	0	0	0	0	0	0	0	0	0	0	0	0	0	0	0	0	1	1	0	0	0	0	0	0	Slit Lamp	Zeiss	SL130	Indirect Binocular Ophthalmoscope	Heine	Omega 500 Unplugged	Tropicamide
351	745	MDAH	Ripk4 Knockout 1 EPD0521_3_G01	C57BL/6N;C57BL/6NTac	B6N MGP Select 20111211	MGP Select	Ripk4	MDAH37.2b	M01017896	+/+	+/+	WT	Female	14-Dec-11	27-Mar-12	14.9	0	0	0	0	0	0	0	0	0	0	0	0	0	0	0	0	0	0	0	0	0	0	0	0	0	0	Slit Lamp	Zeiss	SL130	Indirect Binocular Ophthalmoscope	Heine	Omega 500 Unplugged	Tropicamide
352	746	MDAH	Ripk4 Knockout 1 EPD0521_3_G01	C57BL/6N;C57BL/6NTac	B6N MGP Select 20111211	MGP Select	Ripk4	MDAH37.2d	M01017898	+/+	+/+	WT	Female	14-Dec-11	27-Mar-12	14.9	0	0	0	0	0	0	0	0	0	1	1	0	0	0	0	0	0	0	0	0	0	0	0	0	0	1	Slit Lamp	Zeiss	SL130	Indirect Binocular Ophthalmoscope	Heine	Omega 500 Unplugged	Tropicamide
353	747	MDAH	Ripk4 Knockout 1 EPD0521_3_G01	C57BL/6N;C57BL/6NTac	B6N MGP Select 20111123	MGP Select	Ripk4	MDAH36.1a	M00997932	+/+	+/+	WT	Male	24-Nov-11	09-Mar-12	15.1	0	0	0	0	0	0	0	0	0	0	0	0	0	0	0	0	0	0	0	0	0	0	0	0	0	0	Slit Lamp	Zeiss	SL130	Indirect Binocular Ophthalmoscope	Heine	Omega 500 Unplugged	Tropicamide
354	748	MDAH	Ripk4 Knockout 1 EPD0521_3_G01	C57BL/6N;C57BL/6NTac	B6N MGP Select 20111123	MGP Select	Ripk4	MDAH36.1b	M00997933	+/+	+/+	WT	Male	24-Nov-11	09-Mar-12	15.1	0	0	0	0	0	0	0	0	0	1	0	1	0	0	0	0	0	0	1	1	0	0	0	0	0	0	Slit Lamp	Zeiss	SL130	Indirect Binocular Ophthalmoscope	Heine	Omega 500 Unplugged	Tropicamide
355	749	MDAH	Ripk4 Knockout 1 EPD0521_3_G01	C57BL/6N;C57BL/6NTac	B6N MGP Select 20111123	MGP Select	Ripk4	MDAH36.1c	M00997934	+/+	+/+	WT	Male	24-Nov-11	09-Mar-12	15.1	0	0	0	0	0	0	0	0	0	0	0	0	0	0	0	0	0	0	1	1	0	0	0	0	0	0	Slit Lamp	Zeiss	SL130	Indirect Binocular Ophthalmoscope	Heine	Omega 500 Unplugged	Tropicamide
356	750	MDAL	Tmod1 Knockout 1 EPD0526_3_A01	C57BL/6N;C57BL/6NTac	B6N MGP Select 20120130	MGP Select	Tmod1	MDAL49.1g	M01056690	+/+	+/+	WT	Female	30-Jan-12	16-May-12	15.3	0	0	0	0	0	0	0	0	0	0	0	0	0	0	0	0	0	0	0	0	0	0	0	0	0	0	Slit Lamp	Zeiss	SL130	Indirect Binocular Ophthalmoscope	Heine	Omega 500 Unplugged	Tropicamide
357	751	MDAL	Tmod1 Knockout 1 EPD0526_3_A01	C57BL/6N;C57BL/6NTac	B6N MGP Select 20120130	MGP Select	Tmod1	MDAL49.1i	M01056692	+/+	+/+	WT	Female	30-Jan-12	16-May-12	15.3	0	0	0	0	0	0	0	0	0	0	0	0	0	0	0	0	0	0	0	0	0	0	0	0	0	0	Slit Lamp	Zeiss	SL130	Indirect Binocular Ophthalmoscope	Heine	Omega 500 Unplugged	Tropicamide
358	752	MDAL	Tmod1 Knockout 1 EPD0526_3_A01	C57BL/6N;C57BL/6NTac	B6N MGP Select 20120125	MGP Select	Tmod1	MDAL50.1d	M01056701	+/+	+/+	WT	Female	25-Jan-12	10-May-12	15.1	0	0	0	0	0	0	0	0	0	0	0	0	0	0	0	0	0	0	0	0	0	0	0	0	0	0	Slit Lamp	Zeiss	SL130	Indirect Binocular Ophthalmoscope	Heine	Omega 500 Unplugged	Tropicamide
359	753	MDAL	Tmod1 Knockout 1 EPD0526_3_A01	C57BL/6N;C57BL/6NTac	B6N MGP Select 20120125	MGP Select	Tmod1	MDAL50.1e	M01056702	+/+	+/+	WT	Female	25-Jan-12	10-May-12	15.1	0	0	0	0	0	0	0	0	0	0	0	0	0	0	0	0	0	0	0	0	0	0	0	0	0	0	Slit Lamp	Zeiss	SL130	Indirect Binocular Ophthalmoscope	Heine	Omega 500 Unplugged	Tropicamide
360	754	MDAL	Tmod1 Knockout 1 EPD0526_3_A01	C57BL/6N;C57BL/6NTac	B6N MGP Select 20120125	MGP Select	Tmod1	MDAL50.1f	M01056703	+/+	+/+	WT	Female	25-Jan-12	10-May-12	15.1	0	0	0	0	0	1	1	1	1	0	0	0	0	0	0	0	0	0	0	0	0	0	0	0	0	0	Slit Lamp	Zeiss	SL130	Indirect Binocular Ophthalmoscope	Heine	Omega 500 Unplugged	Tropicamide
361	755	MDAL	Tmod1 Knockout 1 EPD0526_3_A01	C57BL/6N;C57BL/6NTac	B6N MGP Select 20120125	MGP Select	Tmod1	MDAL50.1g	M01056704	+/+	+/+	WT	Female	25-Jan-12	10-May-12	15.1	0	0	0	0	0	0	0	0	0	0	0	0	0	0	0	0	0	0	0	0	0	0	0	0	0	0	Slit Lamp	Zeiss	SL130	Indirect Binocular Ophthalmoscope	Heine	Omega 500 Unplugged	Tropicamide
362	756	MDAL	Tmod1 Knockout 1 EPD0526_3_A01	C57BL/6N;C57BL/6NTac	B6N MGP Select 20120130	MGP Select	Tmod1	MDAL51.1d	M01067217	+/+	+/+	WT	Female	27-Jan-12	16-May-12	15.7	0	0	0	0	0	1	1	0	1	1	0	1	1	0	0	0	0	0	0	0	0	0	0	0	0	1	Slit Lamp	Zeiss	SL130	Indirect Binocular Ophthalmoscope	Heine	Omega 500 Unplugged	Tropicamide
363	757	MDAL	Tmod1 Knockout 1 EPD0526_3_A01	C57BL/6N;C57BL/6NTac	B6N MGP Select 20120130	MGP Select	Tmod1	MDAL49.1a	M01056684	+/+	+/+	WT	Male	30-Jan-12	16-May-12	15.3	0	0	0	0	0	0	0	0	0	0	0	0	0	0	0	0	0	0	0	0	0	0	0	0	0	0	Slit Lamp	Zeiss	SL130	Indirect Binocular Ophthalmoscope	Heine	Omega 500 Unplugged	Tropicamide
364	758	MDAL	Tmod1 Knockout 1 EPD0526_3_A01	C57BL/6N;C57BL/6NTac	B6N MGP Select 20120130	MGP Select	Tmod1	MDAL49.1b	M01056685	+/+	+/+	WT	Male	30-Jan-12	16-May-12	15.3	0	0	0	0	0	0	0	0	0	0	0	0	0	0	0	0	0	0	0	0	0	0	0	0	0	0	Slit Lamp	Zeiss	SL130	Indirect Binocular Ophthalmoscope	Heine	Omega 500 Unplugged	Tropicamide
365	759	MDAL	Tmod1 Knockout 1 EPD0526_3_A01	C57BL/6N;C57BL/6NTac	B6N MGP Select 20120130	MGP Select	Tmod1	MDAL49.1d	M01056687	+/+	+/+	WT	Male	30-Jan-12	16-May-12	15.3	0	0	0	0	0	0	0	0	0	0	0	0	0	0	0	0	0	0	0	0	0	0	0	0	0	0	Slit Lamp	Zeiss	SL130	Indirect Binocular Ophthalmoscope	Heine	Omega 500 Unplugged	Tropicamide
366	760	MDAL	Tmod1 Knockout 1 EPD0526_3_A01	C57BL/6N;C57BL/6NTac	B6N MGP Select 20120730	MGP Select	Tmod1	MDAL62.2a	M01224524	+/+	+/+	WT	Male	30-Jul-12	13-Nov-12	15.1	0	0	0	0	0	0	0	0	0	0	0	0	0	0	0	0	0	0	0	0	0	0	0	0	0	0	Slit Lamp	Zeiss	SL130	Indirect Binocular Ophthalmoscope	Heine	Omega 500 Unplugged	Tropicamide
367	761	MDAL	Tmod1 Knockout 1 EPD0526_3_A01	C57BL/6N;C57BL/6NTac	B6N MGP Select 20120730	MGP Select	Tmod1	MDAL62.2b	M01224525	+/+	+/+	WT	Male	30-Jul-12	13-Nov-12	15.1	0	0	0	0	0	0	0	0	0	0	0	0	0	0	0	0	0	0	0	0	0	0	0	0	0	0	Slit Lamp	Zeiss	SL130	Indirect Binocular Ophthalmoscope	Heine	Omega 500 Unplugged	Tropicamide
368	762	MDAL	Tmod1 Knockout 1 EPD0526_3_A01	C57BL/6N;C57BL/6NTac	B6N MGP Select 20120730	MGP Select	Tmod1	MDAL62.2c	M01224526	+/+	+/+	WT	Male	30-Jul-12	13-Nov-12	15.1	0	0	0	0	0	0	0	0	0	0	0	0	0	0	0	0	0	0	0	0	0	0	0	0	0	0	Slit Lamp	Zeiss	SL130	Indirect Binocular Ophthalmoscope	Heine	Omega 500 Unplugged	Tropicamide
369	763	MDCK	Cyfip1 Knockout 1 EPD0555_2_B11 #2	C57BL/6N;C57BL/6NTac	B6N MGP Select 20120418	MGP Select	Cyfip1	MDCK110.2h	M01126602	+/+	+/+	WT	Female	18-Apr-12	02-Aug-12	15.1	0	0	0	0	0	0	0	0	0	0	0	0	0	0	0	0	0	0	1	1	0	0	0	0	0	0	Slit Lamp	Zeiss	SL130	Indirect Binocular Ophthalmoscope	Heine	Omega 500 Unplugged	Tropicamide
370	764	MDCK	Cyfip1 Knockout 1 EPD0555_2_B11 #2	C57BL/6N;C57BL/6NTac	B6N MGP Select 20120418	MGP Select	Cyfip1	MDCK110.2i	M01126603	+/+	+/+	WT	Female	18-Apr-12	02-Aug-12	15.1	0	0	0	0	0	0	0	0	0	0	0	0	0	0	0	0	0	0	1	1	0	0	0	0	0	0	Slit Lamp	Zeiss	SL130	Indirect Binocular Ophthalmoscope	Heine	Omega 500 Unplugged	Tropicamide
371	765	MDCK	Cyfip1 Knockout 1 EPD0555_2_B11 #2	C57BL/6N;C57BL/6NTac	B6N MGP Select 20120418	MGP Select	Cyfip1	MDCK110.2j	M01126604	+/+	+/+	WT	Female	18-Apr-12	02-Aug-12	15.1	0	0	0	0	0	0	0	0	0	0	0	0	0	0	0	0	0	0	0	0	0	0	0	0	0	0	Slit Lamp	Zeiss	SL130	Indirect Binocular Ophthalmoscope	Heine	Omega 500 Unplugged	Tropicamide
372	766	MDCK	Cyfip1 Knockout 1 EPD0555_2_B11 #2	C57BL/6N;C57BL/6NTac	B6N MGP Select 20120805	MGP Select	Cyfip1	MDCK124.1e	M01224409	+/+	+/+	WT	Female	05-Aug-12	20-Nov-12	15.3	0	0	0	0	0	1	1	0	1	0	0	0	0	0	0	0	1	1	0	0	0	0	0	0	0	0	Slit Lamp	Zeiss	SL130	Indirect Binocular Ophthalmoscope	Heine	Omega 500 Unplugged	Tropicamide
373	767	MDCK	Cyfip1 Knockout 1 EPD0555_2_B11 #2	C57BL/6N;C57BL/6NTac	B6N MGP Select 20120805	MGP Select	Cyfip1	MDCK124.1f	M01224410	+/+	+/+	WT	Female	05-Aug-12	20-Nov-12	15.3	0	0	0	0	0	0	0	0	0	0	0	0	0	0	0	0	0	0	0	0	0	0	0	0	0	0	Slit Lamp	Zeiss	SL130	Indirect Binocular Ophthalmoscope	Heine	Omega 500 Unplugged	Tropicamide
374	768	MDCK	Cyfip1 Knockout 1 EPD0555_2_B11 #2	C57BL/6N;C57BL/6NTac	B6N MGP Select 20120805	MGP Select	Cyfip1	MDCK123.1b	M01224491	+/+	+/+	WT	Female	05-Aug-12	20-Nov-12	15.3	0	0	0	0	0	0	0	0	0	0	0	0	0	0	0	0	0	0	0	0	0	0	0	0	0	0	Slit Lamp	Zeiss	SL130	Indirect Binocular Ophthalmoscope	Heine	Omega 500 Unplugged	Tropicamide
375	769	MDCK	Cyfip1 Knockout 1 EPD0555_2_B11 #2	C57BL/6N;C57BL/6NTac	B6N MGP Select 20120805	MGP Select	Cyfip1	MDCK123.1c	M01224492	+/+	+/+	WT	Female	05-Aug-12	20-Nov-12	15.3	0	0	0	0	0	1	1	0	1	0	0	0	0	0	0	0	1	1	1	1	0	0	0	0	0	0	Slit Lamp	Zeiss	SL130	Indirect Binocular Ophthalmoscope	Heine	Omega 500 Unplugged	Tropicamide
376	770	MDCK	Cyfip1 Knockout 1 EPD0555_2_B11 #2	C57BL/6N;C57BL/6NTac	B6N MGP Select 20120805	MGP Select	Cyfip1	MDCK123.1h	M01224497	+/+	+/+	WT	Female	05-Aug-12	20-Nov-12	15.3	0	0	0	0	0	0	0	0	0	0	0	0	0	0	0	0	0	0	0	0	0	0	0	0	0	0	Slit Lamp	Zeiss	SL130	Indirect Binocular Ophthalmoscope	Heine	Omega 500 Unplugged	Tropicamide
377	771	MDCK	Cyfip1 Knockout 1 EPD0555_2_B11 #2	C57BL/6N;C57BL/6NTac	B6N MGP Select 20120805	MGP Select	Cyfip1	MDCK122.1f	M01224508	+/+	+/+	WT	Female	05-Aug-12	20-Nov-12	15.3	0	0	0	0	0	0	0	0	0	0	0	0	0	0	0	0	0	0	0	0	0	0	0	0	0	0	Slit Lamp	Zeiss	SL130	Indirect Binocular Ophthalmoscope	Heine	Omega 500 Unplugged	Tropicamide
378	772	MDCK	Cyfip1 Knockout 1 EPD0555_2_B11 #2	C57BL/6N;C57BL/6NTac	B6N MGP Select 20120815	MGP Select	Cyfip1	MDCK120.1e	M01236808	+/+	+/+	WT	Female	16-Aug-12	29-Nov-12	15	0	0	0	0	0	0	0	0	0	0	0	0	0	0	0	0	0	0	1	1	0	0	0	0	0	0	Slit Lamp	Zeiss	SL130	Indirect Binocular Ophthalmoscope	Heine	Omega 500 Unplugged	Tropicamide
379	773	MDCK	Cyfip1 Knockout 1 EPD0555_2_B11 #2	C57BL/6N;C57BL/6NTac	B6N MGP Select 20120815	MGP Select	Cyfip1	MDCK120.1f	M01236809	+/+	+/+	WT	Female	16-Aug-12	29-Nov-12	15	0	0	0	0	0	0	0	0	0	0	0	0	0	0	0	0	0	0	1	1	0	0	0	0	0	0	Slit Lamp	Zeiss	SL130	Indirect Binocular Ophthalmoscope	Heine	Omega 500 Unplugged	Tropicamide
380	802	MDDH	Stard7 Knockout 1 EPD0176_3_A10	C57BL/6N;C57BL/6NTac	B6N MGP Select 20120106	MGP Select	Tyr,Stard7	MDDH17.2a	M01037564	+/+	+/+	WT	Male	06-Jan-12	20-Apr-12	15	0	0	0	0	0	0	0	0	0	0	0	0	0	0	0	0	0	0	0	0	0	0	0	0	0	0	Slit Lamp	Zeiss	SL130	Indirect Binocular Ophthalmoscope	Heine	Omega 500 Unplugged	Tropicamide
381	803	MDDH	Stard7 Knockout 1 EPD0176_3_A10	C57BL/6N;C57BL/6NTac	B6N MGP Select 20120106	MGP Select	Tyr,Stard7	MDDH17.2b	M01037565	+/+	+/+	WT	Male	06-Jan-12	20-Apr-12	15	0	0	0	0	0	0	0	0	0	0	0	0	0	0	0	0	0	0	0	0	0	0	0	0	0	0	Slit Lamp	Zeiss	SL130	Indirect Binocular Ophthalmoscope	Heine	Omega 500 Unplugged	Tropicamide
382	804	MDDH	Stard7 Knockout 1 EPD0176_3_A10	C57BL/6N;C57BL/6NTac	B6N MGP Select 20120106	MGP Select	Tyr,Stard7	MDDH17.2c	M01037566	+/+	+/+	WT	Male	06-Jan-12	20-Apr-12	15	0	0	0	0	0	0	0	0	0	0	0	0	0	0	0	0	0	0	0	0	0	0	0	0	0	0	Slit Lamp	Zeiss	SL130	Indirect Binocular Ophthalmoscope	Heine	Omega 500 Unplugged	Tropicamide
383	849	MDDY	Map3k1 Knockout 1 EPD0287_3_A11	C57BL/6N;C57BL/6NTac	B6N MGP Select 20111219	MGP Select	Map3k1	MDDY27.3c	M01020404	+/+	+/+	WT	Female	19-Dec-11	02-Apr-12	15	0	0	0	0	0	1	1	1	1	0	0	0	0	0	0	0	0	0	0	0	0	0	0	0	0	0	Slit Lamp	Zeiss	SL130	Indirect Binocular Ophthalmoscope	Heine	Omega 500 Unplugged	Tropicamide
384	850	MDDY	Map3k1 Knockout 1 EPD0287_3_A11	C57BL/6N;C57BL/6NTac	B6N MGP Select 20111219	MGP Select	Map3k1	MDDY37.1f	M01024316	+/+	+/+	WT	Female	19-Dec-11	02-Apr-12	15	0	0	0	0	0	0	0	0	0	0	0	0	0	0	0	0	0	0	0	0	0	0	0	0	0	0	Slit Lamp	Zeiss	SL130	Indirect Binocular Ophthalmoscope	Heine	Omega 500 Unplugged	Tropicamide
385	851	MDDY	Map3k1 Knockout 1 EPD0287_3_A11	C57BL/6N;C57BL/6NTac	B6N MGP Select 20111219	MGP Select	Map3k1	MDDY37.1g	M01024317	+/+	+/+	WT	Female	19-Dec-11	02-Apr-12	15	0	0	0	0	0	0	0	0	0	0	0	0	0	0	0	0	0	0	0	0	0	0	0	0	0	0	Slit Lamp	Zeiss	SL130	Indirect Binocular Ophthalmoscope	Heine	Omega 500 Unplugged	Tropicamide
386	852	MDDY	Map3k1 Knockout 1 EPD0287_3_A11	C57BL/6N;C57BL/6NTac	B6N MGP Select 20111219	MGP Select	Map3k1	MDDY37.1h	M01024318	+/+	+/+	WT	Female	19-Dec-11	02-Apr-12	15	0	0	0	0	0	0	0	0	0	0	0	0	0	0	0	0	0	0	1	1	0	0	0	0	0	0	Slit Lamp	Zeiss	SL130	Indirect Binocular Ophthalmoscope	Heine	Omega 500 Unplugged	Tropicamide
387	853	MDDY	Map3k1 Knockout 1 EPD0287_3_A11	C57BL/6N;C57BL/6NTac	B6N MGP Select 20120125	MGP Select	Map3k1	MDDY46.1a	M01049783	+/+	+/+	WT	Male	25-Jan-12	10-May-12	15.1	0	0	0	0	0	0	0	0	0	0	0	0	0	0	0	0	0	0	0	0	0	0	0	0	0	0	Slit Lamp	Zeiss	SL130	Indirect Binocular Ophthalmoscope	Heine	Omega 500 Unplugged	Tropicamide
388	868	MDEF	Lrrc67 Knockout 1 EPD0302_3_G05	C57BL/6N;C57BL/6NTac	B6N MGP Select 20111219	MGP Select	Lrrc67	MDEF23.2a	M01024841	+/+	+/+	WT	Male	22-Dec-11	02-Apr-12	14.6	0	0	0	0	0	0	0	0	0	0	0	0	0	0	0	0	0	0	0	0	0	0	0	0	0	0	Slit Lamp	Zeiss	SL130	Indirect Binocular Ophthalmoscope	Heine	Omega 500 Unplugged	Tropicamide
389	869	MDEF	Lrrc67 Knockout 1 EPD0302_3_G05	C57BL/6N;C57BL/6NTac	B6N MGP Select 20111219	MGP Select	Lrrc67	MDEF23.2c	M01024843	+/+	+/+	WT	Male	22-Dec-11	02-Apr-12	14.6	0	0	0	0	0	0	0	0	0	0	0	0	0	0	0	0	0	0	0	0	0	0	0	0	0	0	Slit Lamp	Zeiss	SL130	Indirect Binocular Ophthalmoscope	Heine	Omega 500 Unplugged	Tropicamide
390	870	MDEF	Lrrc67 Knockout 1 EPD0302_3_G05	C57BL/6N;C57BL/6NTac	B6N MGP Select 20111219	MGP Select	Lrrc67	MDEF23.2d	M01024844	+/+	+/+	WT	Male	22-Dec-11	02-Apr-12	14.6	0	0	0	0	0	0	0	0	0	0	0	0	0	0	0	0	0	0	0	0	0	0	0	0	0	0	Slit Lamp	Zeiss	SL130	Indirect Binocular Ophthalmoscope	Heine	Omega 500 Unplugged	Tropicamide
391	885	MDEG	Gtf2a1 Knockout 1 EPD0285_1_A07	C57BL/6N;C57BL/6NTac	B6N MGP Select 20120117	MGP Select	Gtf2a1	MDEG37.1c	M01044764	+/+	+/+	WT	Female	15-Jan-12	01-May-12	15.3	0	0	0	0	0	0	0	0	0	0	0	0	0	0	0	0	0	0	0	0	0	0	0	0	0	0	Slit Lamp	Zeiss	SL130	Indirect Binocular Ophthalmoscope	Heine	Omega 500 Unplugged	Tropicamide
392	886	MDEG	Gtf2a1 Knockout 1 EPD0285_1_A07	C57BL/6N;C57BL/6NTac	B6N MGP Select 20120117	MGP Select	Gtf2a1	MDEG37.1d	M01044765	+/+	+/+	WT	Female	15-Jan-12	01-May-12	15.3	0	0	0	0	0	0	0	0	0	0	0	0	0	0	0	0	0	0	0	0	0	0	0	0	0	0	Slit Lamp	Zeiss	SL130	Indirect Binocular Ophthalmoscope	Heine	Omega 500 Unplugged	Tropicamide
393	887	MDEG	Gtf2a1 Knockout 1 EPD0285_1_A07	C57BL/6N;C57BL/6NTac	B6N MGP Select 20120117	MGP Select	Gtf2a1	MDEG37.1e	M01044766	+/+	+/+	WT	Female	15-Jan-12	01-May-12	15.3	0	0	0	0	0	1	1	1	1	1	0	0	0	1	1	0	0	0	1	1	0	0	0	0	0	1	Slit Lamp	Zeiss	SL130	Indirect Binocular Ophthalmoscope	Heine	Omega 500 Unplugged	Tropicamide
394	888	MDEG	Gtf2a1 Knockout 1 EPD0285_1_A07	C57BL/6N;C57BL/6NTac	B6N MGP Select 20130506	MGP Select	Gtf2a1	MDEG64.1c	M01477911	+/+	+/+	WT	Female	06-May-13	19-Aug-13	15	0	0	0	0	0	0	0	0	0	0	0	0	0	0	0	0	0	0	0	0	0	0	0	0	0	0	Slit Lamp	Zeiss	SL130	Indirect Binocular Ophthalmoscope	Heine	Omega 500 Unplugged	Tropicamide
395	889	MDEG	Gtf2a1 Knockout 1 EPD0285_1_A07	C57BL/6N;C57BL/6NTac	B6N MGP Select 20130506	MGP Select	Gtf2a1	MDEG64.1d	M01477912	+/+	+/+	WT	Female	06-May-13	19-Aug-13	15	0	0	0	1	0	0	0	0	0	0	0	0	0	0	0	0	0	0	0	0	0	0	0	0	0	0	Slit Lamp	Zeiss	SL130	Indirect Binocular Ophthalmoscope	Heine	Omega 500 Unplugged	Tropicamide
396	890	MDEG	Gtf2a1 Knockout 1 EPD0285_1_A07	C57BL/6N;C57BL/6NTac	B6N MGP Select 20130723	MGP Select	Gtf2a1	MDEG72.1f	M01553474	+/+	+/+	WT	Female	24-Jul-13	04-Nov-13	14.7	0	0	0	0	0	0	0	0	0	0	0	0	0	0	0	0	0	0	0	0	0	0	0	0	0	0	Slit Lamp	Zeiss	SL130	Indirect Binocular Ophthalmoscope	Heine	Omega 500 Unplugged	Tropicamide
397	891	MDEG	Gtf2a1 Knockout 1 EPD0285_1_A07	C57BL/6N;C57BL/6NTac	B6N MGP Select 20130723	MGP Select	Gtf2a1	MDEG72.1g	M01553475	+/+	+/+	WT	Female	24-Jul-13	04-Nov-13	14.7	0	0	0	0	0	0	0	0	0	0	0	0	0	0	0	0	0	0	0	0	0	0	0	0	0	0	Slit Lamp	Zeiss	SL130	Indirect Binocular Ophthalmoscope	Heine	Omega 500 Unplugged	Tropicamide
398	892	MDEG	Gtf2a1 Knockout 1 EPD0285_1_A07	C57BL/6N;C57BL/6NTac	B6N MGP Select 20130723	MGP Select	Gtf2a1	MDEG72.1i	M01553477	+/+	+/+	WT	Female	24-Jul-13	04-Nov-13	14.7	0	0	0	0	0	0	0	0	0	0	0	0	0	0	0	0	0	0	0	0	0	0	0	0	0	0	Slit Lamp	Zeiss	SL130	Indirect Binocular Ophthalmoscope	Heine	Omega 500 Unplugged	Tropicamide
399	893	MDEG	Gtf2a1 Knockout 1 EPD0285_1_A07	C57BL/6N;C57BL/6NTac	B6N MGP Select 20130927	MGP Select	Gtf2a1	MDEG73.4g	M01609722	+/+	+/+	WT	Female	27-Sep-13	06-Jan-14	14.4	0	0	0	0	0	0	0	0	0	0	0	0	0	0	0	0	0	0	1	1	0	0	0	0	0	0	Slit Lamp	Zeiss	SL130	Indirect Binocular Ophthalmoscope	Heine	Omega 500 Unplugged	Tropicamide
400	894	MDEG	Gtf2a1 Knockout 1 EPD0285_1_A07	C57BL/6N;C57BL/6NTac	B6N MGP Select 20130927	MGP Select	Gtf2a1	MDEG73.4h	M01609723	+/+	+/+	WT	Female	27-Sep-13	06-Jan-14	14.4	0	0	0	0	0	0	0	0	0	0	0	0	0	0	0	0	0	0	0	0	0	0	0	0	0	0	Slit Lamp	Zeiss	SL130	Indirect Binocular Ophthalmoscope	Heine	Omega 500 Unplugged	Tropicamide
401	895	MDEG	Gtf2a1 Knockout 1 EPD0285_1_A07	C57BL/6N;C57BL/6NTac	B6N MGP Select 20130927	MGP Select	Gtf2a1	MDEG73.4i	M01609724	+/+	+/+	WT	Female	27-Sep-13	06-Jan-14	14.4	0	0	0	0	0	0	0	0	0	0	0	0	0	0	0	0	0	0	0	0	0	0	0	0	0	0	Slit Lamp	Zeiss	SL130	Indirect Binocular Ophthalmoscope	Heine	Omega 500 Unplugged	Tropicamide
402	896	MDEG	Gtf2a1 Knockout 1 EPD0285_1_A07	C57BL/6N;C57BL/6NTac	B6N MGP Select 20130927	MGP Select	Gtf2a1	MDEG73.4j	M01609725	+/+	+/+	WT	Female	27-Sep-13	06-Jan-14	14.4	0	0	0	0	0	0	0	0	0	0	0	0	0	0	0	0	0	0	0	0	0	0	0	0	0	0	Slit Lamp	Zeiss	SL130	Indirect Binocular Ophthalmoscope	Heine	Omega 500 Unplugged	Tropicamide
403	897	MDEG	Gtf2a1 Knockout 1 EPD0285_1_A07	C57BL/6N;C57BL/6NTac	B6N MGP Select 20130927	MGP Select	Gtf2a1	MDEG73.4k	M01620419	+/+	+/+	WT	Female	27-Sep-13	06-Jan-14	14.4	0	0	0	0	0	0	0	0	0	0	0	0	0	0	0	0	0	0	0	0	0	0	0	0	0	0	Slit Lamp	Zeiss	SL130	Indirect Binocular Ophthalmoscope	Heine	Omega 500 Unplugged	Tropicamide
404	898	MDEG	Gtf2a1 Knockout 1 EPD0285_1_A07	C57BL/6N;C57BL/6NTac	B6N MGP Select 20130927	MGP Select	Gtf2a1	MDEG73.4a	M01609716	+/+	+/+	WT	Male	27-Sep-13	06-Jan-14	14.4	0	0	0	0	0	0	0	0	0	0	0	0	0	0	0	0	0	0	0	0	0	0	0	0	0	0	Slit Lamp	Zeiss	SL130	Indirect Binocular Ophthalmoscope	Heine	Omega 500 Unplugged	Tropicamide
405	899	MDEG	Gtf2a1 Knockout 1 EPD0285_1_A07	C57BL/6N;C57BL/6NTac	B6N MGP Select 20130927	MGP Select	Gtf2a1	MDEG73.4b	M01609717	+/+	+/+	WT	Male	27-Sep-13	06-Jan-14	14.4	0	0	0	0	0	0	0	0	0	0	0	0	0	0	0	0	0	0	0	0	0	0	0	0	0	0	Slit Lamp	Zeiss	SL130	Indirect Binocular Ophthalmoscope	Heine	Omega 500 Unplugged	Tropicamide
406	900	MDEG	Gtf2a1 Knockout 1 EPD0285_1_A07	C57BL/6N;C57BL/6NTac	B6N MGP Select 20130927	MGP Select	Gtf2a1	MDEG73.4c	M01609718	+/+	+/+	WT	Male	27-Sep-13	06-Jan-14	14.4	0	0	0	0	0	0	0	0	0	0	0	0	0	0	0	0	0	0	0	0	0	0	0	0	0	0	Slit Lamp	Zeiss	SL130	Indirect Binocular Ophthalmoscope	Heine	Omega 500 Unplugged	Tropicamide
407	1000	MDFF	Tsfm Knockout 1 EPD0176_3_C01	C57BL/6N;C57BL/6NTac	B6N MGP Select 20120615	MGP Select	Tsfm	MDFF36.1e	M01181663	+/+	+/+	WT	Female	14-Jun-12	27-Sep-12	15	0	0	0	0	0	0	0	0	0	0	0	0	0	0	0	0	0	0	0	0	0	0	0	0	0	0	Slit Lamp	Zeiss	SL130	Indirect Binocular Ophthalmoscope	Heine	Omega 500 Unplugged	Tropicamide
408	1001	MDFF	Tsfm Knockout 1 EPD0176_3_C01	C57BL/6N;C57BL/6NTac	B6N MGP Select 20120615	MGP Select	Tsfm	MDFF35.1c	M01181943	+/+	+/+	WT	Female	15-Jun-12	27-Sep-12	14.9	0	0	0	0	0	0	0	0	0	0	0	0	0	0	0	0	0	0	0	0	0	0	0	0	0	0	Slit Lamp	Zeiss	SL130	Indirect Binocular Ophthalmoscope	Heine	Omega 500 Unplugged	Tropicamide
409	1002	MDFF	Tsfm Knockout 1 EPD0176_3_C01	C57BL/6N;C57BL/6NTac	B6N MGP Select 20120615	MGP Select	Tsfm	MDFF35.1d	M01181944	+/+	+/+	WT	Female	15-Jun-12	27-Sep-12	14.9	0	0	0	0	0	0	0	0	0	0	0	0	0	0	0	0	0	0	0	0	0	0	0	0	0	0	Slit Lamp	Zeiss	SL130	Indirect Binocular Ophthalmoscope	Heine	Omega 500 Unplugged	Tropicamide
410	1003	MDFF	Tsfm Knockout 1 EPD0176_3_C01	C57BL/6N;C57BL/6NTac	B6N MGP Select 20120628	MGP Select	Tsfm	MDFF32.2e	M01192689	+/+	+/+	WT	Female	28-Jun-12	11-Oct-12	15	0	0	0	0	0	0	0	0	0	0	0	0	0	0	0	0	0	0	1	1	0	0	0	0	0	0	Slit Lamp	Zeiss	SL130	Indirect Binocular Ophthalmoscope	Heine	Omega 500 Unplugged	Tropicamide
411	1004	MDFF	Tsfm Knockout 1 EPD0176_3_C01	C57BL/6N;C57BL/6NTac	B6N MGP Select 20120628	MGP Select	Tsfm	MDFF32.2f	M01192690	+/+	+/+	WT	Female	28-Jun-12	11-Oct-12	15	0	0	0	0	0	0	0	0	0	0	0	0	0	0	0	0	0	0	0	0	0	0	0	0	0	0	Slit Lamp	Zeiss	SL130	Indirect Binocular Ophthalmoscope	Heine	Omega 500 Unplugged	Tropicamide
412	1005	MDFF	Tsfm Knockout 1 EPD0176_3_C01	C57BL/6N;C57BL/6NTac	B6N MGP Select 20120628	MGP Select	Tsfm	MDFF32.2g	M01192691	+/+	+/+	WT	Female	28-Jun-12	11-Oct-12	15	0	0	0	0	0	0	0	0	0	0	0	0	0	0	0	0	0	0	0	0	0	0	0	0	0	0	Slit Lamp	Zeiss	SL130	Indirect Binocular Ophthalmoscope	Heine	Omega 500 Unplugged	Tropicamide
413	1006	MDFF	Tsfm Knockout 1 EPD0176_3_C01	C57BL/6N;C57BL/6NTac	B6N MGP Select 20120628	MGP Select	Tsfm	MDFF32.2h	M01192692	+/+	+/+	WT	Female	28-Jun-12	11-Oct-12	15	0	0	0	0	0	0	0	0	0	0	0	0	0	0	0	0	0	0	0	0	0	0	0	0	0	0	Slit Lamp	Zeiss	SL130	Indirect Binocular Ophthalmoscope	Heine	Omega 500 Unplugged	Tropicamide
414	1007	MDFF	Tsfm Knockout 1 EPD0176_3_C01	C57BL/6N;C57BL/6NTac	B6N MGP Select 20120906	MGP Select	Tsfm	MDFF42.2d	M01262699	+/+	+/+	WT	Female	06-Sep-12	18-Dec-12	14.7	0	0	0	0	0	0	0	0	0	0	0	0	0	0	0	0	0	0	0	0	0	0	0	0	0	0	Slit Lamp	Zeiss	SL130	Indirect Binocular Ophthalmoscope	Heine	Omega 500 Unplugged	Tropicamide
415	1008	MDFF	Tsfm Knockout 1 EPD0176_3_C01	C57BL/6N;C57BL/6NTac	B6N MGP Select 20120906	MGP Select	Tsfm	MDFF42.2f	M01262701	+/+	+/+	WT	Female	06-Sep-12	18-Dec-12	14.7	0	0	0	0	0	0	0	0	0	0	0	0	0	0	0	0	0	0	0	0	0	0	0	0	0	0	Slit Lamp	Zeiss	SL130	Indirect Binocular Ophthalmoscope	Heine	Omega 500 Unplugged	Tropicamide
416	1009	MDFF	Tsfm Knockout 1 EPD0176_3_C01	C57BL/6N;C57BL/6NTac	B6N MGP Select 20120906	MGP Select	Tsfm	MDFF42.2g	M01262702	+/+	+/+	WT	Female	06-Sep-12	18-Dec-12	14.7	0	0	0	0	0	0	0	0	0	0	0	0	0	0	0	0	0	0	0	0	0	0	0	0	0	0	Slit Lamp	Zeiss	SL130	Indirect Binocular Ophthalmoscope	Heine	Omega 500 Unplugged	Tropicamide
417	1010	MDFF	Tsfm Knockout 1 EPD0176_3_C01	C57BL/6N;C57BL/6NTac	B6N MGP Select 20120906	MGP Select	Tsfm	MDFF42.2i	M01262704	+/+	+/+	WT	Female	06-Sep-12	18-Dec-12	14.7	0	0	0	0	0	1	1	1	1	1	0	0	0	0	0	0	0	0	0	0	0	0	0	0	0	0	Slit Lamp	Zeiss	SL130	Indirect Binocular Ophthalmoscope	Heine	Omega 500 Unplugged	Tropicamide
418	1011	MDFF	Tsfm Knockout 1 EPD0176_3_C01	C57BL/6N;C57BL/6NTac	B6N MGP Select 20120906	MGP Select	Tsfm	MDFF44.2e	M01262709	+/+	+/+	WT	Female	04-Sep-12	18-Dec-12	15	0	0	0	0	0	1	1	0	1	1	0	1	1	0	1	0	0	0	0	0	0	0	0	0	0	0	Slit Lamp	Zeiss	SL130	Indirect Binocular Ophthalmoscope	Heine	Omega 500 Unplugged	Tropicamide
419	1012	MDFF	Tsfm Knockout 1 EPD0176_3_C01	C57BL/6N;C57BL/6NTac	B6N MGP Select 20120615	MGP Select	Tsfm	MDFF36.1a	M01181659	+/+	+/+	WT	Male	14-Jun-12	27-Sep-12	15	0	0	0	0	0	1	1	0	0	0	0	0	0	0	0	0	0	0	1	1	0	0	0	0	0	0	Slit Lamp	Zeiss	SL130	Indirect Binocular Ophthalmoscope	Heine	Omega 500 Unplugged	Tropicamide
420	1013	MDFF	Tsfm Knockout 1 EPD0176_3_C01	C57BL/6N;C57BL/6NTac	B6N MGP Select 20120615	MGP Select	Tsfm	MDFF36.1b	M01181660	+/+	+/+	WT	Male	14-Jun-12	27-Sep-12	15	0	0	0	0	0	0	0	0	0	0	0	0	0	0	0	0	0	0	0	0	0	0	0	0	0	0	Slit Lamp	Zeiss	SL130	Indirect Binocular Ophthalmoscope	Heine	Omega 500 Unplugged	Tropicamide
421	1014	MDFF	Tsfm Knockout 1 EPD0176_3_C01	C57BL/6N;C57BL/6NTac	B6N MGP Select 20120615	MGP Select	Tsfm	MDFF36.1d	M01181662	+/+	+/+	WT	Male	14-Jun-12	27-Sep-12	15	0	0	0	0	0	0	0	0	0	0	0	0	0	0	0	0	0	0	0	0	0	0	0	0	0	0	Slit Lamp	Zeiss	SL130	Indirect Binocular Ophthalmoscope	Heine	Omega 500 Unplugged	Tropicamide
422	1015	MDFF	Tsfm Knockout 1 EPD0176_3_C01	C57BL/6N;C57BL/6NTac	B6N MGP Select 20120906	MGP Select	Tsfm	MDFF40.2d	M01262691	+/+	+/+	WT	Male	03-Sep-12	18-Dec-12	15.1	0	0	0	0	0	1	0	0	0	0	0	0	0	0	0	0	0	0	0	0	0	0	0	0	0	0	Slit Lamp	Zeiss	SL130	Indirect Binocular Ophthalmoscope	Heine	Omega 500 Unplugged	Tropicamide
423	1016	MDFF	Tsfm Knockout 1 EPD0176_3_C01	C57BL/6N;C57BL/6NTac	B6N MGP Select 20120906	MGP Select	Tsfm	MDFF42.2a	M01262696	+/+	+/+	WT	Male	06-Sep-12	18-Dec-12	14.7	0	0	0	0	0	0	0	0	0	0	0	0	0	0	0	0	1	1	1	1	0	0	0	0	0	0	Slit Lamp	Zeiss	SL130	Indirect Binocular Ophthalmoscope	Heine	Omega 500 Unplugged	Tropicamide
424	1017	MDFF	Tsfm Knockout 1 EPD0176_3_C01	C57BL/6N;C57BL/6NTac	B6N MGP Select 20120906	MGP Select	Tsfm	MDFF42.2b	M01262697	+/+	+/+	WT	Male	06-Sep-12	18-Dec-12	14.7	0	0	0	0	0	0	0	0	0	0	0	0	0	0	0	0	0	0	1	1	0	0	0	0	0	0	Slit Lamp	Zeiss	SL130	Indirect Binocular Ophthalmoscope	Heine	Omega 500 Unplugged	Tropicamide
425	1018	MDFF	Tsfm Knockout 1 EPD0176_3_C01	C57BL/6N;C57BL/6NTac	B6N MGP Select 20120906	MGP Select	Tsfm	MDFF44.2a	M01262705	+/+	+/+	WT	Male	04-Sep-12	18-Dec-12	15	0	0	0	0	0	0	0	0	0	0	0	0	0	0	0	0	0	0	0	0	0	0	0	0	0	0	Slit Lamp	Zeiss	SL130	Indirect Binocular Ophthalmoscope	Heine	Omega 500 Unplugged	Tropicamide
426	1019	MDFF	Tsfm Knockout 1 EPD0176_3_C01	C57BL/6N;C57BL/6NTac	B6N MGP Select 20120906	MGP Select	Tsfm	MDFF44.2c	M01262707	+/+	+/+	WT	Male	04-Sep-12	18-Dec-12	15	0	0	0	0	0	0	0	0	0	0	0	0	0	0	0	0	0	0	1	1	0	0	0	0	0	0	Slit Lamp	Zeiss	SL130	Indirect Binocular Ophthalmoscope	Heine	Omega 500 Unplugged	Tropicamide
427	1035	MDGD	Usp3 Knockout 1 EPD0065_2_A11	C57BL/6N;C57BL/6NTac	B6N MGP Select 20121011	MGP Select	Usp3	MDGD32.3b	M01294416	+/+	+/+	WT	Female	11-Oct-12	24-Jan-13	15	0	0	0	0	0	0	0	0	0	0	0	0	0	0	0	0	0	0	0	0	0	0	0	0	0	0	Slit Lamp	Zeiss	SL130	Indirect Binocular Ophthalmoscope	Heine	Omega 500 Unplugged	Tropicamide
428	1036	MDGD	Usp3 Knockout 1 EPD0065_2_A11	C57BL/6N;C57BL/6NTac	B6N MGP Select 20121011	MGP Select	Usp3	MDGD32.3c	M01294417	+/+	+/+	WT	Female	11-Oct-12	24-Jan-13	15	0	0	0	0	0	0	0	0	0	0	0	0	0	0	0	0	0	0	0	0	0	0	0	0	0	0	Slit Lamp	Zeiss	SL130	Indirect Binocular Ophthalmoscope	Heine	Omega 500 Unplugged	Tropicamide
429	1037	MDGD	Usp3 Knockout 1 EPD0065_2_A11	C57BL/6N;C57BL/6NTac	B6N MGP Select 20121011	MGP Select	Usp3	MDGD32.3d	M01294418	+/+	+/+	WT	Female	11-Oct-12	24-Jan-13	15	0	0	0	0	0	0	0	0	0	0	0	0	0	0	0	0	0	0	0	0	0	0	0	0	0	0	Slit Lamp	Zeiss	SL130	Indirect Binocular Ophthalmoscope	Heine	Omega 500 Unplugged	Tropicamide
430	1038	MDGD	Usp3 Knockout 1 EPD0065_2_A11	C57BL/6N;C57BL/6NTac	B6N MGP Select 20121011	MGP Select	Usp3	MDGD35.1e	M01294423	+/+	+/+	WT	Female	11-Oct-12	24-Jan-13	15	0	0	0	0	0	0	0	0	0	0	0	0	0	0	0	0	0	0	0	0	0	0	0	0	0	0	Slit Lamp	Zeiss	SL130	Indirect Binocular Ophthalmoscope	Heine	Omega 500 Unplugged	Tropicamide
431	1039	MDGD	Usp3 Knockout 1 EPD0065_2_A11	C57BL/6N;C57BL/6NTac	B6N MGP Select 20130227	MGP Select	Usp3	MDGD43.2f	M01425580	+/+	+/+	WT	Female	27-Feb-13	13-Jun-13	15.1	0	0	0	0	0	0	0	0	0	0	0	0	0	0	0	0	0	0	0	0	0	0	0	0	0	0	Slit Lamp	Zeiss	SL130	Indirect Binocular Ophthalmoscope	Heine	Omega 500 Unplugged	Tropicamide
432	1040	MDGD	Usp3 Knockout 1 EPD0065_2_A11	C57BL/6N;C57BL/6NTac	B6N MGP Select 20130227	MGP Select	Usp3	MDGD43.2g	M01425581	+/+	+/+	WT	Female	27-Feb-13	13-Jun-13	15.1	0	0	0	0	0	0	0	0	0	0	0	0	0	0	0	0	0	0	0	0	0	0	0	0	0	0	Slit Lamp	Zeiss	SL130	Indirect Binocular Ophthalmoscope	Heine	Omega 500 Unplugged	Tropicamide
433	1041	MDGD	Usp3 Knockout 1 EPD0065_2_A11	C57BL/6N;C57BL/6NTac	B6N MGP Select 20130227	MGP Select	Usp3	MDGD43.2h	M01425582	+/+	+/+	WT	Female	27-Feb-13	13-Jun-13	15.1	0	0	0	0	0	0	0	0	0	0	0	0	0	0	0	0	0	0	0	0	0	0	0	0	0	0	Slit Lamp	Zeiss	SL130	Indirect Binocular Ophthalmoscope	Heine	Omega 500 Unplugged	Tropicamide
434	1042	MDGD	Usp3 Knockout 1 EPD0065_2_A11	C57BL/6N;C57BL/6NTac	B6N MGP Select 20121127	MGP Select	Usp3	MDGD32.4a	M01340767	+/+	+/+	WT	Male	27-Nov-12	14-Mar-13	15.3	0	0	0	0	0	0	0	0	0	0	0	0	0	0	0	0	0	0	1	1	0	0	0	0	0	0	Slit Lamp	Zeiss	SL130	Indirect Binocular Ophthalmoscope	Heine	Omega 500 Unplugged	Tropicamide
435	1043	MDGD	Usp3 Knockout 1 EPD0065_2_A11	C57BL/6N;C57BL/6NTac	B6N MGP Select 20121127	MGP Select	Usp3	MDGD32.4b	M01340768	+/+	+/+	WT	Male	27-Nov-12	14-Mar-13	15.3	0	0	0	0	0	0	0	0	0	0	0	0	0	0	0	0	0	0	0	0	0	0	0	0	0	0	Slit Lamp	Zeiss	SL130	Indirect Binocular Ophthalmoscope	Heine	Omega 500 Unplugged	Tropicamide
436	1044	MDGD	Usp3 Knockout 1 EPD0065_2_A11	C57BL/6N;C57BL/6NTac	B6N MGP Select 20121127	MGP Select	Usp3	MDGD32.4c	M01340769	+/+	+/+	WT	Male	27-Nov-12	14-Mar-13	15.3	0	0	0	0	0	0	0	0	0	1	0	1	1	0	0	0	0	0	1	1	0	0	0	0	0	0	Slit Lamp	Zeiss	SL130	Indirect Binocular Ophthalmoscope	Heine	Omega 500 Unplugged	Tropicamide
437	1045	MDGD	Usp3 Knockout 1 EPD0065_2_A11	C57BL/6N;C57BL/6NTac	B6N MGP Select 20130227	MGP Select	Usp3	MDGD43.2a	M01425575	+/+	+/+	WT	Male	27-Feb-13	13-Jun-13	15.1	0	0	0	0	0	0	0	0	0	0	0	0	0	0	0	0	0	0	0	0	0	0	0	0	0	0	Slit Lamp	Zeiss	SL130	Indirect Binocular Ophthalmoscope	Heine	Omega 500 Unplugged	Tropicamide
438	1046	MDGD	Usp3 Knockout 1 EPD0065_2_A11	C57BL/6N;C57BL/6NTac	B6N MGP Select 20130227	MGP Select	Usp3	MDGD43.2d	M01425578	+/+	+/+	WT	Male	27-Feb-13	13-Jun-13	15.1	0	0	0	0	0	0	0	0	0	0	0	0	0	0	0	0	0	0	0	0	0	0	0	0	0	0	Slit Lamp	Zeiss	SL130	Indirect Binocular Ophthalmoscope	Heine	Omega 500 Unplugged	Tropicamide
439	1047	MDGD	Usp3 Knockout 1 EPD0065_2_A11	C57BL/6N;C57BL/6NTac	B6N MGP Select 20130227	MGP Select	Usp3	MDGD43.2e	M01425579	+/+	+/+	WT	Male	27-Feb-13	13-Jun-13	15.1	0	0	0	0	0	0	0	0	0	0	0	0	0	0	0	0	0	0	0	0	0	0	0	0	0	0	Slit Lamp	Zeiss	SL130	Indirect Binocular Ophthalmoscope	Heine	Omega 500 Unplugged	Tropicamide
440	1104	MDGP	Oas1g tm3e(KOMP)Wtsi EPD0568_1_A05	C57BL/6N;C57BL/6NTac	B6N MGP Select 20121105	MGP Select	Oas1g	MDGP52.2b	M01318698	+/+	+/+	WT	Male	04-Nov-12	19-Feb-13	15.3	0	0	0	0	0	0	0	0	0	0	0	0	0	0	0	0	0	0	1	1	0	0	0	0	0	0	Slit Lamp	Zeiss	SL130	Indirect Binocular Ophthalmoscope	Heine	Omega 500 Unplugged	Tropicamide
441	1105	MDGP	Oas1g tm3e(KOMP)Wtsi EPD0568_1_A05	C57BL/6N;C57BL/6NTac	B6N MGP Select 20121105	MGP Select	Oas1g	MDGP53.2c	M01318710	+/+	+/+	WT	Male	04-Nov-12	19-Feb-13	15.3	0	0	0	0	0	0	0	0	0	0	0	0	0	0	0	0	0	0	0	0	0	0	0	0	0	0	Slit Lamp	Zeiss	SL130	Indirect Binocular Ophthalmoscope	Heine	Omega 500 Unplugged	Tropicamide
442	1190	MDJF	Glg1 Knockout 1 EPD0269_2_C07 #2	C57BL/6N;C57BL/6NTac	B6N MGP Select 20130207	MGP Select	Glg1	MDJF52.2f	M01405858	+/+	+/+	WT	Female	07-Feb-13	22-May-13	14.9	0	0	0	0	0	0	0	0	0	0	0	0	0	0	0	0	0	0	0	0	0	0	0	0	0	0	Slit Lamp	Zeiss	SL130	Indirect Binocular Ophthalmoscope	Heine	Omega 500 Unplugged	Tropicamide
443	1191	MDJF	Glg1 Knockout 1 EPD0269_2_C07 #2	C57BL/6N;C57BL/6NTac	B6N MGP Select 20130207	MGP Select	Glg1	MDJF52.2g	M01405859	+/+	+/+	WT	Female	07-Feb-13	22-May-13	14.9	0	0	0	0	0	0	0	0	0	0	0	0	0	0	0	0	0	0	0	0	0	0	0	0	0	0	Slit Lamp	Zeiss	SL130	Indirect Binocular Ophthalmoscope	Heine	Omega 500 Unplugged	Tropicamide
444	1192	MDJF	Glg1 Knockout 1 EPD0269_2_C07 #2	C57BL/6N;C57BL/6NTac	B6N MGP Select 20130207	MGP Select	Glg1	MDJF52.2h	M01405860	+/+	+/+	WT	Female	07-Feb-13	22-May-13	14.9	0	0	0	0	0	0	0	0	0	0	0	0	0	0	0	0	0	0	0	0	0	0	0	0	0	0	Slit Lamp	Zeiss	SL130	Indirect Binocular Ophthalmoscope	Heine	Omega 500 Unplugged	Tropicamide
445	1193	MDJF	Glg1 Knockout 1 EPD0269_2_C07 #2	C57BL/6N;C57BL/6NTac	B6N MGP Select 20120815	MGP Select	Glg1	MDJF31.2a	M01248218	+/+	+/+	WT	Male	17-Aug-12	29-Nov-12	14.9	0	0	0	0	0	0	0	0	0	0	0	0	0	0	0	0	0	0	0	0	0	0	0	0	0	0	Slit Lamp	Zeiss	SL130	Indirect Binocular Ophthalmoscope	Heine	Omega 500 Unplugged	Tropicamide
446	1208	MDJJ	Orc3 Knockout 1 EPD0426_3_E06	C57BL/6N;C57BL/6NTac	B6N MGP Select 20120604	MGP Select	Orc3	MDJJ52.1c	M01164692	+/+	+/+	WT	Female	04-Jun-12	18-Sep-12	15.1	0	0	0	0	0	0	0	0	0	0	0	0	0	0	0	0	0	0	0	0	0	0	0	0	0	0	Slit Lamp	Zeiss	SL130	Indirect Binocular Ophthalmoscope	Heine	Omega 500 Unplugged	Tropicamide
447	1209	MDJJ	Orc3 Knockout 1 EPD0426_3_E06	C57BL/6N;C57BL/6NTac	B6N MGP Select 20120604	MGP Select	Orc3	MDJJ52.1d	M01164693	+/+	+/+	WT	Female	04-Jun-12	18-Sep-12	15.1	0	0	0	0	0	0	0	0	0	0	0	0	0	0	0	0	0	0	0	0	0	0	0	0	0	0	Slit Lamp	Zeiss	SL130	Indirect Binocular Ophthalmoscope	Heine	Omega 500 Unplugged	Tropicamide
448	1210	MDJJ	Orc3 Knockout 1 EPD0426_3_E06	C57BL/6N;C57BL/6NTac	B6N MGP Select 20120604	MGP Select	Orc3	MDJJ52.1f	M01164695	+/+	+/+	WT	Female	04-Jun-12	18-Sep-12	15.1	0	0	0	0	0	0	0	0	0	0	0	0	0	0	0	0	0	0	0	0	0	0	0	0	0	0	Slit Lamp	Zeiss	SL130	Indirect Binocular Ophthalmoscope	Heine	Omega 500 Unplugged	Tropicamide
449	1225	MDJL	Seh1l Knockout 1 EPD0546_5_C05	C57BL/6N;C57BL/6NTac	B6N MGP Select 20120708	MGP Select	Seh1l	MDJL39.1a	M01201265	+/+	+/+	WT	Male	09-Jul-12	23-Oct-12	15.1	0	0	0	0	0	0	0	0	0	0	0	0	0	0	0	0	0	0	1	1	0	0	0	0	0	0	Slit Lamp	Zeiss	SL130	Indirect Binocular Ophthalmoscope	Heine	Omega 500 Unplugged	Tropicamide
450	1226	MDJL	Seh1l Knockout 1 EPD0546_5_C05	C57BL/6N;C57BL/6NTac	B6N MGP Select 20120708	MGP Select	Seh1l	MDJL39.1b	M01201266	+/+	+/+	WT	Male	09-Jul-12	23-Oct-12	15.1	0	0	0	0	0	0	0	0	0	0	0	0	0	0	0	0	0	0	0	0	0	0	0	0	0	0	Slit Lamp	Zeiss	SL130	Indirect Binocular Ophthalmoscope	Heine	Omega 500 Unplugged	Tropicamide
451	1227	MDJL	Seh1l Knockout 1 EPD0546_5_C05	C57BL/6N;C57BL/6NTac	B6N MGP Select 20120708	MGP Select	Seh1l	MDJL39.1c	M01201267	+/+	+/+	WT	Male	09-Jul-12	23-Oct-12	15.1	0	0	0	0	0	1	0	0	0	0	0	0	0	0	0	0	0	0	1	1	0	0	0	0	0	0	Slit Lamp	Zeiss	SL130	Indirect Binocular Ophthalmoscope	Heine	Omega 500 Unplugged	Tropicamide
452	1228	MDJL	Seh1l Knockout 1 EPD0546_5_C05	C57BL/6N;C57BL/6NTac	B6N MGP Select 20120708	MGP Select	Seh1l	MDJL39.1d	M01201268	+/+	+/+	WT	Male	09-Jul-12	23-Oct-12	15.1	0	0	0	0	0	0	0	0	0	0	0	0	0	0	0	0	0	0	1	1	0	0	0	0	0	0	Slit Lamp	Zeiss	SL130	Indirect Binocular Ophthalmoscope	Heine	Omega 500 Unplugged	Tropicamide
453	1229	MDJL	Seh1l Knockout 1 EPD0546_5_C05	C57BL/6N;C57BL/6NTac	B6N MGP Select 20120708	MGP Select	Seh1l	MDJL39.1e	M01201269	+/+	+/+	WT	Male	09-Jul-12	23-Oct-12	15.1	0	0	0	0	0	0	0	0	0	0	0	0	0	0	0	0	0	0	1	1	0	0	0	0	0	0	Slit Lamp	Zeiss	SL130	Indirect Binocular Ophthalmoscope	Heine	Omega 500 Unplugged	Tropicamide
454	1230	MDJL	Seh1l Knockout 1 EPD0546_5_C05	C57BL/6N;C57BL/6NTac	B6N MGP Select 20120708	MGP Select	Seh1l	MDJL41.1b	M01201273	+/+	+/+	WT	Male	09-Jul-12	23-Oct-12	15.1	0	0	0	0	0	0	0	0	0	0	0	0	0	0	0	0	0	0	0	0	0	0	0	0	0	0	Slit Lamp	Zeiss	SL130	Indirect Binocular Ophthalmoscope	Heine	Omega 500 Unplugged	Tropicamide
455	1231	MDJL	Seh1l Knockout 1 EPD0546_5_C05	C57BL/6N;C57BL/6NTac	B6N MGP Select 20120708	MGP Select	Seh1l	MDJL41.1c	M01201274	+/+	+/+	WT	Male	09-Jul-12	23-Oct-12	15.1	0	0	0	0	0	0	0	0	0	0	0	0	0	0	0	0	0	0	0	0	0	0	0	0	0	0	Slit Lamp	Zeiss	SL130	Indirect Binocular Ophthalmoscope	Heine	Omega 500 Unplugged	Tropicamide
456	1260	MDJW	Asap1 Knockout 1 EPD0578_5_A11	C57BL/6N;C57BL/6NTac	B6N MGP Select 20120229	MGP Select	Asap1	MDJW16.2c	M01086211	+/+	+/+	WT	Female	28-Feb-12	12-Jun-12	15	0	0	0	0	0	0	0	0	0	0	0	0	0	0	0	0	0	0	0	0	0	0	0	0	0	0	Slit Lamp	Zeiss	SL130	Indirect Binocular Ophthalmoscope	Heine	Omega 500 Unplugged	Tropicamide
457	1261	MDJW	Asap1 Knockout 1 EPD0578_5_A11	C57BL/6N;C57BL/6NTac	B6N MGP Select 20120229	MGP Select	Asap1	MDJW16.2e	M01086213	+/+	+/+	WT	Female	28-Feb-12	12-Jun-12	15	0	0	0	0	0	0	0	0	0	0	0	0	0	0	0	0	0	0	1	1	0	0	0	0	0	0	Slit Lamp	Zeiss	SL130	Indirect Binocular Ophthalmoscope	Heine	Omega 500 Unplugged	Tropicamide
458	1262	MDJW	Asap1 Knockout 1 EPD0578_5_A11	C57BL/6N;C57BL/6NTac	B6N MGP Select 20120229	MGP Select	Asap1	MDJW16.2f	M01086214	+/+	+/+	WT	Female	28-Feb-12	12-Jun-12	15	0	0	0	0	0	0	0	0	0	0	0	0	0	0	0	0	0	0	0	0	0	0	0	0	0	0	Slit Lamp	Zeiss	SL130	Indirect Binocular Ophthalmoscope	Heine	Omega 500 Unplugged	Tropicamide
459	1263	MDJW	Asap1 Knockout 1 EPD0578_5_A11	C57BL/6N;C57BL/6NTac	B6N MGP Select 20120319	MGP Select	Asap1	MDJW19.1c	M01105733	+/+	+/+	WT	Male	20-Mar-12	05-Jul-12	15.3	0	0	0	0	0	0	0	0	0	0	0	0	0	0	0	0	0	0	0	0	0	0	0	0	0	0	Slit Lamp	Zeiss	SL130	Indirect Binocular Ophthalmoscope	Heine	Omega 500 Unplugged	Tropicamide
460	1264	MDJW	Asap1 Knockout 1 EPD0578_5_A11	C57BL/6N;C57BL/6NTac	B6N MGP Select 20120319	MGP Select	Asap1	MDJW19.1d	M01105734	+/+	+/+	WT	Male	20-Mar-12	05-Jul-12	15.3	0	0	0	0	0	0	0	0	0	0	0	0	0	0	0	0	0	0	0	0	0	0	0	0	0	0	Slit Lamp	Zeiss	SL130	Indirect Binocular Ophthalmoscope	Heine	Omega 500 Unplugged	Tropicamide
461	1265	MDJW	Asap1 Knockout 1 EPD0578_5_A11	C57BL/6N;C57BL/6NTac	B6N MGP Select 20120319	MGP Select	Asap1	MDJW19.1e	M01105735	+/+	+/+	WT	Male	20-Mar-12	05-Jul-12	15.3	0	0	0	0	0	0	0	0	0	0	0	0	0	0	0	0	0	0	0	0	0	0	0	0	0	0	Slit Lamp	Zeiss	SL130	Indirect Binocular Ophthalmoscope	Heine	Omega 500 Unplugged	Tropicamide
462	1266	MDJZ	Vps53 Knockout 1 EPD0287_1_A02	C57BL/6N;C57BL/6NTac	B6N MGP Select 20120509	MGP Select	Vps53	MDJZ59.1a	M01144339	+/+	+/+	WT	Male	07-May-12	21-Aug-12	15.1	0	0	0	0	0	0	0	0	0	0	0	0	0	0	0	0	0	0	0	0	0	0	0	0	0	0	Slit Lamp	Zeiss	SL130	Indirect Binocular Ophthalmoscope	Heine	Omega 500 Unplugged	Tropicamide + Phenylephrine
463	1267	MDJZ	Vps53 Knockout 1 EPD0287_1_A02	C57BL/6N;C57BL/6NTac	B6N MGP Select 20120509	MGP Select	Vps53	MDJZ59.1b	M01144340	+/+	+/+	WT	Male	07-May-12	21-Aug-12	15.1	0	0	0	0	0	0	0	0	0	0	0	0	0	0	0	0	0	0	0	0	0	0	0	0	0	0	Slit Lamp	Zeiss	SL130	Indirect Binocular Ophthalmoscope	Heine	Omega 500 Unplugged	Tropicamide + Phenylephrine
464	1268	MDJZ	Vps53 Knockout 1 EPD0287_1_A02	C57BL/6N;C57BL/6NTac	B6N MGP Select 20120509	MGP Select	Vps53	MDJZ59.1c	M01144341	+/+	+/+	WT	Male	07-May-12	21-Aug-12	15.1	0	0	0	0	0	0	0	0	0	0	0	0	0	0	0	0	0	0	0	0	0	0	0	0	0	0	Slit Lamp	Zeiss	SL130	Indirect Binocular Ophthalmoscope	Heine	Omega 500 Unplugged	Tropicamide + Phenylephrine
465	1269	MDJZ	Vps53 Knockout 1 EPD0287_1_A02	C57BL/6N;C57BL/6NTac	B6N MGP Select 20120509	MGP Select	Vps53	MDJZ59.1d	M01144342	+/+	+/+	WT	Male	07-May-12	21-Aug-12	15.1	0	0	0	0	0	0	0	0	0	0	0	0	0	0	0	0	0	0	0	0	0	0	0	0	0	0	Slit Lamp	Zeiss	SL130	Indirect Binocular Ophthalmoscope	Heine	Omega 500 Unplugged	Tropicamide + Phenylephrine
466	1284	MDKB	Lix1l Knockout 1 EPD0371_6_D10	C57BL/6N;C57BL/6NTac	B6N MGP Select 20120210	MGP Select	Lix1l	MDKB26.3g	M01065787	+/+	+/+	WT	Female	08-Feb-12	24-May-12	15.1	0	0	0	0	0	0	0	0	0	0	0	0	0	0	0	0	0	0	0	0	0	0	0	0	0	0	Slit Lamp	Zeiss	SL130	Indirect Binocular Ophthalmoscope	Heine	Omega 500 Unplugged	Tropicamide
467	1285	MDKB	Lix1l Knockout 1 EPD0371_6_D10	C57BL/6N;C57BL/6NTac	B6N MGP Select 20120210	MGP Select	Lix1l	MDKB26.3h	M01065788	+/+	+/+	WT	Female	08-Feb-12	24-May-12	15.1	0	0	0	0	0	0	0	0	0	0	0	0	0	0	0	0	0	0	0	0	0	0	0	0	0	0	Slit Lamp	Zeiss	SL130	Indirect Binocular Ophthalmoscope	Heine	Omega 500 Unplugged	Tropicamide
468	1286	MDKB	Lix1l Knockout 1 EPD0371_6_D10	C57BL/6N;C57BL/6NTac	B6N MGP Select 20120210	MGP Select	Lix1l	MDKB26.3j	M01065790	+/+	+/+	WT	Female	08-Feb-12	24-May-12	15.1	0	0	0	0	0	0	0	0	0	0	0	0	0	0	0	0	0	0	0	0	0	0	0	0	0	0	Slit Lamp	Zeiss	SL130	Indirect Binocular Ophthalmoscope	Heine	Omega 500 Unplugged	Tropicamide
469	1287	MDKB	Lix1l Knockout 1 EPD0371_6_D10	C57BL/6N;C57BL/6NTac	B6N MGP Select 20111228	MGP Select	Lix1l	MDKB26.2b	M01035530	+/+	+/+	WT	Male	29-Dec-11	10-Apr-12	14.7	0	0	0	0	0	0	0	0	0	0	0	0	0	0	0	0	0	0	0	0	0	0	0	0	0	0	Slit Lamp	Zeiss	SL130	Indirect Binocular Ophthalmoscope	Heine	Omega 500 Unplugged	Tropicamide
470	1288	MDKB	Lix1l Knockout 1 EPD0371_6_D10	C57BL/6N;C57BL/6NTac	B6N MGP Select 20111228	MGP Select	Lix1l	MDKB26.2c	M01035531	+/+	+/+	WT	Male	29-Dec-11	10-Apr-12	14.7	0	0	0	0	0	0	0	0	0	0	0	0	0	0	0	0	0	0	0	0	0	0	0	0	0	0	Slit Lamp	Zeiss	SL130	Indirect Binocular Ophthalmoscope	Heine	Omega 500 Unplugged	Tropicamide
471	1289	MDKB	Lix1l Knockout 1 EPD0371_6_D10	C57BL/6N;C57BL/6NTac	B6N MGP Select 20111228	MGP Select	Lix1l	MDKB26.2k	M01035539	+/+	+/+	WT	Male	29-Dec-11	10-Apr-12	14.7	0	0	0	0	0	0	0	0	0	0	0	0	0	0	0	0	0	0	0	0	0	0	0	0	0	0	Slit Lamp	Zeiss	SL130	Indirect Binocular Ophthalmoscope	Heine	Omega 500 Unplugged	Tropicamide
472	1304	MDKG	Dph2 Knockout EPD0438_5_G07 #2	C57BL/6N;C57BL/6NTac	B6N MGP Select 20121011	MGP Select	Dph2	MDKG59.1d	M01286329	+/+	+/+	WT	Female	10-Oct-12	24-Jan-13	15.1	0	0	0	0	0	1	1	0	0	1	0	1	1	0	0	0	0	0	0	0	0	0	0	0	0	0	Slit Lamp	Zeiss	SL130	Indirect Binocular Ophthalmoscope	Heine	Omega 500 Unplugged	Tropicamide
473	1305	MDKG	Dph2 Knockout EPD0438_5_G07 #2	C57BL/6N;C57BL/6NTac	B6N MGP Select 20121011	MGP Select	Dph2	MDKG59.1g	M01286332	+/+	+/+	WT	Female	10-Oct-12	24-Jan-13	15.1	0	0	0	0	0	0	0	0	0	0	0	0	0	0	0	0	0	0	0	0	0	0	0	0	0	0	Slit Lamp	Zeiss	SL130	Indirect Binocular Ophthalmoscope	Heine	Omega 500 Unplugged	Tropicamide
474	1306	MDKG	Dph2 Knockout EPD0438_5_G07 #2	C57BL/6N;C57BL/6NTac	B6N MGP Select 20121011	MGP Select	Dph2	MDKG59.1h	M01286333	+/+	+/+	WT	Female	10-Oct-12	24-Jan-13	15.1	0	0	0	0	0	0	0	0	0	0	0	0	0	0	0	0	0	0	0	0	0	0	0	0	0	0	Slit Lamp	Zeiss	SL130	Indirect Binocular Ophthalmoscope	Heine	Omega 500 Unplugged	Tropicamide
475	1335	MDKN	Cand2 Knockout 1 EPD0169_1_A01 #2	C57BL/6N;C57BL/6NTac	B6N MGP Select 20111128	MGP Select	Cand2	MDKN17.1b	M01003773	+/+	+/+	WT	Male	01-Dec-11	13-Mar-12	14.7	0	0	0	0	0	0	0	0	0	0	0	0	0	0	0	0	0	0	0	0	0	0	0	0	0	0	Slit Lamp	Zeiss	SL130	Indirect Binocular Ophthalmoscope	Heine	Omega 500 Unplugged	Tropicamide
476	1336	MDKN	Cand2 Knockout 1 EPD0169_1_A01 #2	C57BL/6N;C57BL/6NTac	B6N MGP Select 20111128	MGP Select	Cand2	MDKN17.1c	M01003774	+/+	+/+	WT	Male	01-Dec-11	13-Mar-12	14.7	0	0	0	0	0	0	0	0	0	0	0	0	0	0	0	0	0	0	0	0	0	0	0	0	0	0	Slit Lamp	Zeiss	SL130	Indirect Binocular Ophthalmoscope	Heine	Omega 500 Unplugged	Tropicamide
477	1337	MDKN	Cand2 Knockout 1 EPD0169_1_A01 #2	C57BL/6N;C57BL/6NTac	B6N MGP Select 20111128	MGP Select	Cand2	MDKN17.1d	M01003775	+/+	+/+	WT	Male	01-Dec-11	13-Mar-12	14.7	0	0	0	0	0	0	0	0	0	0	0	0	0	0	0	0	0	0	0	0	0	0	0	0	0	0	Slit Lamp	Zeiss	SL130	Indirect Binocular Ophthalmoscope	Heine	Omega 500 Unplugged	Tropicamide
478	1379	MDKY	Rars Knockout 1 EPD0091_1_A11 #2	C57BL/6N;C57BL/6NTac	B6N MGP Select 20120312	MGP Select	Rars	MDKY37.1a	M01099500	+/+	+/+	WT	Male	13-Mar-12	26-Jun-12	15	0	0	0	0	0	0	0	0	0	0	0	0	0	0	0	0	0	0	0	0	0	0	0	0	0	0	Slit Lamp	Zeiss	SL130	Indirect Binocular Ophthalmoscope	Heine	Omega 500 Unplugged	Tropicamide
479	1380	MDKY	Rars Knockout 1 EPD0091_1_A11 #2	C57BL/6N;C57BL/6NTac	B6N MGP Select 20120312	MGP Select	Rars	MDKY37.1b	M01099501	+/+	+/+	WT	Male	13-Mar-12	26-Jun-12	15	NA	NA	NA	NA	NA	NA	NA	NA	NA	NA	NA	NA	NA	NA	NA	NA	NA	NA	NA	NA	NA	NA	NA	NA	NA	NA	Slit Lamp	Zeiss	SL130	Indirect Binocular Ophthalmoscope	Heine	Omega 500 Unplugged	None used
480	1381	MDKY	Rars Knockout 1 EPD0091_1_A11 #2	C57BL/6N;C57BL/6NTac	B6N MGP Select 20120312	MGP Select	Rars	MDKY37.1c	M01099502	+/+	+/+	WT	Male	13-Mar-12	26-Jun-12	15	0	0	0	0	0	1	0	0	0	0	0	0	0	0	0	0	0	0	0	0	0	0	0	0	0	0	Slit Lamp	Zeiss	SL130	Indirect Binocular Ophthalmoscope	Heine	Omega 500 Unplugged	Tropicamide
481	1382	MDKY	Rars Knockout 1 EPD0091_1_A11 #2	C57BL/6N;C57BL/6NTac	B6N MGP Select 20120312	MGP Select	Rars	MDKY37.1f	M01099505	+/+	+/+	WT	Male	13-Mar-12	26-Jun-12	15	0	0	0	0	0	0	0	0	0	0	0	0	0	0	0	0	0	0	0	0	0	0	0	0	0	0	Slit Lamp	Zeiss	SL130	Indirect Binocular Ophthalmoscope	Heine	Omega 500 Unplugged	Tropicamide
482	1411	MDLQ	Cmtm4 Knockout 1 EPD0495_1_A04	C57BL/6N;C57BL/6NTac	B6N MGP Select 20120213	MGP Select	Cmtm4	MDLQ22.1f	M01073292	+/+	+/+	WT	Female	12-Feb-12	29-May-12	15.3	0	0	0	0	0	1	1	0	0	0	0	0	0	0	0	0	0	0	0	0	0	0	0	0	0	0	Slit Lamp	Zeiss	SL130	Indirect Binocular Ophthalmoscope	Heine	Omega 500 Unplugged	Tropicamide
483	1412	MDLQ	Cmtm4 Knockout 1 EPD0495_1_A04	C57BL/6N;C57BL/6NTac	B6N MGP Select 20120213	MGP Select	Cmtm4	MDLQ22.1h	M01073294	+/+	+/+	WT	Female	12-Feb-12	29-May-12	15.3	0	0	0	0	0	0	0	0	0	0	0	0	0	0	0	0	0	0	1	1	0	0	0	0	0	0	Slit Lamp	Zeiss	SL130	Indirect Binocular Ophthalmoscope	Heine	Omega 500 Unplugged	Tropicamide
484	1413	MDLQ	Cmtm4 Knockout 1 EPD0495_1_A04	C57BL/6N;C57BL/6NTac	B6N MGP Select 20120213	MGP Select	Cmtm4	MDLQ22.1i	M01073295	+/+	+/+	WT	Female	12-Feb-12	29-May-12	15.3	0	0	0	0	0	0	0	0	0	0	0	0	0	0	0	0	0	0	0	0	0	0	0	0	0	0	Slit Lamp	Zeiss	SL130	Indirect Binocular Ophthalmoscope	Heine	Omega 500 Unplugged	Tropicamide
485	1414	MDLQ	Cmtm4 Knockout 1 EPD0495_1_A04	C57BL/6N;C57BL/6NTac	B6N MGP Select 20120213	MGP Select	Cmtm4	MDLQ22.1j	M01073296	+/+	+/+	WT	Female	12-Feb-12	29-May-12	15.3	0	0	0	0	0	0	0	0	0	0	0	0	0	0	0	0	0	0	0	0	0	0	0	0	0	0	Slit Lamp	Zeiss	SL130	Indirect Binocular Ophthalmoscope	Heine	Omega 500 Unplugged	Tropicamide
486	1444	MDLW	Rpgrip1l Knockout 1 EPD0373_5_A04	C57BL/6N;C57BL/6NTac	B6N MGP Select 20111205	MGP Select	Rpgrip1l	MDLW32.1c	M01009049	+/+	+/+	WT	Female	05-Dec-11	20-Mar-12	15.1	0	0	0	0	0	0	0	0	0	0	0	0	0	0	0	0	0	0	0	0	0	0	0	0	0	0	Slit Lamp	Zeiss	SL130	Indirect Binocular Ophthalmoscope	Heine	Omega 500 Unplugged	Tropicamide
487	1445	MDLW	Rpgrip1l Knockout 1 EPD0373_5_A04	C57BL/6N;C57BL/6NTac	B6N MGP Select 20111205	MGP Select	Rpgrip1l	MDLW32.1e	M01009051	+/+	+/+	WT	Female	05-Dec-11	20-Mar-12	15.1	0	0	0	0	0	0	0	0	0	0	0	0	0	0	0	0	0	0	0	0	0	0	0	0	0	0	Slit Lamp	Zeiss	SL130	Indirect Binocular Ophthalmoscope	Heine	Omega 500 Unplugged	Tropicamide
488	1446	MDLW	Rpgrip1l Knockout 1 EPD0373_5_A04	C57BL/6N;C57BL/6NTac	B6N MGP Select 20111205	MGP Select	Rpgrip1l	MDLW33.1c	M01009054	+/+	+/+	WT	Female	05-Dec-11	20-Mar-12	15.1	0	0	0	0	0	0	0	0	0	0	0	0	0	0	0	0	0	0	0	0	0	0	0	0	0	0	Slit Lamp	Zeiss	SL130	Indirect Binocular Ophthalmoscope	Heine	Omega 500 Unplugged	Tropicamide
489	1447	MDLW	Rpgrip1l Knockout 1 EPD0373_5_A04	C57BL/6N;C57BL/6NTac	B6N MGP Select 20120229	MGP Select	Rpgrip1l	MDLW39.1f	M01082106	+/+	+/+	WT	Female	29-Feb-12	12-Jun-12	14.9	0	0	0	0	0	0	0	0	0	0	0	0	0	0	0	0	0	0	0	0	0	0	0	0	0	0	Slit Lamp	Zeiss	SL130	Indirect Binocular Ophthalmoscope	Heine	Omega 500 Unplugged	Tropicamide
490	1448	MDLW	Rpgrip1l Knockout 1 EPD0373_5_A04	C57BL/6N;C57BL/6NTac	B6N MGP Select 20120229	MGP Select	Rpgrip1l	MDLW39.1g	M01082107	+/+	+/+	WT	Female	29-Feb-12	12-Jun-12	14.9	0	0	0	0	0	0	0	0	0	0	0	0	0	0	0	0	0	0	0	0	0	0	0	0	0	0	Slit Lamp	Zeiss	SL130	Indirect Binocular Ophthalmoscope	Heine	Omega 500 Unplugged	Tropicamide
491	1449	MDLW	Rpgrip1l Knockout 1 EPD0373_5_A04	C57BL/6N;C57BL/6NTac	B6N MGP Select 20120229	MGP Select	Rpgrip1l	MDLW42.1e	M01082117	+/+	+/+	WT	Female	29-Feb-12	12-Jun-12	14.9	0	0	0	0	0	0	0	0	0	0	0	0	0	0	0	0	0	0	0	0	0	0	0	0	0	0	Slit Lamp	Zeiss	SL130	Indirect Binocular Ophthalmoscope	Heine	Omega 500 Unplugged	Tropicamide
492	1450	MDLW	Rpgrip1l Knockout 1 EPD0373_5_A04	C57BL/6N;C57BL/6NTac	B6N MGP Select 20111219	MGP Select	Rpgrip1l	MDLW26.2b	M01021095	+/+	+/+	WT	Male	20-Dec-11	02-Apr-12	14.9	0	0	0	0	0	0	0	0	0	0	0	0	0	0	0	0	0	0	0	0	0	0	0	0	0	0	Slit Lamp	Zeiss	SL130	Indirect Binocular Ophthalmoscope	Heine	Omega 500 Unplugged	Tropicamide
493	1451	MDLW	Rpgrip1l Knockout 1 EPD0373_5_A04	C57BL/6N;C57BL/6NTac	B6N MGP Select 20111219	MGP Select	Rpgrip1l	MDLW26.2c	M01021096	+/+	+/+	WT	Male	20-Dec-11	02-Apr-12	14.9	0	0	0	0	0	0	0	0	0	0	0	0	0	0	0	0	0	0	1	1	0	0	0	0	0	0	Slit Lamp	Zeiss	SL130	Indirect Binocular Ophthalmoscope	Heine	Omega 500 Unplugged	Tropicamide
494	1452	MDLW	Rpgrip1l Knockout 1 EPD0373_5_A04	C57BL/6N;C57BL/6NTac	B6N MGP Select 20111219	MGP Select	Rpgrip1l	MDLW35.1b	M01021201	+/+	+/+	WT	Male	20-Dec-11	02-Apr-12	14.9	0	0	0	0	0	0	0	0	0	0	0	0	0	0	0	0	0	0	0	0	0	0	0	0	0	0	Slit Lamp	Zeiss	SL130	Indirect Binocular Ophthalmoscope	Heine	Omega 500 Unplugged	Tropicamide
495	1453	MDLW	Rpgrip1l Knockout 1 EPD0373_5_A04	C57BL/6N;C57BL/6NTac	B6N MGP Select 20111219	MGP Select	Rpgrip1l	MDLW35.1c	M01021202	+/+	+/+	WT	Male	20-Dec-11	02-Apr-12	14.9	0	0	0	0	0	0	0	0	0	0	0	0	0	0	0	0	0	0	0	0	0	0	0	0	0	0	Slit Lamp	Zeiss	SL130	Indirect Binocular Ophthalmoscope	Heine	Omega 500 Unplugged	Tropicamide
496	1454	MDLW	Rpgrip1l Knockout 1 EPD0373_5_A04	C57BL/6N;C57BL/6NTac	B6N MGP Select 20120229	MGP Select	Rpgrip1l	MDLW39.1b	M01082102	+/+	+/+	WT	Male	29-Feb-12	12-Jun-12	14.9	0	0	0	0	0	0	0	0	0	0	0	0	0	0	0	0	0	0	0	0	0	0	0	0	0	0	Slit Lamp	Zeiss	SL130	Indirect Binocular Ophthalmoscope	Heine	Omega 500 Unplugged	Tropicamide
497	1455	MDLW	Rpgrip1l Knockout 1 EPD0373_5_A04	C57BL/6N;C57BL/6NTac	B6N MGP Select 20120229	MGP Select	Rpgrip1l	MDLW39.1c	M01082103	+/+	+/+	WT	Male	29-Feb-12	12-Jun-12	14.9	0	0	0	0	0	0	0	0	0	0	0	0	0	0	0	0	0	0	0	0	0	0	0	0	0	0	Slit Lamp	Zeiss	SL130	Indirect Binocular Ophthalmoscope	Heine	Omega 500 Unplugged	Tropicamide
498	1456	MDLW	Rpgrip1l Knockout 1 EPD0373_5_A04	C57BL/6N;C57BL/6NTac	B6N MGP Select 20120229	MGP Select	Rpgrip1l	MDLW39.1d	M01082104	+/+	+/+	WT	Male	29-Feb-12	12-Jun-12	14.9	0	0	0	0	0	0	0	0	0	0	0	0	0	0	0	0	0	0	0	0	0	0	0	0	0	0	Slit Lamp	Zeiss	SL130	Indirect Binocular Ophthalmoscope	Heine	Omega 500 Unplugged	Tropicamide
499	1457	MDLW	Rpgrip1l Knockout 1 EPD0373_5_A04	C57BL/6N;C57BL/6NTac	B6N MGP Select 20120229	MGP Select	Rpgrip1l	MDLW42.1b	M01082114	+/+	+/+	WT	Male	29-Feb-12	12-Jun-12	14.9	0	0	0	0	0	0	0	0	0	0	0	0	0	0	0	0	0	0	0	0	0	0	0	0	0	0	Slit Lamp	Zeiss	SL130	Indirect Binocular Ophthalmoscope	Heine	Omega 500 Unplugged	Tropicamide
500	1472	MDLX	Dlg2 Knockout 1 EPD0635_5_E12	C57BL/6N;C57BL/6NTac	B6N MGP Select 20120319	MGP Select	Dlg2	MDLX25.1f	M01105195	+/+	+/+	WT	Female	20-Mar-12	05-Jul-12	15.3	0	0	0	0	0	0	0	0	0	0	0	0	0	0	0	0	0	0	0	0	0	0	0	0	0	0	Slit Lamp	Zeiss	SL130	Indirect Binocular Ophthalmoscope	Heine	Omega 500 Unplugged	Tropicamide
501	1473	MDLX	Dlg2 Knockout 1 EPD0635_5_E12	C57BL/6N;C57BL/6NTac	B6N MGP Select 20120310	MGP Select	Dlg2	MDLX24.1a	M01097154	+/+	+/+	WT	Male	10-Mar-12	22-Jun-12	14.9	0	0	0	0	0	0	0	0	0	0	0	0	0	0	0	0	0	0	0	0	0	0	0	0	0	0	Slit Lamp	Zeiss	SL130	Indirect Binocular Ophthalmoscope	Heine	Omega 500 Unplugged	Tropicamide
502	1474	MDLX	Dlg2 Knockout 1 EPD0635_5_E12	C57BL/6N;C57BL/6NTac	B6N MGP Select 20120310	MGP Select	Dlg2	MDLX24.1b	M01097155	+/+	+/+	WT	Male	10-Mar-12	22-Jun-12	14.9	0	0	0	0	0	0	0	0	0	0	0	0	0	0	0	0	0	0	0	0	0	0	0	0	0	0	Slit Lamp	Zeiss	SL130	Indirect Binocular Ophthalmoscope	Heine	Omega 500 Unplugged	Tropicamide
503	1475	MDLX	Dlg2 Knockout 1 EPD0635_5_E12	C57BL/6N;C57BL/6NTac	B6N MGP Select 20120310	MGP Select	Dlg2	MDLX24.1c	M01097156	+/+	+/+	WT	Male	10-Mar-12	22-Jun-12	14.9	0	0	0	0	0	0	0	0	0	0	0	0	0	0	0	0	0	0	0	0	0	0	0	0	0	0	Slit Lamp	Zeiss	SL130	Indirect Binocular Ophthalmoscope	Heine	Omega 500 Unplugged	Tropicamide
504	1476	MDLX	Dlg2 Knockout 1 EPD0635_5_E12	C57BL/6N;C57BL/6NTac	B6N MGP Select 20120310	MGP Select	Dlg2	MDLX24.1f	M01097159	+/+	+/+	WT	Male	10-Mar-12	22-Jun-12	14.9	0	0	0	0	0	0	0	0	0	0	0	0	0	0	0	0	0	0	0	0	0	0	0	0	0	0	Slit Lamp	Zeiss	SL130	Indirect Binocular Ophthalmoscope	Heine	Omega 500 Unplugged	Tropicamide
505	1491	MDLY	Arpc3 Knockout 1 EPD0666_2_A06	C57BL/6N;C57BL/6NTac	B6N MGP Select 20120706	MGP Select	Arpc3	MDLY21.1c	M01200580	+/+	+/+	WT	Female	06-Jul-12	18-Oct-12	14.9	0	0	0	0	0	0	0	0	0	0	0	0	0	0	0	0	0	0	1	1	0	0	0	0	0	0	Slit Lamp	Zeiss	SL130	Indirect Binocular Ophthalmoscope	Heine	Omega 500 Unplugged	Tropicamide
506	1492	MDLY	Arpc3 Knockout 1 EPD0666_2_A06	C57BL/6N;C57BL/6NTac	B6N MGP Select 20120706	MGP Select	Arpc3	MDLY25.1e	M01200585	+/+	+/+	WT	Female	06-Jul-12	18-Oct-12	14.9	0	0	0	0	0	0	0	0	0	0	0	0	0	0	0	0	0	0	0	0	0	0	0	0	0	0	Slit Lamp	Zeiss	SL130	Indirect Binocular Ophthalmoscope	Heine	Omega 500 Unplugged	Tropicamide
507	1493	MDLY	Arpc3 Knockout 1 EPD0666_2_A06	C57BL/6N;C57BL/6NTac	B6N MGP Select 20120706	MGP Select	Arpc3	MDLY25.1f	M01200586	+/+	+/+	WT	Female	06-Jul-12	18-Oct-12	14.9	0	0	0	0	0	0	0	0	0	0	0	0	0	0	0	0	0	0	1	1	0	0	0	0	0	0	Slit Lamp	Zeiss	SL130	Indirect Binocular Ophthalmoscope	Heine	Omega 500 Unplugged	Tropicamide
508	1494	MDLY	Arpc3 Knockout 1 EPD0666_2_A06	C57BL/6N;C57BL/6NTac	B6N MGP Select 20121115	MGP Select	Arpc3	MDLY37.1d	M01327003	+/+	+/+	WT	Female	15-Nov-12	28-Feb-13	15	0	0	0	0	0	0	0	0	0	0	0	0	0	0	0	0	0	0	1	1	0	0	0	0	0	0	Slit Lamp	Zeiss	SL130	Indirect Binocular Ophthalmoscope	Heine	Omega 500 Unplugged	Tropicamide
509	1495	MDLY	Arpc3 Knockout 1 EPD0666_2_A06	C57BL/6N;C57BL/6NTac	B6N MGP Select 20121115	MGP Select	Arpc3	MDLY37.1f	M01327005	+/+	+/+	WT	Female	15-Nov-12	28-Feb-13	15	0	0	0	0	0	0	0	0	0	0	0	0	0	0	0	0	0	0	0	0	0	0	0	0	0	0	Slit Lamp	Zeiss	SL130	Indirect Binocular Ophthalmoscope	Heine	Omega 500 Unplugged	Tropicamide
510	1496	MDLY	Arpc3 Knockout 1 EPD0666_2_A06	C57BL/6N;C57BL/6NTac	B6N MGP Select 20121115	MGP Select	Arpc3	MDLY37.1g	M01327006	+/+	+/+	WT	Female	15-Nov-12	28-Feb-13	15	0	0	0	0	0	1	1	1	0	0	0	0	0	0	0	0	0	0	0	0	0	0	0	0	0	0	Slit Lamp	Zeiss	SL130	Indirect Binocular Ophthalmoscope	Heine	Omega 500 Unplugged	Tropicamide
511	1497	MDLY	Arpc3 Knockout 1 EPD0666_2_A06	C57BL/6N;C57BL/6NTac	B6N MGP Select 20121115	MGP Select	Arpc3	MDLY39.1c	M01327009	+/+	+/+	WT	Female	15-Nov-12	28-Feb-13	15	0	0	0	0	0	0	0	0	0	0	0	0	0	0	0	0	0	0	0	0	0	0	0	0	0	0	Slit Lamp	Zeiss	SL130	Indirect Binocular Ophthalmoscope	Heine	Omega 500 Unplugged	Tropicamide
512	1498	MDLY	Arpc3 Knockout 1 EPD0666_2_A06	C57BL/6N;C57BL/6NTac	B6N MGP Select 20121115	MGP Select	Arpc3	MDLY39.1d	M01327010	+/+	+/+	WT	Female	15-Nov-12	28-Feb-13	15	0	0	0	0	0	0	0	0	0	0	0	0	0	0	0	0	0	0	0	0	0	0	0	0	0	1	Slit Lamp	Zeiss	SL130	Indirect Binocular Ophthalmoscope	Heine	Omega 500 Unplugged	Tropicamide
513	1499	MDLY	Arpc3 Knockout 1 EPD0666_2_A06	C57BL/6N;C57BL/6NTac	B6N MGP Select 20121115	MGP Select	Arpc3	MDLY40.1c	M01327013	+/+	+/+	WT	Female	15-Nov-12	28-Feb-13	15	0	0	0	0	0	0	0	0	0	0	0	0	0	0	0	0	1	1	1	1	0	0	0	0	0	0	Slit Lamp	Zeiss	SL130	Indirect Binocular Ophthalmoscope	Heine	Omega 500 Unplugged	Tropicamide
514	1500	MDLY	Arpc3 Knockout 1 EPD0666_2_A06	C57BL/6N;C57BL/6NTac	B6N MGP Select 20121115	MGP Select	Arpc3	MDLY40.1d	M01327014	+/+	+/+	WT	Female	15-Nov-12	28-Feb-13	15	0	0	0	0	0	0	0	0	0	0	0	0	0	0	0	0	0	0	0	0	0	0	0	0	0	0	Slit Lamp	Zeiss	SL130	Indirect Binocular Ophthalmoscope	Heine	Omega 500 Unplugged	Tropicamide
515	1501	MDLY	Arpc3 Knockout 1 EPD0666_2_A06	C57BL/6N;C57BL/6NTac	B6N MGP Select 20130604	MGP Select	Arpc3	MDLY44.3e	M01511092	+/+	+/+	WT	Female	04-Jun-13	17-Sep-13	15	0	0	0	0	0	0	0	0	0	0	0	0	0	0	0	0	0	0	0	0	0	0	0	0	0	0	Slit Lamp	Zeiss	SL130	Indirect Binocular Ophthalmoscope	Heine	Omega 500 Unplugged	Tropicamide
516	1502	MDLY	Arpc3 Knockout 1 EPD0666_2_A06	C57BL/6N;C57BL/6NTac	B6N MGP Select 20130604	MGP Select	Arpc3	MDLY44.3f	M01511093	+/+	+/+	WT	Female	04-Jun-13	17-Sep-13	15	0	0	0	0	0	0	0	0	0	0	0	0	0	0	0	0	0	0	0	0	0	0	0	0	0	0	Slit Lamp	Zeiss	SL130	Indirect Binocular Ophthalmoscope	Heine	Omega 500 Unplugged	Tropicamide
517	1503	MDLY	Arpc3 Knockout 1 EPD0666_2_A06	C57BL/6N;C57BL/6NTac	B6N MGP Select 20130604	MGP Select	Arpc3	MDLY44.3g	M01511094	+/+	+/+	WT	Female	04-Jun-13	17-Sep-13	15	0	0	0	0	0	0	0	0	0	0	0	0	0	0	0	0	0	0	0	0	0	0	0	0	0	0	Slit Lamp	Zeiss	SL130	Indirect Binocular Ophthalmoscope	Heine	Omega 500 Unplugged	Tropicamide
518	1504	MDLY	Arpc3 Knockout 1 EPD0666_2_A06	C57BL/6N;C57BL/6NTac	B6N MGP Select 20130604	MGP Select	Arpc3	MDLY44.3i	M01511096	+/+	+/+	WT	Female	04-Jun-13	17-Sep-13	15	0	0	0	0	0	0	0	0	0	0	0	0	0	0	0	0	0	0	0	0	0	0	0	0	0	0	Slit Lamp	Zeiss	SL130	Indirect Binocular Ophthalmoscope	Heine	Omega 500 Unplugged	Tropicamide
519	1505	MDLY	Arpc3 Knockout 1 EPD0666_2_A06	C57BL/6N;C57BL/6NTac	B6N MGP Select 20120827	MGP Select	Arpc3	MDLY25.2d	M01254777	+/+	+/+	WT	Male	27-Aug-12	11-Dec-12	15.1	0	0	0	0	0	0	0	0	0	0	0	0	0	0	0	0	0	0	0	0	0	0	0	0	0	0	Slit Lamp	Zeiss	SL130	Indirect Binocular Ophthalmoscope	Heine	Omega 500 Unplugged	Tropicamide
520	1506	MDLY	Arpc3 Knockout 1 EPD0666_2_A06	C57BL/6N;C57BL/6NTac	B6N MGP Select 20120827	MGP Select	Arpc3	MDLY25.2e	M01254778	+/+	+/+	WT	Male	27-Aug-12	11-Dec-12	15.1	0	0	0	0	0	0	0	0	0	0	0	0	0	0	0	0	0	0	0	0	0	0	0	0	0	0	Slit Lamp	Zeiss	SL130	Indirect Binocular Ophthalmoscope	Heine	Omega 500 Unplugged	Tropicamide
521	1507	MDLY	Arpc3 Knockout 1 EPD0666_2_A06	C57BL/6N;C57BL/6NTac	B6N MGP Select 20121011	MGP Select	Arpc3	MDLY31.2a	M01293526	+/+	+/+	WT	Male	11-Oct-12	24-Jan-13	15	0	0	0	0	0	0	0	0	0	0	0	0	0	0	0	0	0	0	0	0	0	0	0	0	0	0	Slit Lamp	Zeiss	SL130	Indirect Binocular Ophthalmoscope	Heine	Omega 500 Unplugged	Tropicamide
522	1508	MDLY	Arpc3 Knockout 1 EPD0666_2_A06	C57BL/6N;C57BL/6NTac	B6N MGP Select 20121011	MGP Select	Arpc3	MDLY31.2b	M01293527	+/+	+/+	WT	Male	11-Oct-12	24-Jan-13	15	0	0	0	0	0	0	0	0	0	0	0	0	0	0	0	0	0	0	0	0	0	0	0	0	0	0	Slit Lamp	Zeiss	SL130	Indirect Binocular Ophthalmoscope	Heine	Omega 500 Unplugged	Tropicamide
523	1509	MDLY	Arpc3 Knockout 1 EPD0666_2_A06	C57BL/6N;C57BL/6NTac	B6N MGP Select 20121011	MGP Select	Arpc3	MDLY31.2c	M01293528	+/+	+/+	WT	Male	11-Oct-12	24-Jan-13	15	0	0	0	0	0	0	0	0	0	0	0	0	0	0	0	0	0	0	0	0	0	0	0	0	0	0	Slit Lamp	Zeiss	SL130	Indirect Binocular Ophthalmoscope	Heine	Omega 500 Unplugged	Tropicamide
524	1510	MDLY	Arpc3 Knockout 1 EPD0666_2_A06	C57BL/6N;C57BL/6NTac	B6N MGP Select 20121115	MGP Select	Arpc3	MDLY38.1a	M01322545	+/+	+/+	WT	Male	12-Nov-12	28-Feb-13	15.4	0	0	0	0	0	0	0	0	0	0	0	0	0	0	0	0	0	0	0	0	0	0	0	0	0	0	Slit Lamp	Zeiss	SL130	Indirect Binocular Ophthalmoscope	Heine	Omega 500 Unplugged	Tropicamide
525	1511	MDLY	Arpc3 Knockout 1 EPD0666_2_A06	C57BL/6N;C57BL/6NTac	B6N MGP Select 20121115	MGP Select	Arpc3	MDLY38.1d	M01322548	+/+	+/+	WT	Male	12-Nov-12	28-Feb-13	15.4	0	0	0	0	0	0	0	0	0	0	0	0	0	0	0	0	0	0	0	0	0	0	0	0	0	0	Slit Lamp	Zeiss	SL130	Indirect Binocular Ophthalmoscope	Heine	Omega 500 Unplugged	Tropicamide
526	1512	MDLY	Arpc3 Knockout 1 EPD0666_2_A06	C57BL/6N;C57BL/6NTac	B6N MGP Select 20121115	MGP Select	Arpc3	MDLY38.1e	M01322549	+/+	+/+	WT	Male	12-Nov-12	28-Feb-13	15.4	0	0	0	0	0	0	0	0	0	0	0	0	0	0	0	0	0	0	0	0	0	0	0	0	0	0	Slit Lamp	Zeiss	SL130	Indirect Binocular Ophthalmoscope	Heine	Omega 500 Unplugged	Tropicamide
527	1513	MDLY	Arpc3 Knockout 1 EPD0666_2_A06	C57BL/6N;C57BL/6NTac	B6N MGP Select 20121115	MGP Select	Arpc3	MDLY39.1a	M01327007	+/+	+/+	WT	Male	15-Nov-12	28-Feb-13	15	0	0	0	0	0	0	0	0	0	0	0	0	0	0	0	0	0	0	0	0	0	0	0	0	0	0	Slit Lamp	Zeiss	SL130	Indirect Binocular Ophthalmoscope	Heine	Omega 500 Unplugged	Tropicamide
528	1514	MDLY	Arpc3 Knockout 1 EPD0666_2_A06	C57BL/6N;C57BL/6NTac	B6N MGP Select 20121115	MGP Select	Arpc3	MDLY39.1b	M01327008	+/+	+/+	WT	Male	15-Nov-12	28-Feb-13	15	0	0	0	0	0	0	0	0	0	0	0	0	0	0	0	0	0	0	0	0	0	0	0	0	0	0	Slit Lamp	Zeiss	SL130	Indirect Binocular Ophthalmoscope	Heine	Omega 500 Unplugged	Tropicamide
529	1515	MDLY	Arpc3 Knockout 1 EPD0666_2_A06	C57BL/6N;C57BL/6NTac	B6N MGP Select 20121115	MGP Select	Arpc3	MDLY40.1a	M01327011	+/+	+/+	WT	Male	15-Nov-12	28-Feb-13	15	0	0	0	0	0	0	0	0	0	0	0	0	0	0	0	0	0	0	0	0	0	0	0	0	0	0	Slit Lamp	Zeiss	SL130	Indirect Binocular Ophthalmoscope	Heine	Omega 500 Unplugged	Tropicamide
530	1516	MDLY	Arpc3 Knockout 1 EPD0666_2_A06	C57BL/6N;C57BL/6NTac	B6N MGP Select 20121115	MGP Select	Arpc3	MDLY40.1b	M01327012	+/+	+/+	WT	Male	15-Nov-12	28-Feb-13	15	0	0	0	0	0	0	0	0	0	0	0	0	0	0	0	0	0	0	0	0	0	0	0	0	0	0	Slit Lamp	Zeiss	SL130	Indirect Binocular Ophthalmoscope	Heine	Omega 500 Unplugged	Tropicamide
531	1517	MDLY	Arpc3 Knockout 1 EPD0666_2_A06	C57BL/6N;C57BL/6NTac	B6N MGP Select 20121227	MGP Select	Arpc3	MDLY38.2a	M01364650	+/+	+/+	WT	Male	27-Dec-12	09-Apr-13	14.7	0	0	0	0	0	0	0	0	0	0	0	0	0	0	0	0	0	0	1	1	0	0	0	0	0	0	Slit Lamp	Zeiss	SL130	Indirect Binocular Ophthalmoscope	Heine	Omega 500 Unplugged	Tropicamide
532	1518	MDLY	Arpc3 Knockout 1 EPD0666_2_A06	C57BL/6N;C57BL/6NTac	B6N MGP Select 20121227	MGP Select	Arpc3	MDLY38.2c	M01364652	+/+	+/+	WT	Male	27-Dec-12	09-Apr-13	14.7	0	0	0	0	0	0	0	0	0	0	0	0	0	0	0	0	0	0	1	1	0	0	0	0	0	0	Slit Lamp	Zeiss	SL130	Indirect Binocular Ophthalmoscope	Heine	Omega 500 Unplugged	Tropicamide
533	1519	MDLY	Arpc3 Knockout 1 EPD0666_2_A06	C57BL/6N;C57BL/6NTac	B6N MGP Select 20121227	MGP Select	Arpc3	MDLY38.2d	M01364653	+/+	+/+	WT	Male	27-Dec-12	09-Apr-13	14.7	0	0	0	0	0	0	0	0	0	0	0	0	0	0	0	0	0	0	1	1	0	0	0	0	0	0	Slit Lamp	Zeiss	SL130	Indirect Binocular Ophthalmoscope	Heine	Omega 500 Unplugged	Tropicamide
534	1520	MDLY	Arpc3 Knockout 1 EPD0666_2_A06	C57BL/6N;C57BL/6NTac	B6N MGP Select 20130604	MGP Select	Arpc3	MDLY43.3b	M01511056	+/+	+/+	WT	Male	04-Jun-13	17-Sep-13	15	0	0	0	0	0	0	0	0	0	0	0	0	0	0	0	0	0	0	0	0	0	0	0	0	0	0	Slit Lamp	Zeiss	SL130	Indirect Binocular Ophthalmoscope	Heine	Omega 500 Unplugged	Tropicamide
535	1521	MDLY	Arpc3 Knockout 1 EPD0666_2_A06	C57BL/6N;C57BL/6NTac	B6N MGP Select 20130604	MGP Select	Arpc3	MDLY43.3d	M01511058	+/+	+/+	WT	Male	04-Jun-13	17-Sep-13	15	0	0	0	0	0	0	0	0	0	0	0	0	0	0	0	0	0	0	0	0	0	0	0	0	0	0	Slit Lamp	Zeiss	SL130	Indirect Binocular Ophthalmoscope	Heine	Omega 500 Unplugged	Tropicamide
536	1522	MDLY	Arpc3 Knockout 1 EPD0666_2_A06	C57BL/6N;C57BL/6NTac	B6N MGP Select 20130604	MGP Select	Arpc3	MDLY44.3c	M01511090	+/+	+/+	WT	Male	04-Jun-13	17-Sep-13	15	0	0	0	0	0	0	0	0	0	0	0	0	0	0	0	0	0	0	0	0	0	0	0	0	0	0	Slit Lamp	Zeiss	SL130	Indirect Binocular Ophthalmoscope	Heine	Omega 500 Unplugged	Tropicamide
537	1523	MDLY	Arpc3 Knockout 1 EPD0666_2_A06	C57BL/6N;C57BL/6NTac	B6N MGP Select 20130604	MGP Select	Arpc3	MDLY44.3d	M01511091	+/+	+/+	WT	Male	04-Jun-13	17-Sep-13	15	0	0	0	0	0	0	0	0	0	0	0	0	0	0	0	0	0	0	0	0	0	0	0	0	0	0	Slit Lamp	Zeiss	SL130	Indirect Binocular Ophthalmoscope	Heine	Omega 500 Unplugged	Tropicamide
538	1538	MDML	Ccl22 Knockout 1 EPD0497_2_E09 #2	C57BL/6N;C57BL/6NTac	B6N MGP Select 20120718	MGP Select	Ccl22	MDML27.1a	M01213236	+/+	+/+	WT	Male	19-Jul-12	30-Oct-12	14.7	0	0	0	0	0	0	0	0	0	0	0	0	0	0	0	0	0	0	1	1	0	0	0	0	0	0	Slit Lamp	Zeiss	SL130	Indirect Binocular Ophthalmoscope	Heine	Omega 500 Unplugged	Tropicamide
539	1539	MDML	Ccl22 Knockout 1 EPD0497_2_E09 #2	C57BL/6N;C57BL/6NTac	B6N MGP Select 20120718	MGP Select	Ccl22	MDML27.1b	M01213237	+/+	+/+	WT	Male	19-Jul-12	30-Oct-12	14.7	0	0	0	0	0	0	0	0	0	0	0	0	0	0	0	0	0	0	1	1	0	0	0	0	0	0	Slit Lamp	Zeiss	SL130	Indirect Binocular Ophthalmoscope	Heine	Omega 500 Unplugged	Tropicamide
540	1540	MDML	Ccl22 Knockout 1 EPD0497_2_E09 #2	C57BL/6N;C57BL/6NTac	B6N MGP Select 20121227	MGP Select	Ccl22	MDML35.1a	M01365978	+/+	+/+	WT	Male	27-Dec-12	09-Apr-13	14.7	0	0	0	0	0	0	0	0	0	0	0	0	0	0	0	0	0	0	1	1	0	0	0	0	0	0	Slit Lamp	Zeiss	SL130	Indirect Binocular Ophthalmoscope	Heine	Omega 500 Unplugged	Tropicamide
541	1541	MDML	Ccl22 Knockout 1 EPD0497_2_E09 #2	C57BL/6N;C57BL/6NTac	B6N MGP Select 20121227	MGP Select	Ccl22	MDML35.1b	M01365979	+/+	+/+	WT	Male	27-Dec-12	09-Apr-13	14.7	0	0	0	0	0	0	0	0	0	0	0	0	0	0	0	0	0	0	1	1	0	0	0	0	0	0	Slit Lamp	Zeiss	SL130	Indirect Binocular Ophthalmoscope	Heine	Omega 500 Unplugged	Tropicamide
542	1542	MDML	Ccl22 Knockout 1 EPD0497_2_E09 #2	C57BL/6N;C57BL/6NTac	B6N MGP Select 20121227	MGP Select	Ccl22	MDML35.1c	M01365980	+/+	+/+	WT	Male	27-Dec-12	09-Apr-13	14.7	0	0	0	0	0	0	0	0	0	0	0	0	0	0	0	0	0	0	1	1	0	0	0	0	0	0	Slit Lamp	Zeiss	SL130	Indirect Binocular Ophthalmoscope	Heine	Omega 500 Unplugged	Tropicamide
543	1543	MDML	Ccl22 Knockout 1 EPD0497_2_E09 #2	C57BL/6N;C57BL/6NTac	B6N MGP Select 20121227	MGP Select	Ccl22	MDML38.1a	M01366028	+/+	+/+	WT	Male	24-Dec-12	09-Apr-13	15.1	0	0	0	0	0	0	0	0	0	0	0	0	0	0	0	0	0	0	1	1	0	0	0	0	0	0	Slit Lamp	Zeiss	SL130	Indirect Binocular Ophthalmoscope	Heine	Omega 500 Unplugged	Tropicamide
544	1544	MDML	Ccl22 Knockout 1 EPD0497_2_E09 #2	C57BL/6N;C57BL/6NTac	B6N MGP Select 20130303	MGP Select	Ccl22	MDML35.3a	M01427242	+/+	+/+	WT	Male	03-Mar-13	18-Jun-13	15.3	0	0	0	0	0	0	0	0	0	0	0	0	0	0	0	0	0	0	1	1	0	0	0	0	0	0	Slit Lamp	Zeiss	SL130	Indirect Binocular Ophthalmoscope	Heine	Omega 500 Unplugged	Tropicamide
545	1545	MDML	Ccl22 Knockout 1 EPD0497_2_E09 #2	C57BL/6N;C57BL/6NTac	B6N MGP Select 20130303	MGP Select	Ccl22	MDML35.3b	M01427243	+/+	+/+	WT	Male	03-Mar-13	18-Jun-13	15.3	0	0	0	0	0	0	0	0	0	0	0	0	0	0	0	0	0	0	0	0	0	0	0	0	0	0	Slit Lamp	Zeiss	SL130	Indirect Binocular Ophthalmoscope	Heine	Omega 500 Unplugged	Tropicamide
546	1546	MDML	Ccl22 Knockout 1 EPD0497_2_E09 #2	C57BL/6N;C57BL/6NTac	B6N MGP Select 20130303	MGP Select	Ccl22	MDML35.3d	M01427245	+/+	+/+	WT	Male	03-Mar-13	18-Jun-13	15.3	0	0	0	0	0	0	0	0	0	0	0	0	0	0	0	0	0	0	0	0	0	0	0	0	0	0	Slit Lamp	Zeiss	SL130	Indirect Binocular Ophthalmoscope	Heine	Omega 500 Unplugged	Tropicamide
547	1547	MDML	Ccl22 Knockout 1 EPD0497_2_E09 #2	C57BL/6N;C57BL/6NTac	B6N MGP Select 20130303	MGP Select	Ccl22	MDML35.3e	M01427246	+/+	+/+	WT	Male	03-Mar-13	18-Jun-13	15.3	0	0	0	0	0	0	0	0	0	0	0	0	0	0	0	0	0	0	1	1	0	0	0	0	0	0	Slit Lamp	Zeiss	SL130	Indirect Binocular Ophthalmoscope	Heine	Omega 500 Unplugged	Tropicamide
548	1594	MDNJ	Syt1 Knockout 1 EPD0214_1_H11 #2	C57BL/6N;C57BL/6NTac	B6N MGP Select 20111228	MGP Select	Syt1	MDNJ8.3g	M01026146	+/+	+/+	WT	Female	28-Dec-11	10-Apr-12	14.9	0	0	0	0	0	0	0	0	0	0	0	0	0	0	0	0	0	0	1	1	0	0	0	0	0	0	Slit Lamp	Zeiss	SL130	Indirect Binocular Ophthalmoscope	Heine	Omega 500 Unplugged	Tropicamide
549	1595	MDNJ	Syt1 Knockout 1 EPD0214_1_H11 #2	C57BL/6N;C57BL/6NTac	B6N MGP Select 20111228	MGP Select	Syt1	MDNJ8.3h	M01026147	+/+	+/+	WT	Female	28-Dec-11	10-Apr-12	14.9	0	0	0	0	0	0	0	0	0	0	0	0	0	0	0	0	0	0	0	0	0	0	0	0	0	1	Slit Lamp	Zeiss	SL130	Indirect Binocular Ophthalmoscope	Heine	Omega 500 Unplugged	Tropicamide
550	1596	MDNJ	Syt1 Knockout 1 EPD0214_1_H11 #2	C57BL/6N;C57BL/6NTac	B6N MGP Select 20111228	MGP Select	Syt1	MDNJ8.3i	M01026148	+/+	+/+	WT	Female	28-Dec-11	10-Apr-12	14.9	0	0	0	0	0	0	0	0	0	0	0	0	0	0	0	0	0	0	0	0	0	0	0	0	0	0	Slit Lamp	Zeiss	SL130	Indirect Binocular Ophthalmoscope	Heine	Omega 500 Unplugged	Tropicamide
551	1597	MDNJ	Syt1 Knockout 1 EPD0214_1_H11 #2	C57BL/6N;C57BL/6NTac	B6N MGP Select 20111228	MGP Select	Syt1	MDNJ8.3j	M01026149	+/+	+/+	WT	Female	28-Dec-11	10-Apr-12	14.9	0	0	0	0	0	0	0	0	0	0	0	0	0	0	0	0	0	0	0	0	0	0	0	0	0	0	Slit Lamp	Zeiss	SL130	Indirect Binocular Ophthalmoscope	Heine	Omega 500 Unplugged	Tropicamide
552	1598	MDNJ	Syt1 Knockout 1 EPD0214_1_H11 #2	C57BL/6N;C57BL/6NTac	B6N MGP Select 20111228	MGP Select	Syt1	MDNJ8.3a	M01026140	+/+	+/+	WT	Male	28-Dec-11	10-Apr-12	14.9	0	0	0	0	0	0	0	0	0	0	0	0	0	0	0	0	0	0	0	0	0	0	0	0	0	0	Slit Lamp	Zeiss	SL130	Indirect Binocular Ophthalmoscope	Heine	Omega 500 Unplugged	Tropicamide
553	1599	MDNJ	Syt1 Knockout 1 EPD0214_1_H11 #2	C57BL/6N;C57BL/6NTac	B6N MGP Select 20111228	MGP Select	Syt1	MDNJ8.3b	M01026141	+/+	+/+	WT	Male	28-Dec-11	10-Apr-12	14.9	0	0	0	0	0	0	0	0	0	0	0	0	0	0	0	0	0	0	0	0	0	0	0	0	0	0	Slit Lamp	Zeiss	SL130	Indirect Binocular Ophthalmoscope	Heine	Omega 500 Unplugged	Tropicamide
554	1600	MDNJ	Syt1 Knockout 1 EPD0214_1_H11 #2	C57BL/6N;C57BL/6NTac	B6N MGP Select 20111228	MGP Select	Syt1	MDNJ8.3e	M01026144	+/+	+/+	WT	Male	28-Dec-11	10-Apr-12	14.9	0	0	0	0	0	0	0	0	0	0	0	0	0	0	0	0	0	0	0	0	0	0	0	0	0	0	Slit Lamp	Zeiss	SL130	Indirect Binocular Ophthalmoscope	Heine	Omega 500 Unplugged	Tropicamide
555	1684	MDRV	Farsa Knockout 2 EPD0445_6_D04	C57BL/6N;C57BL/6NTac	B6N MGP Select 20120615	MGP Select	Farsa	MDRV31.1c	M01175533	+/+	+/+	WT	Female	15-Jun-12	27-Sep-12	14.9	0	0	0	0	0	0	0	0	0	0	0	0	0	0	0	0	0	0	0	0	0	0	0	0	0	0	Slit Lamp	Zeiss	SL130	Indirect Binocular Ophthalmoscope	Heine	Omega 500 Unplugged	Tropicamide
556	1685	MDRV	Farsa Knockout 2 EPD0445_6_D04	C57BL/6N;C57BL/6NTac	B6N MGP Select 20120615	MGP Select	Farsa	MDRV31.1d	M01175534	+/+	+/+	WT	Female	15-Jun-12	27-Sep-12	14.9	0	0	0	0	0	0	0	0	0	0	0	0	0	0	0	0	0	0	0	0	0	0	0	0	0	0	Slit Lamp	Zeiss	SL130	Indirect Binocular Ophthalmoscope	Heine	Omega 500 Unplugged	Tropicamide
557	1686	MDRV	Farsa Knockout 2 EPD0445_6_D04	C57BL/6N;C57BL/6NTac	B6N MGP Select 20120615	MGP Select	Farsa	MDRV31.1e	M01175535	+/+	+/+	WT	Female	15-Jun-12	27-Sep-12	14.9	0	0	0	0	0	0	0	0	0	0	0	0	0	0	0	0	0	0	1	1	0	0	0	0	0	0	Slit Lamp	Zeiss	SL130	Indirect Binocular Ophthalmoscope	Heine	Omega 500 Unplugged	Tropicamide
558	1687	MDRV	Farsa Knockout 2 EPD0445_6_D04	C57BL/6N;C57BL/6NTac	B6N MGP Select 20120615	MGP Select	Farsa	MDRV30.1d	M01184151	+/+	+/+	WT	Female	14-Jun-12	27-Sep-12	15	0	0	0	0	0	0	0	0	0	0	0	0	0	0	0	0	0	0	0	0	0	0	0	0	0	0	Slit Lamp	Zeiss	SL130	Indirect Binocular Ophthalmoscope	Heine	Omega 500 Unplugged	Tropicamide
559	1688	MDRV	Farsa Knockout 2 EPD0445_6_D04	C57BL/6N;C57BL/6NTac	B6N MGP Select 20120130	MGP Select	Farsa	MDRV16.1a	M01060325	+/+	+/+	WT	Male	30-Jan-12	16-May-12	15.3	0	0	0	0	0	0	0	0	0	0	0	0	0	0	0	0	0	0	0	0	0	0	0	0	0	0	Slit Lamp	Zeiss	SL130	Indirect Binocular Ophthalmoscope	Heine	Omega 500 Unplugged	Tropicamide
560	1689	MDRV	Farsa Knockout 2 EPD0445_6_D04	C57BL/6N;C57BL/6NTac	B6N MGP Select 20120130	MGP Select	Farsa	MDRV16.1b	M01060326	+/+	+/+	WT	Male	30-Jan-12	16-May-12	15.3	0	0	0	0	0	0	0	0	0	0	0	0	0	0	0	0	0	0	0	0	0	0	0	0	0	0	Slit Lamp	Zeiss	SL130	Indirect Binocular Ophthalmoscope	Heine	Omega 500 Unplugged	Tropicamide
561	1690	MDRV	Farsa Knockout 2 EPD0445_6_D04	C57BL/6N;C57BL/6NTac	B6N MGP Select 20120130	MGP Select	Farsa	MDRV16.1c	M01060327	+/+	+/+	WT	Male	30-Jan-12	16-May-12	15.3	0	0	0	0	0	0	0	0	0	0	0	0	0	0	0	0	0	0	0	0	0	0	0	0	0	0	Slit Lamp	Zeiss	SL130	Indirect Binocular Ophthalmoscope	Heine	Omega 500 Unplugged	Tropicamide
562	1719	MDSB	Gldc Knockout 1 EPD0605_4_A05	C57BL/6N;C57BL/6NTac	B6N MGP Select 20140821	MGP Select	Gldc	MDSB117.1d	M01906883	+/+	+/+	WT	Female	21-Aug-14	04-Dec-14	15	0	0	0	0	0	0	0	0	0	0	0	0	0	0	0	0	0	0	0	0	0	0	0	0	0	0	Slit Lamp	Zeiss	SL130	Indirect Binocular Ophthalmoscope	Heine	Omega 500 Unplugged	Tropicamide
563	1720	MDSB	Gldc Knockout 1 EPD0605_4_A05	C57BL/6N;C57BL/6NTac	B6N MGP Select 20140821	MGP Select	Gldc	MDSB117.1e	M01906884	+/+	+/+	WT	Female	21-Aug-14	04-Dec-14	15	0	0	0	0	0	0	0	0	0	0	0	0	0	0	0	0	0	0	0	0	0	0	0	0	0	0	Slit Lamp	Zeiss	SL130	Indirect Binocular Ophthalmoscope	Heine	Omega 500 Unplugged	Tropicamide
564	1721	MDSB	Gldc Knockout 1 EPD0605_4_A05	C57BL/6N;C57BL/6NTac	B6N MGP Select 20140821	MGP Select	Gldc	MDSB117.1f	M01906885	+/+	+/+	WT	Female	21-Aug-14	04-Dec-14	15	0	0	0	0	0	0	0	0	0	0	0	0	0	0	0	0	0	0	1	1	0	0	0	0	0	0	Slit Lamp	Zeiss	SL130	Indirect Binocular Ophthalmoscope	Heine	Omega 500 Unplugged	Tropicamide
565	1722	MDSB	Gldc Knockout 1 EPD0605_4_A05	C57BL/6N;C57BL/6NTac	B6N MGP Select 20140821	MGP Select	Gldc	MDSB117.1g	M01906887	+/+	+/+	WT	Female	21-Aug-14	04-Dec-14	15	0	0	0	0	0	0	0	0	0	0	0	0	0	0	0	0	0	0	0	0	0	0	0	0	0	0	Slit Lamp	Zeiss	SL130	Indirect Binocular Ophthalmoscope	Heine	Omega 500 Unplugged	Tropicamide
566	1737	MDSK	Myh14 Knockout 1 EPD0373_3_A09 #2	C57BL/6N;C57BL/6NTac	B6N MGP Select 20120411	MGP Select	Myh14	MDSK21.1a	M01126928	+/+	+/+	WT	Male	13-Apr-12	24-Jul-12	14.6	0	0	0	0	0	0	0	0	0	0	0	0	0	0	0	0	0	0	0	0	0	0	0	0	0	0	Slit Lamp	Zeiss	SL130	Indirect Binocular Ophthalmoscope	Heine	Omega 500 Unplugged	Tropicamide
567	1738	MDSK	Myh14 Knockout 1 EPD0373_3_A09 #2	C57BL/6N;C57BL/6NTac	B6N MGP Select 20120411	MGP Select	Myh14	MDSK21.1b	M01126929	+/+	+/+	WT	Male	13-Apr-12	24-Jul-12	14.6	0	0	0	0	0	0	0	0	0	0	0	0	0	0	0	0	0	0	0	0	0	0	0	0	0	0	Slit Lamp	Zeiss	SL130	Indirect Binocular Ophthalmoscope	Heine	Omega 500 Unplugged	Tropicamide
568	1739	MDSK	Myh14 Knockout 1 EPD0373_3_A09 #2	C57BL/6N;C57BL/6NTac	B6N MGP Select 20120411	MGP Select	Myh14	MDSK21.1c	M01126930	+/+	+/+	WT	Male	13-Apr-12	24-Jul-12	14.6	0	0	0	0	0	0	0	0	0	0	0	0	0	0	0	0	0	0	0	0	0	0	0	0	0	0	Slit Lamp	Zeiss	SL130	Indirect Binocular Ophthalmoscope	Heine	Omega 500 Unplugged	Tropicamide
569	1794	MDTX	Dmxl2 Knockout 1 EPD0431_3_A05	C57BL/6N;C57BL/6NTac	B6N MGP Select 20120920	MGP Select	Dmxl2	MDTX41.1d	M01274701	+/+	+/+	WT	Female	19-Sep-12	04-Jan-13	15.3	0	0	0	0	0	0	0	0	0	0	0	0	0	0	0	0	0	0	0	0	0	0	0	0	0	0	Slit Lamp	Zeiss	SL130	Indirect Binocular Ophthalmoscope	Heine	Omega 500 Unplugged	Tropicamide
570	1795	MDTX	Dmxl2 Knockout 1 EPD0431_3_A05	C57BL/6N;C57BL/6NTac	B6N MGP Select 20120920	MGP Select	Dmxl2	MDTX41.1e	M01274702	+/+	+/+	WT	Female	19-Sep-12	04-Jan-13	15.3	0	0	0	0	0	0	0	0	0	0	0	0	0	0	0	0	0	0	0	0	0	0	0	0	0	0	Slit Lamp	Zeiss	SL130	Indirect Binocular Ophthalmoscope	Heine	Omega 500 Unplugged	Tropicamide
571	1796	MDTX	Dmxl2 Knockout 1 EPD0431_3_A05	C57BL/6N;C57BL/6NTac	B6N MGP Select 20120920	MGP Select	Dmxl2	MDTX41.1g	M01274704	+/+	+/+	WT	Female	19-Sep-12	04-Jan-13	15.3	0	0	0	0	0	0	0	0	0	0	0	0	0	0	0	0	0	0	1	1	0	0	0	0	0	0	Slit Lamp	Zeiss	SL130	Indirect Binocular Ophthalmoscope	Heine	Omega 500 Unplugged	Tropicamide
572	1797	MDTX	Dmxl2 Knockout 1 EPD0431_3_A05	C57BL/6N;C57BL/6NTac	B6N MGP Select 20121027	MGP Select	Dmxl2	MDTX42.2e	M01306752	+/+	+/+	WT	Female	25-Oct-12	07-Feb-13	15	0	0	0	0	0	0	0	0	0	0	0	0	0	0	0	0	0	0	0	0	0	0	0	0	0	0	Slit Lamp	Zeiss	SL130	Indirect Binocular Ophthalmoscope	Heine	Omega 500 Unplugged	Tropicamide
573	1798	MDTX	Dmxl2 Knockout 1 EPD0431_3_A05	C57BL/6N;C57BL/6NTac	B6N MGP Select 20121027	MGP Select	Dmxl2	MDTX42.2h	M01306755	+/+	+/+	WT	Female	25-Oct-12	07-Feb-13	15	0	0	0	0	0	0	0	0	0	0	0	0	0	0	0	0	0	0	0	0	0	0	0	0	0	0	Slit Lamp	Zeiss	SL130	Indirect Binocular Ophthalmoscope	Heine	Omega 500 Unplugged	Tropicamide
574	1799	MDTX	Dmxl2 Knockout 1 EPD0431_3_A05	C57BL/6N;C57BL/6NTac	B6N MGP Select 20121027	MGP Select	Dmxl2	MDTX42.2i	M01306756	+/+	+/+	WT	Female	25-Oct-12	07-Feb-13	15	0	0	0	0	0	0	0	0	0	0	0	0	0	0	0	0	0	0	0	0	0	0	0	0	0	0	Slit Lamp	Zeiss	SL130	Indirect Binocular Ophthalmoscope	Heine	Omega 500 Unplugged	Tropicamide
575	1800	MDTX	Dmxl2 Knockout 1 EPD0431_3_A05	C57BL/6N;C57BL/6NTac	B6N MGP Select 20130207	MGP Select	Dmxl2	MDTX62.1b	M01405150	+/+	+/+	WT	Female	07-Feb-13	22-May-13	14.9	0	0	0	0	0	0	0	0	0	0	0	0	0	0	0	0	0	0	0	0	0	0	0	0	0	0	Slit Lamp	Zeiss	SL130	Indirect Binocular Ophthalmoscope	Heine	Omega 500 Unplugged	Tropicamide
576	1801	MDTX	Dmxl2 Knockout 1 EPD0431_3_A05	C57BL/6N;C57BL/6NTac	B6N MGP Select 20130207	MGP Select	Dmxl2	MDTX62.1d	M01405152	+/+	+/+	WT	Female	07-Feb-13	22-May-13	14.9	0	0	0	0	0	0	0	0	0	0	0	0	0	0	0	0	0	0	0	0	0	0	0	0	0	0	Slit Lamp	Zeiss	SL130	Indirect Binocular Ophthalmoscope	Heine	Omega 500 Unplugged	Tropicamide
577	1802	MDTX	Dmxl2 Knockout 1 EPD0431_3_A05	C57BL/6N;C57BL/6NTac	B6N MGP Select 20130207	MGP Select	Dmxl2	MDTX64.1g	M01405161	+/+	+/+	WT	Female	07-Feb-13	22-May-13	14.9	0	0	0	0	0	0	0	0	0	0	0	0	0	0	0	0	0	0	0	0	0	0	0	0	0	0	Slit Lamp	Zeiss	SL130	Indirect Binocular Ophthalmoscope	Heine	Omega 500 Unplugged	Tropicamide
578	1803	MDTX	Dmxl2 Knockout 1 EPD0431_3_A05	C57BL/6N;C57BL/6NTac	B6N MGP Select 20130207	MGP Select	Dmxl2	MDTX64.1i	M01405163	+/+	+/+	WT	Female	07-Feb-13	22-May-13	14.9	0	0	0	0	0	0	0	0	0	0	0	0	0	0	0	0	0	0	0	0	0	0	0	0	0	0	Slit Lamp	Zeiss	SL130	Indirect Binocular Ophthalmoscope	Heine	Omega 500 Unplugged	Tropicamide
579	1804	MDTX	Dmxl2 Knockout 1 EPD0431_3_A05	C57BL/6N;C57BL/6NTac	B6N MGP Select 20120718	MGP Select	Dmxl2	MDTX33.2a	M01214752	+/+	+/+	WT	Male	18-Jul-12	30-Oct-12	14.9	0	0	0	0	0	0	0	0	0	0	0	0	0	0	0	0	0	0	0	0	0	0	0	0	0	0	Slit Lamp	Zeiss	SL130	Indirect Binocular Ophthalmoscope	Heine	Omega 500 Unplugged	Tropicamide
580	1805	MDTX	Dmxl2 Knockout 1 EPD0431_3_A05	C57BL/6N;C57BL/6NTac	B6N MGP Select 20120718	MGP Select	Dmxl2	MDTX33.2b	M01214753	+/+	+/+	WT	Male	18-Jul-12	30-Oct-12	14.9	0	0	0	0	0	0	0	0	0	0	0	0	0	0	0	0	0	0	0	0	0	0	0	0	0	0	Slit Lamp	Zeiss	SL130	Indirect Binocular Ophthalmoscope	Heine	Omega 500 Unplugged	Tropicamide
581	1806	MDTX	Dmxl2 Knockout 1 EPD0431_3_A05	C57BL/6N;C57BL/6NTac	B6N MGP Select 20130207	MGP Select	Dmxl2	MDTX61.1c	M01405136	+/+	+/+	WT	Male	07-Feb-13	22-May-13	14.9	0	0	0	0	0	0	0	0	0	0	0	0	0	0	0	0	0	0	0	0	0	0	0	0	0	0	Slit Lamp	Zeiss	SL130	Indirect Binocular Ophthalmoscope	Heine	Omega 500 Unplugged	Tropicamide
582	1807	MDTX	Dmxl2 Knockout 1 EPD0431_3_A05	C57BL/6N;C57BL/6NTac	B6N MGP Select 20130207	MGP Select	Dmxl2	MDTX61.1d	M01405137	+/+	+/+	WT	Male	07-Feb-13	22-May-13	14.9	0	0	0	0	0	0	0	0	0	0	0	0	0	0	0	0	0	0	0	0	0	0	0	0	0	0	Slit Lamp	Zeiss	SL130	Indirect Binocular Ophthalmoscope	Heine	Omega 500 Unplugged	Tropicamide
583	1808	MDTX	Dmxl2 Knockout 1 EPD0431_3_A05	C57BL/6N;C57BL/6NTac	B6N MGP Select 20130207	MGP Select	Dmxl2	MDTX61.1e	M01405138	+/+	+/+	WT	Male	07-Feb-13	22-May-13	14.9	0	0	0	0	0	0	0	0	0	0	0	0	0	0	0	0	0	0	0	0	0	0	0	0	0	0	Slit Lamp	Zeiss	SL130	Indirect Binocular Ophthalmoscope	Heine	Omega 500 Unplugged	Tropicamide
584	1809	MDTX	Dmxl2 Knockout 1 EPD0431_3_A05	C57BL/6N;C57BL/6NTac	B6N MGP Select 20130207	MGP Select	Dmxl2	MDTX64.1b	M01405156	+/+	+/+	WT	Male	07-Feb-13	22-May-13	14.9	0	0	0	0	0	0	0	0	0	0	0	0	0	0	0	0	0	0	0	0	0	0	0	0	0	0	Slit Lamp	Zeiss	SL130	Indirect Binocular Ophthalmoscope	Heine	Omega 500 Unplugged	Tropicamide
585	1810	MDTX	Dmxl2 Knockout 1 EPD0431_3_A05	C57BL/6N;C57BL/6NTac	B6N MGP Select 20130207	MGP Select	Dmxl2	MDTX64.1c	M01405157	+/+	+/+	WT	Male	07-Feb-13	22-May-13	14.9	0	0	0	0	0	0	0	0	0	0	0	0	0	0	0	0	0	0	0	0	0	0	0	0	0	0	Slit Lamp	Zeiss	SL130	Indirect Binocular Ophthalmoscope	Heine	Omega 500 Unplugged	Tropicamide
586	1811	MDTX	Dmxl2 Knockout 1 EPD0431_3_A05	C57BL/6N;C57BL/6NTac	B6N MGP Select 20130207	MGP Select	Dmxl2	MDTX64.1e	M01405159	+/+	+/+	WT	Male	07-Feb-13	22-May-13	14.9	0	0	0	0	0	0	0	0	0	0	0	0	0	0	0	0	0	0	1	1	0	0	0	0	0	0	Slit Lamp	Zeiss	SL130	Indirect Binocular Ophthalmoscope	Heine	Omega 500 Unplugged	Tropicamide
587	1812	MDTX	Dmxl2 Knockout 1 EPD0431_3_A05	C57BL/6N;C57BL/6NTac	B6N MGP Select 20130207	MGP Select	Dmxl2	MDTX64.1f	M01405160	+/+	+/+	WT	Male	07-Feb-13	22-May-13	14.9	0	0	0	0	0	0	0	0	0	0	0	0	0	0	0	0	0	0	1	1	0	0	0	0	0	0	Slit Lamp	Zeiss	SL130	Indirect Binocular Ophthalmoscope	Heine	Omega 500 Unplugged	Tropicamide
588	1827	MDTY	Zfyve20 Knockout 1 EPD0519_3_A09	C57BL/6N;C57BL/6NTac	B6N MGP Select 20130321	MGP Select	Zfyve20	MDTY48.3c	M01439542	+/+	+/+	WT	Female	22-Mar-13	04-Jul-13	14.9	0	0	0	0	0	0	0	0	0	0	0	0	0	0	0	0	0	0	1	1	0	0	0	0	0	0	Slit Lamp	Zeiss	SL130	Indirect Binocular Ophthalmoscope	Heine	Omega 500 Unplugged	Tropicamide
589	1828	MDTY	Zfyve20 Knockout 1 EPD0519_3_A09	C57BL/6N;C57BL/6NTac	B6N MGP Select 20130321	MGP Select	Zfyve20	MDTY48.3e	M01439544	+/+	+/+	WT	Female	22-Mar-13	04-Jul-13	14.9	0	0	0	0	0	0	0	0	0	0	0	0	0	0	0	0	0	0	0	0	0	0	0	0	0	0	Slit Lamp	Zeiss	SL130	Indirect Binocular Ophthalmoscope	Heine	Omega 500 Unplugged	Tropicamide
590	1829	MDTY	Zfyve20 Knockout 1 EPD0519_3_A09	C57BL/6N;C57BL/6NTac	B6N MGP Select 20130321	MGP Select	Zfyve20	MDTY48.3f	M01439545	+/+	+/+	WT	Female	22-Mar-13	04-Jul-13	14.9	0	0	0	0	0	0	0	0	0	0	0	0	0	0	0	0	0	0	0	0	0	0	0	0	0	0	Slit Lamp	Zeiss	SL130	Indirect Binocular Ophthalmoscope	Heine	Omega 500 Unplugged	Tropicamide
591	1872	MDUH	Xndc1 tm1a(EUCOMM)Wtsi EPD0438_6_A01	C57BL/6N;C57BL/6NTac	B6N MGP Select 20120229	MGP Select	Xndc1	MDUH26.2g	M01093072	+/+	+/+	WT	Female	01-Mar-12	12-Jun-12	14.7	0	0	0	0	0	0	0	0	0	0	0	0	0	0	0	0	0	0	0	0	0	0	0	0	0	0	Slit Lamp	Zeiss	SL130	Indirect Binocular Ophthalmoscope	Heine	Omega 500 Unplugged	Tropicamide
592	1901	MDUP	Rnaseh2c Knockout EPD0296_4_E05	C57BL/6N;C57BL/6NTac	B6N MGP Select 20120827	MGP Select	Rnaseh2c	MDUP24.2c	M01245273	+/+	+/+	WT	Female	26-Aug-12	11-Dec-12	15.3	0	0	0	0	0	1	0	0	0	0	0	0	0	0	0	0	0	0	0	0	0	0	0	0	0	0	Slit Lamp	Zeiss	SL130	Indirect Binocular Ophthalmoscope	Heine	Omega 500 Unplugged	Tropicamide
593	1902	MDUP	Rnaseh2c Knockout EPD0296_4_E05	C57BL/6N;C57BL/6NTac	B6N MGP Select 20120827	MGP Select	Rnaseh2c	MDUP24.2e	M01245275	+/+	+/+	WT	Female	26-Aug-12	11-Dec-12	15.3	0	0	0	0	0	0	0	0	0	0	0	0	0	0	0	0	0	0	0	0	0	0	0	0	0	0	Slit Lamp	Zeiss	SL130	Indirect Binocular Ophthalmoscope	Heine	Omega 500 Unplugged	Tropicamide
594	1903	MDUP	Rnaseh2c Knockout EPD0296_4_E05	C57BL/6N;C57BL/6NTac	B6N MGP Select 20120827	MGP Select	Rnaseh2c	MDUP27.1c	M01245294	+/+	+/+	WT	Female	28-Aug-12	11-Dec-12	15	0	0	0	0	0	0	0	0	0	0	0	0	0	0	0	0	0	0	0	0	0	0	0	0	0	0	Slit Lamp	Zeiss	SL130	Indirect Binocular Ophthalmoscope	Heine	Omega 500 Unplugged	Tropicamide
595	1946	MDUV	Dynlrb1 Knockout 1 EPD0373_7_C01	C57BL/6N;C57BL/6NTac	B6N MGP Select 20120718	MGP Select	Dynlrb1	MDUV35.2d	M01215049	+/+	+/+	WT	Female	19-Jul-12	30-Oct-12	14.7	0	0	0	0	0	0	0	0	0	0	0	0	0	0	0	0	0	0	0	0	0	0	0	0	0	0	Slit Lamp	Zeiss	SL130	Indirect Binocular Ophthalmoscope	Heine	Omega 500 Unplugged	Tropicamide
596	1947	MDUV	Dynlrb1 Knockout 1 EPD0373_7_C01	C57BL/6N;C57BL/6NTac	B6N MGP Select 20120718	MGP Select	Dynlrb1	MDUV35.2h	M01215053	+/+	+/+	WT	Female	19-Jul-12	30-Oct-12	14.7	0	0	0	0	0	0	0	0	0	0	0	0	0	0	0	0	0	0	0	0	0	0	0	0	0	0	Slit Lamp	Zeiss	SL130	Indirect Binocular Ophthalmoscope	Heine	Omega 500 Unplugged	Tropicamide
597	1948	MDUV	Dynlrb1 Knockout 1 EPD0373_7_C01	C57BL/6N;C57BL/6NTac	B6N MGP Select 20120718	MGP Select	Dynlrb1	MDUV35.2i	M01215054	+/+	+/+	WT	Female	19-Jul-12	30-Oct-12	14.7	0	0	0	0	1	1	1	1	1	1	1	1	1	0	1	0	0	0	0	0	0	0	0	0	0	0	Slit Lamp	Zeiss	SL130	Indirect Binocular Ophthalmoscope	Heine	Omega 500 Unplugged	Tropicamide
598	1949	MDUV	Dynlrb1 Knockout 1 EPD0373_7_C01	C57BL/6N;C57BL/6NTac	B6N MGP Select 20140102	MGP Select	Dynlrb1	MDUV85.1a	M01700156	+/+	+/+	WT	Male	02-Jan-14	16-Apr-14	14.9	0	0	0	0	0	0	0	0	0	0	0	0	0	0	0	0	0	0	1	1	0	0	0	0	0	0	Slit Lamp	Zeiss	SL130	Indirect Binocular Ophthalmoscope	Heine	Omega 500 Unplugged	Tropicamide
599	1950	MDUV	Dynlrb1 Knockout 1 EPD0373_7_C01	C57BL/6N;C57BL/6NTac	B6N MGP Select 20140102	MGP Select	Dynlrb1	MDUV85.1f	M01700161	+/+	+/+	WT	Male	02-Jan-14	16-Apr-14	14.9	0	0	0	0	0	0	0	0	0	0	0	0	0	0	0	0	0	0	0	0	0	0	0	0	0	0	Slit Lamp	Zeiss	SL130	Indirect Binocular Ophthalmoscope	Heine	Omega 500 Unplugged	Tropicamide
600	1951	MDUV	Dynlrb1 Knockout 1 EPD0373_7_C01	C57BL/6N;C57BL/6NTac	B6N MGP Select 20140102	MGP Select	Dynlrb1	MDUV85.1g	M01700162	+/+	+/+	WT	Male	02-Jan-14	16-Apr-14	14.9	0	0	0	0	0	0	0	0	0	0	0	0	0	0	0	0	0	0	1	1	0	0	0	0	0	0	Slit Lamp	Zeiss	SL130	Indirect Binocular Ophthalmoscope	Heine	Omega 500 Unplugged	Tropicamide
601	1952	MDUV	Dynlrb1 Knockout 1 EPD0373_7_C01	C57BL/6N;C57BL/6NTac	B6N MGP Select 20140102	MGP Select	Dynlrb1	MDUV85.1h	M01700163	+/+	+/+	WT	Male	02-Jan-14	16-Apr-14	14.9	0	0	0	0	0	0	0	0	0	0	0	0	0	0	0	0	0	0	0	0	0	0	0	0	0	0	Slit Lamp	Zeiss	SL130	Indirect Binocular Ophthalmoscope	Heine	Omega 500 Unplugged	Tropicamide
602	1967	MDUW	Usp22 Knockout 1 EPD0119_2_D11	C57BL/6N;C57BL/6NTac	B6N MGP Select 20121122	MGP Select	Usp22	MDUW55.1b	M01328978	+/+	+/+	WT	Male	22-Nov-12	07-Mar-13	15	0	0	0	0	0	0	0	0	0	0	0	0	0	0	0	0	0	0	0	0	0	0	0	0	0	0	Slit Lamp	Zeiss	SL130	Indirect Binocular Ophthalmoscope	Heine	Omega 500 Unplugged	Tropicamide
603	1968	MDUW	Usp22 Knockout 1 EPD0119_2_D11	C57BL/6N;C57BL/6NTac	B6N MGP Select 20121122	MGP Select	Usp22	MDUW55.1c	M01328979	+/+	+/+	WT	Male	22-Nov-12	07-Mar-13	15	0	0	0	0	0	0	0	0	0	0	0	0	0	0	0	0	0	0	1	1	0	0	0	0	0	0	Slit Lamp	Zeiss	SL130	Indirect Binocular Ophthalmoscope	Heine	Omega 500 Unplugged	Tropicamide
604	1969	MDUW	Usp22 Knockout 1 EPD0119_2_D11	C57BL/6N;C57BL/6NTac	B6N MGP Select 20121122	MGP Select	Usp22	MDUW55.1d	M01328980	+/+	+/+	WT	Male	22-Nov-12	07-Mar-13	15	0	0	0	0	0	0	0	0	0	0	0	0	0	0	0	0	0	0	0	0	0	0	0	0	0	0	Slit Lamp	Zeiss	SL130	Indirect Binocular Ophthalmoscope	Heine	Omega 500 Unplugged	Tropicamide
605	1984	MDVB	Aspm Knockout 1 EPD0320_1_A06 #2	C57BL/6N;C57BL/6NTac	B6N MGP Select 20130121	MGP Select	Aspm	MDVB46.3e	M01391110	+/+	+/+	WT	Female	21-Jan-13	07-May-13	15.1	0	0	0	0	0	0	0	0	0	0	0	0	0	0	0	0	0	0	0	0	0	0	0	0	0	0	Slit Lamp	Zeiss	SL130	Indirect Binocular Ophthalmoscope	Heine	Omega 500 Unplugged	Tropicamide
606	1985	MDVB	Aspm Knockout 1 EPD0320_1_A06 #2	C57BL/6N;C57BL/6NTac	B6N MGP Select 20130121	MGP Select	Aspm	MDVB46.3f	M01391111	+/+	+/+	WT	Female	21-Jan-13	07-May-13	15.1	0	0	0	0	0	0	0	0	0	0	0	0	0	0	0	0	0	0	0	0	0	0	0	0	0	0	Slit Lamp	Zeiss	SL130	Indirect Binocular Ophthalmoscope	Heine	Omega 500 Unplugged	Tropicamide
607	1986	MDVB	Aspm Knockout 1 EPD0320_1_A06 #2	C57BL/6N;C57BL/6NTac	B6N MGP Select 20130121	MGP Select	Aspm	MDVB46.3h	M01391113	+/+	+/+	WT	Female	21-Jan-13	07-May-13	15.1	0	0	0	0	0	0	0	0	0	0	0	0	0	0	0	0	0	0	0	0	0	0	0	0	0	0	Slit Lamp	Zeiss	SL130	Indirect Binocular Ophthalmoscope	Heine	Omega 500 Unplugged	Tropicamide
608	1987	MDVB	Aspm Knockout 1 EPD0320_1_A06 #2	C57BL/6N;C57BL/6NTac	B6N MGP Select 20140720	MGP Select	Aspm	MDVB65.2b	M01883170	+/+	+/+	WT	Male	20-Jul-14	04-Nov-14	15.3	0	0	0	0	0	0	0	0	0	0	0	0	0	0	0	0	0	0	0	0	0	0	0	0	0	0	Slit Lamp	Zeiss	SL130	Indirect Binocular Ophthalmoscope	Heine	Omega 500 Unplugged	Tropicamide
609	1988	MDVB	Aspm Knockout 1 EPD0320_1_A06 #2	C57BL/6N;C57BL/6NTac	B6N MGP Select 20140720	MGP Select	Aspm	MDVB65.2c	M01883171	+/+	+/+	WT	Male	20-Jul-14	04-Nov-14	15.3	0	0	0	0	0	0	0	0	0	0	0	0	0	0	0	0	1	1	0	0	0	0	0	0	0	0	Slit Lamp	Zeiss	SL130	Indirect Binocular Ophthalmoscope	Heine	Omega 500 Unplugged	Tropicamide
610	1989	MDVB	Aspm Knockout 1 EPD0320_1_A06 #2	C57BL/6N;C57BL/6NTac	B6N MGP Select 20140720	MGP Select	Aspm	MDVB65.2e	M01883173	+/+	+/+	WT	Male	20-Jul-14	04-Nov-14	15.3	0	0	0	0	0	0	0	0	0	0	0	0	0	0	0	0	0	0	0	0	0	0	0	0	0	0	Slit Lamp	Zeiss	SL130	Indirect Binocular Ophthalmoscope	Heine	Omega 500 Unplugged	Tropicamide
611	1990	MDVB	Aspm Knockout 1 EPD0320_1_A06 #2	C57BL/6N;C57BL/6NTac	B6N MGP Select 20140720	MGP Select	Aspm	MDVB65.2f	M01883174	+/+	+/+	WT	Male	20-Jul-14	04-Nov-14	15.3	0	0	0	0	0	0	0	0	0	0	0	0	0	0	0	0	0	0	0	0	0	0	0	0	0	0	Slit Lamp	Zeiss	SL130	Indirect Binocular Ophthalmoscope	Heine	Omega 500 Unplugged	Tropicamide
612	2019	MDVQ	Fyn Knockout 1 EPD0682_4_D03	C57BL/6N;C57BL/6NTac	B6N MGP Select 20120628	MGP Select	Fyn	MDVQ21.2e	M01192643	+/+	+/+	WT	Female	28-Jun-12	11-Oct-12	15	0	0	0	0	0	0	0	0	0	0	0	0	0	0	0	0	0	0	0	0	0	0	0	0	0	0	Slit Lamp	Zeiss	SL130	Indirect Binocular Ophthalmoscope	Heine	Omega 500 Unplugged	Tropicamide
613	2020	MDVQ	Fyn Knockout 1 EPD0682_4_D03	C57BL/6N;C57BL/6NTac	B6N MGP Select 20120628	MGP Select	Fyn	MDVQ21.2f	M01192644	+/+	+/+	WT	Female	28-Jun-12	11-Oct-12	15	0	0	0	0	0	1	1	0	1	1	0	0	0	0	0	0	0	0	0	0	0	0	0	0	0	1	Slit Lamp	Zeiss	SL130	Indirect Binocular Ophthalmoscope	Heine	Omega 500 Unplugged	Tropicamide
614	2021	MDVQ	Fyn Knockout 1 EPD0682_4_D03	C57BL/6N;C57BL/6NTac	B6N MGP Select 20120628	MGP Select	Fyn	MDVQ21.2h	M01192646	+/+	+/+	WT	Female	28-Jun-12	11-Oct-12	15	0	0	0	0	0	0	0	0	0	0	0	0	0	0	0	0	0	0	0	0	0	0	0	0	0	0	Slit Lamp	Zeiss	SL130	Indirect Binocular Ophthalmoscope	Heine	Omega 500 Unplugged	Tropicamide
615	2022	MDVQ	Fyn Knockout 1 EPD0682_4_D03	C57BL/6N;C57BL/6NTac	B6N MGP Select 20120628	MGP Select	Fyn	MDVQ23.2a	M01192647	+/+	+/+	WT	Male	29-Jun-12	11-Oct-12	14.9	0	0	0	0	0	0	0	0	0	0	0	0	0	0	0	0	0	0	0	0	0	0	0	0	0	0	Slit Lamp	Zeiss	SL130	Indirect Binocular Ophthalmoscope	Heine	Omega 500 Unplugged	Tropicamide
616	2023	MDVQ	Fyn Knockout 1 EPD0682_4_D03	C57BL/6N;C57BL/6NTac	B6N MGP Select 20120628	MGP Select	Fyn	MDVQ23.2b	M01192648	+/+	+/+	WT	Male	29-Jun-12	11-Oct-12	14.9	0	0	0	0	0	0	0	0	0	0	0	0	0	0	0	0	0	0	0	0	0	0	0	0	0	0	Slit Lamp	Zeiss	SL130	Indirect Binocular Ophthalmoscope	Heine	Omega 500 Unplugged	Tropicamide
617	2024	MDVQ	Fyn Knockout 1 EPD0682_4_D03	C57BL/6N;C57BL/6NTac	B6N MGP Select 20120628	MGP Select	Fyn	MDVQ23.2d	M01192650	+/+	+/+	WT	Male	29-Jun-12	11-Oct-12	14.9	0	0	0	0	0	0	0	0	0	0	0	0	0	0	0	0	0	0	0	0	0	0	0	0	0	0	Slit Lamp	Zeiss	SL130	Indirect Binocular Ophthalmoscope	Heine	Omega 500 Unplugged	Tropicamide
618	2025	MDVQ	Fyn Knockout 1 EPD0682_4_D03	C57BL/6N;C57BL/6NTac	B6N MGP Select 20120815	MGP Select	Fyn	MDVQ27.1b	M01242877	+/+	+/+	WT	Male	15-Aug-12	29-Nov-12	15.1	0	0	0	0	0	0	0	0	0	0	0	0	0	0	0	0	0	0	1	1	0	0	0	0	0	0	Slit Lamp	Zeiss	SL130	Indirect Binocular Ophthalmoscope	Heine	Omega 500 Unplugged	Tropicamide
619	2026	MDVQ	Fyn Knockout 1 EPD0682_4_D03	C57BL/6N;C57BL/6NTac	B6N MGP Select 20120815	MGP Select	Fyn	MDVQ27.1c	M01242878	+/+	+/+	WT	Male	15-Aug-12	29-Nov-12	15.1	0	0	0	0	0	0	0	0	0	0	0	0	0	0	0	0	0	0	0	0	0	0	0	0	0	0	Slit Lamp	Zeiss	SL130	Indirect Binocular Ophthalmoscope	Heine	Omega 500 Unplugged	Tropicamide
620	2027	MDVQ	Fyn Knockout 1 EPD0682_4_D03	C57BL/6N;C57BL/6NTac	B6N MGP Select 20120815	MGP Select	Fyn	MDVQ27.1d	M01242879	+/+	+/+	WT	Male	15-Aug-12	29-Nov-12	15.1	0	0	0	0	0	0	0	0	0	0	0	0	0	0	0	0	0	0	0	0	0	0	0	0	0	0	Slit Lamp	Zeiss	SL130	Indirect Binocular Ophthalmoscope	Heine	Omega 500 Unplugged	Tropicamide
621	2028	MDVQ	Fyn Knockout 1 EPD0682_4_D03	C57BL/6N;C57BL/6NTac	B6N MGP Select 20120920	MGP Select	Fyn	MDVQ29.2b	M01275519	+/+	+/+	WT	Male	21-Sep-12	04-Jan-13	15	0	0	0	0	0	0	0	0	0	0	0	0	0	0	0	0	0	0	0	0	0	0	0	0	0	0	Slit Lamp	Zeiss	SL130	Indirect Binocular Ophthalmoscope	Heine	Omega 500 Unplugged	Tropicamide
622	2029	MDVQ	Fyn Knockout 1 EPD0682_4_D03	C57BL/6N;C57BL/6NTac	B6N MGP Select 20120920	MGP Select	Fyn	MDVQ29.2c	M01275520	+/+	+/+	WT	Male	21-Sep-12	04-Jan-13	15	0	0	0	0	0	0	0	0	0	0	0	0	0	0	0	0	0	0	1	1	0	0	0	0	0	0	Slit Lamp	Zeiss	SL130	Indirect Binocular Ophthalmoscope	Heine	Omega 500 Unplugged	Tropicamide
623	2030	MDVQ	Fyn Knockout 1 EPD0682_4_D03	C57BL/6N;C57BL/6NTac	B6N MGP Select 20120920	MGP Select	Fyn	MDVQ33.2a	M01275548	+/+	+/+	WT	Male	21-Sep-12	04-Jan-13	15	0	0	0	0	0	0	0	0	0	0	0	0	0	0	0	0	0	0	0	0	0	0	0	0	0	0	Slit Lamp	Zeiss	SL130	Indirect Binocular Ophthalmoscope	Heine	Omega 500 Unplugged	Tropicamide
624	2045	MDVT	Kdm7a tm1a(EUCOMM)Wtsi EPD0372_1_B06	C57BL/6N;C57BL/6NTac	B6N MGP Select 20120310	MGP Select	Kdm7a	MDVT19.1c	M01095447	+/+	+/+	WT	Female	08-Mar-12	22-Jun-12	15.1	0	0	0	0	0	0	0	0	0	0	0	0	0	0	0	0	0	0	0	0	0	0	0	0	0	0	Slit Lamp	Zeiss	SL130	Indirect Binocular Ophthalmoscope	Heine	Omega 500 Unplugged	Tropicamide
625	2060	MDVW	Agap1 Knockout 1 EPD0615_1_B03	C57BL/6N;C57BL/6NTac	B6N MGP Select 20130506	MGP Select	Agap1	MDVW43.1c	M01485470	+/+	+/+	WT	Female	05-May-13	19-Aug-13	15.1	0	0	0	0	0	0	0	0	0	0	0	0	0	0	0	0	0	0	0	0	0	0	0	0	0	0	Slit Lamp	Zeiss	SL130	Indirect Binocular Ophthalmoscope	Heine	Omega 500 Unplugged	Tropicamide
626	2061	MDVW	Agap1 Knockout 1 EPD0615_1_B03	C57BL/6N;C57BL/6NTac	B6N MGP Select 20130506	MGP Select	Agap1	MDVW43.1d	M01485471	+/+	+/+	WT	Female	05-May-13	19-Aug-13	15.1	0	0	0	0	0	0	0	0	0	0	0	0	0	0	0	0	0	0	0	0	0	0	0	0	0	0	Slit Lamp	Zeiss	SL130	Indirect Binocular Ophthalmoscope	Heine	Omega 500 Unplugged	Tropicamide
627	2062	MDVW	Agap1 Knockout 1 EPD0615_1_B03	C57BL/6N;C57BL/6NTac	B6N MGP Select 20130506	MGP Select	Agap1	MDVW43.1f	M01485473	+/+	+/+	WT	Female	05-May-13	19-Aug-13	15.1	0	0	0	0	0	0	0	0	0	0	0	0	0	0	0	0	0	0	0	0	0	0	0	0	0	0	Slit Lamp	Zeiss	SL130	Indirect Binocular Ophthalmoscope	Heine	Omega 500 Unplugged	Tropicamide
628	2063	MDVW	Agap1 Knockout 1 EPD0615_1_B03	C57BL/6N;C57BL/6NTac	B6N MGP Select 20130604	MGP Select	Agap1	MDVW42.2e	M01511415	+/+	+/+	WT	Female	03-Jun-13	17-Sep-13	15.1	0	0	0	0	0	0	0	0	0	0	0	0	0	0	0	0	0	0	0	0	0	0	0	0	0	0	Slit Lamp	Zeiss	SL130	Indirect Binocular Ophthalmoscope	Heine	Omega 500 Unplugged	Tropicamide
629	2064	MDVW	Agap1 Knockout 1 EPD0615_1_B03	C57BL/6N;C57BL/6NTac	B6N MGP Select 20130604	MGP Select	Agap1	MDVW42.2j	M01511420	+/+	+/+	WT	Female	03-Jun-13	17-Sep-13	15.1	0	0	0	0	0	0	0	0	0	0	0	0	0	0	0	0	0	0	0	0	0	0	0	0	0	0	Slit Lamp	Zeiss	SL130	Indirect Binocular Ophthalmoscope	Heine	Omega 500 Unplugged	Tropicamide
630	2065	MDVW	Agap1 Knockout 1 EPD0615_1_B03	C57BL/6N;C57BL/6NTac	B6N MGP Select 20140113	MGP Select	Agap1	MDVW65.3a	M01713347	+/+	+/+	WT	Male	18-Jan-14	01-May-14	14.7	0	0	0	0	0	0	0	0	0	0	0	0	0	0	0	0	0	0	0	0	0	0	0	0	0	0	Slit Lamp	Zeiss	SL130	Indirect Binocular Ophthalmoscope	Heine	Omega 500 Unplugged	Tropicamide
631	2066	MDVW	Agap1 Knockout 1 EPD0615_1_B03	C57BL/6N;C57BL/6NTac	B6N MGP Select 20140113	MGP Select	Agap1	MDVW65.3c	M01713349	+/+	+/+	WT	Male	18-Jan-14	01-May-14	14.7	0	0	0	0	0	0	0	0	0	0	0	0	0	0	0	0	0	0	1	1	0	0	0	0	0	0	Slit Lamp	Zeiss	SL130	Indirect Binocular Ophthalmoscope	Heine	Omega 500 Unplugged	Tropicamide
632	2067	MDVW	Agap1 Knockout 1 EPD0615_1_B03	C57BL/6N;C57BL/6NTac	B6N MGP Select 20140313	MGP Select	Agap1	MDVW80.2a	M01766587	+/+	+/+	WT	Male	12-Mar-14	26-Jun-14	15.1	0	0	0	0	0	0	0	0	0	0	0	0	0	0	0	0	0	0	0	0	0	0	0	0	0	0	Slit Lamp	Zeiss	SL130	Indirect Binocular Ophthalmoscope	Heine	Omega 500 Unplugged	Tropicamide
633	2068	MDVW	Agap1 Knockout 1 EPD0615_1_B03	C57BL/6N;C57BL/6NTac	B6N MGP Select 20140313	MGP Select	Agap1	MDVW80.2b	M01766588	+/+	+/+	WT	Male	12-Mar-14	26-Jun-14	15.1	0	0	0	0	0	0	0	0	0	0	0	0	0	0	0	0	0	0	1	1	0	0	0	0	0	0	Slit Lamp	Zeiss	SL130	Indirect Binocular Ophthalmoscope	Heine	Omega 500 Unplugged	Tropicamide
634	2069	MDVW	Agap1 Knockout 1 EPD0615_1_B03	C57BL/6N;C57BL/6NTac	B6N MGP Select 20140313	MGP Select	Agap1	MDVW80.2c	M01766589	+/+	+/+	WT	Male	12-Mar-14	26-Jun-14	15.1	0	0	0	0	0	0	0	0	0	0	0	0	0	0	0	0	0	0	0	0	0	0	0	0	0	0	Slit Lamp	Zeiss	SL130	Indirect Binocular Ophthalmoscope	Heine	Omega 500 Unplugged	Tropicamide
635	2070	MDVW	Agap1 Knockout 1 EPD0615_1_B03	C57BL/6N;C57BL/6NTac	B6N MGP Select 20140313	MGP Select	Agap1	MDVW80.2d	M01766590	+/+	+/+	WT	Male	12-Mar-14	26-Jun-14	15.1	0	0	0	0	0	0	0	0	0	0	0	0	0	0	0	0	0	0	0	0	0	0	0	0	0	0	Slit Lamp	Zeiss	SL130	Indirect Binocular Ophthalmoscope	Heine	Omega 500 Unplugged	Tropicamide
636	2112	MDWE	Dctn1 Knockout 1 EPD0359_3_B11 #3	C57BL/6N;C57BL/6NTac	B6N MGP Select 20120926	MGP Select	Dctn1	MDWE28.1e	M01278134	+/+	+/+	WT	Female	25-Sep-12	09-Jan-13	15.1	0	0	0	0	0	0	0	0	0	0	0	0	0	0	0	0	0	0	1	1	0	0	0	0	0	0	Slit Lamp	Zeiss	SL130	Indirect Binocular Ophthalmoscope	Heine	Omega 500 Unplugged	Tropicamide
637	2113	MDWE	Dctn1 Knockout 1 EPD0359_3_B11 #3	C57BL/6N;C57BL/6NTac	B6N MGP Select 20120926	MGP Select	Dctn1	MDWE25.2f	M01279075	+/+	+/+	WT	Female	24-Sep-12	09-Jan-13	15.3	0	0	0	0	0	0	0	0	0	0	0	0	0	0	0	0	0	0	1	1	0	0	0	0	0	0	Slit Lamp	Zeiss	SL130	Indirect Binocular Ophthalmoscope	Heine	Omega 500 Unplugged	Tropicamide
638	2114	MDWE	Dctn1 Knockout 1 EPD0359_3_B11 #3	C57BL/6N;C57BL/6NTac	B6N MGP Select 20120926	MGP Select	Dctn1	MDWE25.2h	M01279077	+/+	+/+	WT	Female	24-Sep-12	09-Jan-13	15.3	0	0	0	0	0	0	0	0	0	0	0	0	0	0	0	0	0	0	1	1	0	0	0	0	0	0	Slit Lamp	Zeiss	SL130	Indirect Binocular Ophthalmoscope	Heine	Omega 500 Unplugged	Tropicamide
639	2115	MDWE	Dctn1 Knockout 1 EPD0359_3_B11 #3	C57BL/6N;C57BL/6NTac	B6N MGP Select 20120926	MGP Select	Dctn1	MDWE21.2j	M01286015	+/+	+/+	WT	Female	25-Sep-12	09-Jan-13	15.1	0	0	0	0	0	0	0	0	0	0	0	0	0	0	0	0	0	0	0	0	0	0	0	0	0	0	Slit Lamp	Zeiss	SL130	Indirect Binocular Ophthalmoscope	Heine	Omega 500 Unplugged	Tropicamide
640	2116	MDWE	Dctn1 Knockout 1 EPD0359_3_B11 #3	C57BL/6N;C57BL/6NTac	B6N MGP Select 20120926	MGP Select	Dctn1	MDWE32.1c	M01286063	+/+	+/+	WT	Female	25-Sep-12	09-Jan-13	15.1	0	0	0	0	0	0	0	0	0	0	0	0	0	0	0	0	1	1	1	1	0	0	0	0	0	0	Slit Lamp	Zeiss	SL130	Indirect Binocular Ophthalmoscope	Heine	Omega 500 Unplugged	Tropicamide
641	2117	MDWE	Dctn1 Knockout 1 EPD0359_3_B11 #3	C57BL/6N;C57BL/6NTac	B6N MGP Select 20121105	MGP Select	Dctn1	MDWE28.2f	M01312404	+/+	+/+	WT	Female	05-Nov-12	19-Feb-13	15.1	0	0	0	0	0	0	0	0	0	0	0	0	0	0	0	0	1	1	1	1	0	0	0	0	0	0	Slit Lamp	Zeiss	SL130	Indirect Binocular Ophthalmoscope	Heine	Omega 500 Unplugged	Tropicamide
642	2118	MDWE	Dctn1 Knockout 1 EPD0359_3_B11 #3	C57BL/6N;C57BL/6NTac	B6N MGP Select 20121105	MGP Select	Dctn1	MDWE26.3d	M01318899	+/+	+/+	WT	Female	05-Nov-12	19-Feb-13	15.1	0	0	0	0	0	0	0	0	0	0	0	0	0	0	0	0	0	0	0	0	0	0	0	0	0	0	Slit Lamp	Zeiss	SL130	Indirect Binocular Ophthalmoscope	Heine	Omega 500 Unplugged	Tropicamide
643	2119	MDWE	Dctn1 Knockout 1 EPD0359_3_B11 #3	C57BL/6N;C57BL/6NTac	B6N MGP Select 20121105	MGP Select	Dctn1	MDWE26.3f	M01318901	+/+	+/+	WT	Female	05-Nov-12	19-Feb-13	15.1	0	0	0	0	0	0	0	0	0	0	0	0	0	0	0	0	0	0	0	0	0	0	0	0	0	0	Slit Lamp	Zeiss	SL130	Indirect Binocular Ophthalmoscope	Heine	Omega 500 Unplugged	Tropicamide
644	2120	MDWE	Dctn1 Knockout 1 EPD0359_3_B11 #3	C57BL/6N;C57BL/6NTac	B6N MGP Select 20121105	MGP Select	Dctn1	MDWE26.3g	M01318902	+/+	+/+	WT	Female	05-Nov-12	19-Feb-13	15.1	0	0	0	0	0	0	0	0	0	0	0	0	0	0	0	0	1	1	0	0	0	0	0	0	0	0	Slit Lamp	Zeiss	SL130	Indirect Binocular Ophthalmoscope	Heine	Omega 500 Unplugged	Tropicamide
645	2121	MDWE	Dctn1 Knockout 1 EPD0359_3_B11 #3	C57BL/6N;C57BL/6NTac	B6N MGP Select 20121227	MGP Select	Dctn1	MDWE39.1c	M01363694	+/+	+/+	WT	Female	27-Dec-12	09-Apr-13	14.7	0	0	0	0	0	0	0	0	0	0	0	0	0	0	0	0	0	0	1	1	0	0	0	0	0	0	Slit Lamp	Zeiss	SL130	Indirect Binocular Ophthalmoscope	Heine	Omega 500 Unplugged	Tropicamide
646	2122	MDWE	Dctn1 Knockout 1 EPD0359_3_B11 #3	C57BL/6N;C57BL/6NTac	B6N MGP Select 20121227	MGP Select	Dctn1	MDWE39.1d	M01363695	+/+	+/+	WT	Female	27-Dec-12	09-Apr-13	14.7	0	0	0	0	0	0	0	0	0	0	0	0	0	0	0	0	0	0	1	1	0	0	0	0	0	0	Slit Lamp	Zeiss	SL130	Indirect Binocular Ophthalmoscope	Heine	Omega 500 Unplugged	Tropicamide
647	2123	MDWE	Dctn1 Knockout 1 EPD0359_3_B11 #3	C57BL/6N;C57BL/6NTac	B6N MGP Select 20121227	MGP Select	Dctn1	MDWE39.1g	M01363698	+/+	+/+	WT	Female	27-Dec-12	09-Apr-13	14.7	0	0	0	0	0	0	0	0	0	0	0	0	0	0	0	0	0	0	1	1	0	0	0	0	0	0	Slit Lamp	Zeiss	SL130	Indirect Binocular Ophthalmoscope	Heine	Omega 500 Unplugged	Tropicamide
648	2124	MDWE	Dctn1 Knockout 1 EPD0359_3_B11 #3	C57BL/6N;C57BL/6NTac	B6N MGP Select 20121105	MGP Select	Dctn1	MDWE28.2b	M01312400	+/+	+/+	WT	Male	05-Nov-12	19-Feb-13	15.1	0	0	0	0	0	0	0	0	0	0	0	0	0	0	0	0	0	0	1	1	0	0	0	0	0	0	Slit Lamp	Zeiss	SL130	Indirect Binocular Ophthalmoscope	Heine	Omega 500 Unplugged	Tropicamide
649	2125	MDWE	Dctn1 Knockout 1 EPD0359_3_B11 #3	C57BL/6N;C57BL/6NTac	B6N MGP Select 20121105	MGP Select	Dctn1	MDWE28.2d	M01312402	+/+	+/+	WT	Male	05-Nov-12	19-Feb-13	15.1	0	0	0	0	0	0	0	0	0	0	0	0	0	0	0	0	0	0	1	1	0	0	0	0	0	0	Slit Lamp	Zeiss	SL130	Indirect Binocular Ophthalmoscope	Heine	Omega 500 Unplugged	Tropicamide
650	2126	MDWE	Dctn1 Knockout 1 EPD0359_3_B11 #3	C57BL/6N;C57BL/6NTac	B6N MGP Select 20121105	MGP Select	Dctn1	MDWE26.3c	M01318898	+/+	+/+	WT	Male	05-Nov-12	19-Feb-13	15.1	0	0	0	0	0	0	0	0	0	0	0	0	0	0	0	0	0	0	1	1	0	0	0	0	0	0	Slit Lamp	Zeiss	SL130	Indirect Binocular Ophthalmoscope	Heine	Omega 500 Unplugged	Tropicamide
651	2155	MDWN	G3bp2 Knockout 1 EPD0598_4_D01	C57BL/6N;C57BL/6NTac	B6N MGP Select 20121217	MGP Select	G3bp2	MDWN46.1d	M01359659	+/+	+/+	WT	Female	18-Dec-12	02-Apr-13	15	0	0	0	0	0	0	0	0	0	0	0	0	0	0	0	0	0	0	0	0	0	0	0	0	0	0	Slit Lamp	Zeiss	SL130	Indirect Binocular Ophthalmoscope	Heine	Omega 500 Unplugged	Tropicamide
652	2156	MDWN	G3bp2 Knockout 1 EPD0598_4_D01	C57BL/6N;C57BL/6NTac	B6N MGP Select 20121217	MGP Select	G3bp2	MDWN46.1g	M01359662	+/+	+/+	WT	Female	18-Dec-12	02-Apr-13	15	0	0	0	0	0	0	0	0	0	0	0	0	0	0	0	0	0	0	1	1	0	0	0	0	0	0	Slit Lamp	Zeiss	SL130	Indirect Binocular Ophthalmoscope	Heine	Omega 500 Unplugged	Tropicamide
653	2157	MDWN	G3bp2 Knockout 1 EPD0598_4_D01	C57BL/6N;C57BL/6NTac	B6N MGP Select 20121217	MGP Select	G3bp2	MDWN46.1h	M01359663	+/+	+/+	WT	Female	18-Dec-12	02-Apr-13	15	0	0	0	0	0	0	0	0	0	0	0	0	0	0	0	0	0	0	0	0	0	0	0	0	0	0	Slit Lamp	Zeiss	SL130	Indirect Binocular Ophthalmoscope	Heine	Omega 500 Unplugged	Tropicamide
654	2158	MDWN	G3bp2 Knockout 1 EPD0598_4_D01	C57BL/6N;C57BL/6NTac	B6N MGP Select 20121217	MGP Select	G3bp2	MDWN48.1g	M01359671	+/+	+/+	WT	Female	20-Dec-12	02-Apr-13	14.7	0	0	0	0	0	0	0	0	0	0	0	0	0	0	0	0	0	0	0	0	0	0	0	0	0	0	Slit Lamp	Zeiss	SL130	Indirect Binocular Ophthalmoscope	Heine	Omega 500 Unplugged	Tropicamide
655	2159	MDWN	G3bp2 Knockout 1 EPD0598_4_D01	C57BL/6N;C57BL/6NTac	B6N MGP Select 20120125	MGP Select	G3bp2	MDWN21.1a	M01051595	+/+	+/+	WT	Male	25-Jan-12	10-May-12	15.1	0	0	0	0	0	0	0	0	0	0	0	0	0	0	0	0	0	0	0	0	0	0	0	0	0	0	Slit Lamp	Zeiss	SL130	Indirect Binocular Ophthalmoscope	Heine	Omega 500 Unplugged	Tropicamide
656	2160	MDWN	G3bp2 Knockout 1 EPD0598_4_D01	C57BL/6N;C57BL/6NTac	B6N MGP Select 20120125	MGP Select	G3bp2	MDWN21.1b	M01051596	+/+	+/+	WT	Male	25-Jan-12	10-May-12	15.1	0	0	0	0	0	0	0	0	0	0	0	0	0	0	0	0	0	0	0	0	0	0	0	0	0	0	Slit Lamp	Zeiss	SL130	Indirect Binocular Ophthalmoscope	Heine	Omega 500 Unplugged	Tropicamide
657	2161	MDWN	G3bp2 Knockout 1 EPD0598_4_D01	C57BL/6N;C57BL/6NTac	B6N MGP Select 20120125	MGP Select	G3bp2	MDWN21.1d	M01051598	+/+	+/+	WT	Male	25-Jan-12	10-May-12	15.1	0	0	0	0	0	0	0	0	0	0	0	0	0	0	0	0	0	0	0	0	0	0	0	0	0	0	Slit Lamp	Zeiss	SL130	Indirect Binocular Ophthalmoscope	Heine	Omega 500 Unplugged	Tropicamide
658	2162	MDWN	G3bp2 Knockout 1 EPD0598_4_D01	C57BL/6N;C57BL/6NTac	B6N MGP Select 20121211	MGP Select	G3bp2	MDWN43.1a	M01350637	+/+	+/+	WT	Male	11-Dec-12	27-Mar-13	15.1	0	0	0	0	0	0	0	0	0	0	0	0	0	0	0	0	0	0	0	0	0	0	0	0	0	0	Slit Lamp	Zeiss	SL130	Indirect Binocular Ophthalmoscope	Heine	Omega 500 Unplugged	Tropicamide
659	2163	MDWN	G3bp2 Knockout 1 EPD0598_4_D01	C57BL/6N;C57BL/6NTac	B6N MGP Select 20121211	MGP Select	G3bp2	MDWN43.1b	M01350638	+/+	+/+	WT	Male	11-Dec-12	27-Mar-13	15.1	0	0	0	0	0	0	0	0	0	0	0	0	0	0	0	0	0	0	0	0	0	0	0	0	0	0	Slit Lamp	Zeiss	SL130	Indirect Binocular Ophthalmoscope	Heine	Omega 500 Unplugged	Tropicamide
660	2164	MDWN	G3bp2 Knockout 1 EPD0598_4_D01	C57BL/6N;C57BL/6NTac	B6N MGP Select 20121217	MGP Select	G3bp2	MDWN46.1c	M01359658	+/+	+/+	WT	Male	18-Dec-12	02-Apr-13	15	0	0	0	0	0	0	0	0	0	0	0	0	0	0	0	0	0	0	1	1	0	0	0	0	0	0	Slit Lamp	Zeiss	SL130	Indirect Binocular Ophthalmoscope	Heine	Omega 500 Unplugged	Tropicamide
661	2165	MDWN	G3bp2 Knockout 1 EPD0598_4_D01	C57BL/6N;C57BL/6NTac	B6N MGP Select 20121217	MGP Select	G3bp2	MDWN48.1c	M01359667	+/+	+/+	WT	Male	20-Dec-12	02-Apr-13	14.7	0	0	0	0	0	0	0	0	0	0	0	0	0	0	0	0	0	0	0	0	0	0	0	0	0	0	Slit Lamp	Zeiss	SL130	Indirect Binocular Ophthalmoscope	Heine	Omega 500 Unplugged	Tropicamide
662	2166	MDWN	G3bp2 Knockout 1 EPD0598_4_D01	C57BL/6N;C57BL/6NTac	B6N MGP Select 20121217	MGP Select	G3bp2	MDWN44.1a	M01360970	+/+	+/+	WT	Male	18-Dec-12	02-Apr-13	15	0	0	0	0	0	0	0	0	0	0	0	0	0	0	0	0	0	0	1	1	0	0	0	0	0	0	Slit Lamp	Zeiss	SL130	Indirect Binocular Ophthalmoscope	Heine	Omega 500 Unplugged	Tropicamide
663	2195	MDWU	Pth2r Knockout 2 EPD0108_2_A10	C57BL/6N;C57BL/6NTac	B6N MGP Select 20120213	MGP Select	Pth2r	MDWU21.2e	M01070420	+/+	+/+	WT	Female	14-Feb-12	29-May-12	15	0	0	0	0	0	0	0	0	0	1	0	1	0	0	0	0	0	0	0	0	0	0	0	0	0	0	Slit Lamp	Zeiss	SL130	Indirect Binocular Ophthalmoscope	Heine	Omega 500 Unplugged	Tropicamide
664	2196	MDWU	Pth2r Knockout 2 EPD0108_2_A10	C57BL/6N;C57BL/6NTac	B6N MGP Select 20120213	MGP Select	Pth2r	MDWU21.2f	M01070421	+/+	+/+	WT	Female	14-Feb-12	29-May-12	15	0	0	0	0	0	0	0	0	0	0	0	0	0	0	0	0	0	0	0	0	0	0	0	0	0	0	Slit Lamp	Zeiss	SL130	Indirect Binocular Ophthalmoscope	Heine	Omega 500 Unplugged	Tropicamide
665	2197	MDWU	Pth2r Knockout 2 EPD0108_2_A10	C57BL/6N;C57BL/6NTac	B6N MGP Select 20120213	MGP Select	Pth2r	MDWU21.2g	M01070422	+/+	+/+	WT	Female	14-Feb-12	29-May-12	15	0	0	0	0	0	0	0	0	0	0	0	0	0	0	0	0	0	0	0	0	0	0	0	0	0	0	Slit Lamp	Zeiss	SL130	Indirect Binocular Ophthalmoscope	Heine	Omega 500 Unplugged	Tropicamide
666	2198	MDWU	Pth2r Knockout 2 EPD0108_2_A10	C57BL/6N;C57BL/6NTac	B6N MGP Select 20121102	MGP Select	Pth2r	MDWU41.3a	M01316467	+/+	+/+	WT	Male	02-Nov-12	13-Feb-13	14.7	0	0	0	0	0	0	0	0	0	0	0	0	0	0	0	0	0	0	0	0	0	0	0	0	0	0	Slit Lamp	Zeiss	SL130	Indirect Binocular Ophthalmoscope	Heine	Omega 500 Unplugged	Tropicamide
667	2199	MDWU	Pth2r Knockout 2 EPD0108_2_A10	C57BL/6N;C57BL/6NTac	B6N MGP Select 20121102	MGP Select	Pth2r	MDWU41.3b	M01316468	+/+	+/+	WT	Male	02-Nov-12	13-Feb-13	14.7	0	0	0	0	0	0	0	0	0	0	0	0	0	0	0	0	0	0	0	0	0	0	0	0	0	0	Slit Lamp	Zeiss	SL130	Indirect Binocular Ophthalmoscope	Heine	Omega 500 Unplugged	Tropicamide
668	2200	MDWU	Pth2r Knockout 2 EPD0108_2_A10	C57BL/6N;C57BL/6NTac	B6N MGP Select 20121102	MGP Select	Pth2r	MDWU41.3d	M01316470	+/+	+/+	WT	Male	02-Nov-12	13-Feb-13	14.7	0	0	0	0	0	0	0	0	0	0	0	0	0	0	0	0	0	0	0	0	0	0	0	0	0	0	Slit Lamp	Zeiss	SL130	Indirect Binocular Ophthalmoscope	Heine	Omega 500 Unplugged	Tropicamide
669	2215	MDWY	Coro1c Knockout 1 EPD0343_2_A06	C57BL/6N;C57BL/6NTac	B6N MGP Select 20130227	MGP Select	Coro1c	MDWY43.2g	M01426566	+/+	+/+	WT	Female	28-Feb-13	13-Jun-13	15	0	0	0	0	0	0	0	0	0	0	0	0	0	0	0	0	0	0	0	0	0	0	0	0	0	0	Slit Lamp	Zeiss	SL130	Indirect Binocular Ophthalmoscope	Heine	Omega 500 Unplugged	Tropicamide
670	2216	MDWY	Coro1c Knockout 1 EPD0343_2_A06	C57BL/6N;C57BL/6NTac	B6N MGP Select 20130227	MGP Select	Coro1c	MDWY43.2h	M01426567	+/+	+/+	WT	Female	28-Feb-13	13-Jun-13	15	0	0	0	0	0	0	0	0	0	0	0	0	0	0	0	0	0	0	0	0	0	0	0	0	0	0	Slit Lamp	Zeiss	SL130	Indirect Binocular Ophthalmoscope	Heine	Omega 500 Unplugged	Tropicamide
671	2217	MDWY	Coro1c Knockout 1 EPD0343_2_A06	C57BL/6N;C57BL/6NTac	B6N MGP Select 20130227	MGP Select	Coro1c	MDWY48.2a	M01420751	+/+	+/+	WT	Male	25-Feb-13	13-Jun-13	15.4	0	0	0	0	0	0	0	0	0	0	0	0	0	0	0	0	0	0	0	0	0	0	0	0	0	0	Slit Lamp	Zeiss	SL130	Indirect Binocular Ophthalmoscope	Heine	Omega 500 Unplugged	Tropicamide
672	2218	MDWY	Coro1c Knockout 1 EPD0343_2_A06	C57BL/6N;C57BL/6NTac	B6N MGP Select 20130227	MGP Select	Coro1c	MDWY43.2d	M01426563	+/+	+/+	WT	Male	28-Feb-13	13-Jun-13	15	0	0	0	0	0	0	0	0	0	0	0	0	0	0	0	0	0	0	0	0	0	0	0	0	0	0	Slit Lamp	Zeiss	SL130	Indirect Binocular Ophthalmoscope	Heine	Omega 500 Unplugged	Tropicamide
673	2219	MDWY	Coro1c Knockout 1 EPD0343_2_A06	C57BL/6N;C57BL/6NTac	B6N MGP Select 20130227	MGP Select	Coro1c	MDWY43.2f	M01426565	+/+	+/+	WT	Male	28-Feb-13	13-Jun-13	15	0	0	0	0	0	0	0	0	0	0	0	0	0	0	0	0	0	0	0	0	0	0	0	0	0	0	Slit Lamp	Zeiss	SL130	Indirect Binocular Ophthalmoscope	Heine	Omega 500 Unplugged	Tropicamide
674	2220	MDWY	Coro1c Knockout 1 EPD0343_2_A06	C57BL/6N;C57BL/6NTac	B6N MGP Select 20130227	MGP Select	Coro1c	MDWY46.1c	M01426576	+/+	+/+	WT	Male	28-Feb-13	13-Jun-13	15	0	0	0	0	0	0	0	0	0	0	0	0	0	0	0	0	0	0	0	0	0	0	0	0	0	0	Slit Lamp	Zeiss	SL130	Indirect Binocular Ophthalmoscope	Heine	Omega 500 Unplugged	Tropicamide
675	2221	MDWY	Coro1c Knockout 1 EPD0343_2_A06	C57BL/6N;C57BL/6NTac	B6N MGP Select 20130409	MGP Select	Coro1c	MDWY43.3a	M01460736	+/+	+/+	WT	Male	10-Apr-13	23-Jul-13	14.9	0	0	0	0	0	0	0	0	0	0	0	0	0	0	0	0	0	0	1	1	0	0	0	0	0	0	Slit Lamp	Zeiss	SL130	Indirect Binocular Ophthalmoscope	Heine	Omega 500 Unplugged	Tropicamide
676	2222	MDWY	Coro1c Knockout 1 EPD0343_2_A06	C57BL/6N;C57BL/6NTac	B6N MGP Select 20130409	MGP Select	Coro1c	MDWY43.3b	M01460737	+/+	+/+	WT	Male	10-Apr-13	23-Jul-13	14.9	0	0	0	0	0	0	0	0	0	0	0	0	0	0	0	0	0	0	0	0	0	0	0	0	0	0	Slit Lamp	Zeiss	SL130	Indirect Binocular Ophthalmoscope	Heine	Omega 500 Unplugged	Tropicamide
677	2223	MDWY	Coro1c Knockout 1 EPD0343_2_A06	C57BL/6N;C57BL/6NTac	B6N MGP Select 20130409	MGP Select	Coro1c	MDWY43.3c	M01460738	+/+	+/+	WT	Male	10-Apr-13	23-Jul-13	14.9	0	0	0	0	0	0	0	0	0	0	0	0	0	0	0	0	0	0	0	0	0	0	0	0	0	0	Slit Lamp	Zeiss	SL130	Indirect Binocular Ophthalmoscope	Heine	Omega 500 Unplugged	Tropicamide
678	2224	MDWY	Coro1c Knockout 1 EPD0343_2_A06	C57BL/6N;C57BL/6NTac	B6N MGP Select 20130409	MGP Select	Coro1c	MDWY43.3d	M01460739	+/+	+/+	WT	Male	10-Apr-13	23-Jul-13	14.9	0	0	0	0	0	0	0	0	0	0	0	0	0	0	0	0	0	0	0	0	0	0	0	0	0	0	Slit Lamp	Zeiss	SL130	Indirect Binocular Ophthalmoscope	Heine	Omega 500 Unplugged	Tropicamide
679	2225	MDWY	Coro1c Knockout 1 EPD0343_2_A06	C57BL/6N;C57BL/6NTac	B6N MGP Select 20130409	MGP Select	Coro1c	MDWY43.3e	M01460740	+/+	+/+	WT	Male	10-Apr-13	23-Jul-13	14.9	0	0	0	0	0	0	0	0	0	0	0	0	0	0	0	0	0	0	0	0	0	0	0	0	0	0	Slit Lamp	Zeiss	SL130	Indirect Binocular Ophthalmoscope	Heine	Omega 500 Unplugged	Tropicamide
680	2226	MDWY	Coro1c Knockout 1 EPD0343_2_A06	C57BL/6N;C57BL/6NTac	B6N MGP Select 20130409	MGP Select	Coro1c	MDWY43.3f	M01460741	+/+	+/+	WT	Male	10-Apr-13	23-Jul-13	14.9	0	0	0	0	0	0	0	0	0	0	0	0	0	0	0	0	0	0	0	0	0	0	0	0	0	0	Slit Lamp	Zeiss	SL130	Indirect Binocular Ophthalmoscope	Heine	Omega 500 Unplugged	Tropicamide
681	2227	MDWY	Coro1c Knockout 1 EPD0343_2_A06	C57BL/6N;C57BL/6NTac	B6N MGP Select 20130409	MGP Select	Coro1c	MDWY43.3g	M01460742	+/+	+/+	WT	Male	10-Apr-13	23-Jul-13	14.9	0	0	0	0	0	0	0	0	0	0	0	0	0	0	0	0	0	0	0	0	0	0	0	0	0	0	Slit Lamp	Zeiss	SL130	Indirect Binocular Ophthalmoscope	Heine	Omega 500 Unplugged	Tropicamide
682	2228	MDWY	Coro1c Knockout 1 EPD0343_2_A06	C57BL/6N;C57BL/6NTac	B6N MGP Select 20130506	MGP Select	Coro1c	MDWY44.3b	M01483051	+/+	+/+	WT	Male	06-May-13	19-Aug-13	15	0	0	0	0	0	0	0	0	0	0	0	0	0	0	0	0	0	0	0	0	0	0	0	0	0	0	Slit Lamp	Zeiss	SL130	Indirect Binocular Ophthalmoscope	Heine	Omega 500 Unplugged	Tropicamide
683	2229	MDWY	Coro1c Knockout 1 EPD0343_2_A06	C57BL/6N;C57BL/6NTac	B6N MGP Select 20130506	MGP Select	Coro1c	MDWY44.3c	M01483052	+/+	+/+	WT	Male	06-May-13	19-Aug-13	15	0	0	0	0	0	0	0	0	0	0	0	0	0	0	0	0	0	0	0	0	0	0	0	0	0	0	Slit Lamp	Zeiss	SL130	Indirect Binocular Ophthalmoscope	Heine	Omega 500 Unplugged	Tropicamide
684	2230	MDWY	Coro1c Knockout 1 EPD0343_2_A06	C57BL/6N;C57BL/6NTac	B6N MGP Select 20130506	MGP Select	Coro1c	MDWY44.3d	M01483053	+/+	+/+	WT	Male	06-May-13	19-Aug-13	15	0	0	0	0	0	0	0	0	0	0	0	0	0	0	0	0	0	0	0	0	0	0	0	0	0	0	Slit Lamp	Zeiss	SL130	Indirect Binocular Ophthalmoscope	Heine	Omega 500 Unplugged	Tropicamide
685	2248	MDXG	Rab5c Knockout 1 EPD0089_2_A04	C57BL/6N;C57BL/6NTac	B6N MGP Select 20121204	MGP Select	Rab5c	MDXG28.1c	M01346410	+/+	+/+	WT	Female	05-Dec-12	20-Mar-13	15	0	0	0	1	0	1	1	0	0	0	0	0	0	0	0	0	1	1	NA	NA	NA	NA	NA	NA	NA	NA	Slit Lamp	Zeiss	SL130	Indirect Binocular Ophthalmoscope	Heine	Omega 500 Unplugged	Tropicamide
686	2249	MDXG	Rab5c Knockout 1 EPD0089_2_A04	C57BL/6N;C57BL/6NTac	B6N MGP Select 20121204	MGP Select	Rab5c	MDXG28.1d	M01346411	+/+	+/+	WT	Female	05-Dec-12	20-Mar-13	15	0	0	0	0	0	0	0	0	0	0	0	0	0	0	0	0	0	0	0	0	0	0	0	0	0	0	Slit Lamp	Zeiss	SL130	Indirect Binocular Ophthalmoscope	Heine	Omega 500 Unplugged	Tropicamide
687	2250	MDXG	Rab5c Knockout 1 EPD0089_2_A04	C57BL/6N;C57BL/6NTac	B6N MGP Select 20121204	MGP Select	Rab5c	MDXG28.1e	M01346412	+/+	+/+	WT	Female	05-Dec-12	20-Mar-13	15	0	0	0	0	0	0	0	0	0	0	0	0	0	0	0	0	0	0	0	0	0	0	0	0	0	0	Slit Lamp	Zeiss	SL130	Indirect Binocular Ophthalmoscope	Heine	Omega 500 Unplugged	Tropicamide
688	2251	MDXG	Rab5c Knockout 1 EPD0089_2_A04	C57BL/6N;C57BL/6NTac	B6N MGP Select 20121204	MGP Select	Rab5c	MDXG28.1f	M01346413	+/+	+/+	WT	Female	05-Dec-12	20-Mar-13	15	0	0	0	0	1	1	1	1	1	NA	NA	NA	NA	NA	NA	NA	NA	NA	NA	NA	NA	NA	NA	NA	NA	NA	Slit Lamp	Zeiss	SL130	Indirect Binocular Ophthalmoscope	Heine	Omega 500 Unplugged	Tropicamide
689	2252	MDXG	Rab5c Knockout 1 EPD0089_2_A04	C57BL/6N;C57BL/6NTac	B6N MGP Select 20130117	MGP Select	Rab5c	MDXG31.2d	M01380864	+/+	+/+	WT	Male	17-Jan-13	02-May-13	15	0	0	0	0	0	0	0	0	0	0	0	0	0	0	0	0	0	0	0	0	0	0	0	0	0	0	Slit Lamp	Zeiss	SL130	Indirect Binocular Ophthalmoscope	Heine	Omega 500 Unplugged	Tropicamide
690	2253	MDXG	Rab5c Knockout 1 EPD0089_2_A04	C57BL/6N;C57BL/6NTac	B6N MGP Select 20130117	MGP Select	Rab5c	MDXG31.2e	M01380865	+/+	+/+	WT	Male	17-Jan-13	02-May-13	15	0	0	0	0	0	0	0	0	0	0	0	0	0	0	0	0	0	0	0	0	0	0	0	0	0	0	Slit Lamp	Zeiss	SL130	Indirect Binocular Ophthalmoscope	Heine	Omega 500 Unplugged	Tropicamide
691	2254	MDXG	Rab5c Knockout 1 EPD0089_2_A04	C57BL/6N;C57BL/6NTac	B6N MGP Select 20130117	MGP Select	Rab5c	MDXG31.2f	M01380866	+/+	+/+	WT	Male	17-Jan-13	02-May-13	15	0	0	0	0	0	0	0	0	0	0	0	0	0	0	0	0	0	0	1	1	0	0	0	0	0	0	Slit Lamp	Zeiss	SL130	Indirect Binocular Ophthalmoscope	Heine	Omega 500 Unplugged	Tropicamide
692	2255	MDXG	Rab5c Knockout 1 EPD0089_2_A04	C57BL/6N;C57BL/6NTac	B6N MGP Select 20130117	MGP Select	Rab5c	MDXG30.2a	M01381377	+/+	+/+	WT	Male	18-Jan-13	02-May-13	14.9	0	0	0	0	0	0	0	0	0	0	0	0	0	0	0	0	0	0	0	0	0	0	1	1	0	0	Slit Lamp	Zeiss	SL130	Indirect Binocular Ophthalmoscope	Heine	Omega 500 Unplugged	Tropicamide
693	2256	MDXG	Rab5c Knockout 1 EPD0089_2_A04	C57BL/6N;C57BL/6NTac	B6N MGP Select 20130117	MGP Select	Rab5c	MDXG30.2c	M01381379	+/+	+/+	WT	Male	18-Jan-13	02-May-13	14.9	0	0	0	0	0	0	0	0	0	0	0	0	0	0	0	0	0	0	0	0	0	0	0	0	0	0	Slit Lamp	Zeiss	SL130	Indirect Binocular Ophthalmoscope	Heine	Omega 500 Unplugged	Tropicamide
694	2272	MDXJ	Gm239 Knockout 1 EPD0509_5_A02	C57BL/6N;C57BL/6NTac	B6N MGP Select 20120509	MGP Select	Myrfl	MDXJ26.3b	M01143421	+/+	+/+	WT	Female	09-May-12	21-Aug-12	14.9	0	0	0	0	0	0	0	0	0	0	0	0	0	0	0	0	0	0	0	0	0	0	0	0	0	0	Slit Lamp	Zeiss	SL130	Indirect Binocular Ophthalmoscope	Heine	Omega 500 Unplugged	Tropicamide
695	2273	MDXJ	Gm239 Knockout 1 EPD0509_5_A02	C57BL/6N;C57BL/6NTac	B6N MGP Select 20120509	MGP Select	Myrfl	MDXJ26.3d	M01143423	+/+	+/+	WT	Female	09-May-12	21-Aug-12	14.9	0	0	0	0	0	0	0	0	0	0	0	0	0	0	0	0	0	0	1	1	0	0	0	0	0	0	Slit Lamp	Zeiss	SL130	Indirect Binocular Ophthalmoscope	Heine	Omega 500 Unplugged	Tropicamide
696	2274	MDXJ	Gm239 Knockout 1 EPD0509_5_A02	C57BL/6N;C57BL/6NTac	B6N MGP Select 20120509	MGP Select	Myrfl	MDXJ26.3f	M01143425	+/+	+/+	WT	Female	09-May-12	21-Aug-12	14.9	0	0	0	0	0	0	0	0	0	0	0	0	0	0	0	0	0	0	0	0	0	0	0	0	0	0	Slit Lamp	Zeiss	SL130	Indirect Binocular Ophthalmoscope	Heine	Omega 500 Unplugged	Tropicamide
697	2302	MDXN	Map2k7 Knockout 1 EPD0616_1_B07	C57BL/6N;C57BL/6NTac	B6N MGP Select 20120815	MGP Select	Map2k7	MDXN26.3f	M01241666	+/+	+/+	WT	Female	15-Aug-12	29-Nov-12	15.1	0	0	0	0	0	0	0	0	0	0	0	0	0	0	0	0	0	0	1	1	0	0	0	0	0	0	Slit Lamp	Zeiss	SL130	Indirect Binocular Ophthalmoscope	Heine	Omega 500 Unplugged	Tropicamide
698	2303	MDXN	Map2k7 Knockout 1 EPD0616_1_B07	C57BL/6N;C57BL/6NTac	B6N MGP Select 20120815	MGP Select	Map2k7	MDXN26.3g	M01241667	+/+	+/+	WT	Female	15-Aug-12	29-Nov-12	15.1	0	0	0	0	0	0	0	0	0	0	0	0	0	0	0	0	0	0	1	1	0	0	0	0	0	0	Slit Lamp	Zeiss	SL130	Indirect Binocular Ophthalmoscope	Heine	Omega 500 Unplugged	Tropicamide
699	2304	MDXN	Map2k7 Knockout 1 EPD0616_1_B07	C57BL/6N;C57BL/6NTac	B6N MGP Select 20120815	MGP Select	Map2k7	MDXN26.3h	M01241668	+/+	+/+	WT	Female	15-Aug-12	29-Nov-12	15.1	0	0	0	0	0	0	0	0	0	0	0	0	0	0	0	0	0	0	1	1	0	0	0	0	0	0	Slit Lamp	Zeiss	SL130	Indirect Binocular Ophthalmoscope	Heine	Omega 500 Unplugged	Tropicamide
700	2305	MDXN	Map2k7 Knockout 1 EPD0616_1_B07	C57BL/6N;C57BL/6NTac	B6N MGP Select 20120815	MGP Select	Map2k7	MDXN35.1e	M01241708	+/+	+/+	WT	Female	15-Aug-12	29-Nov-12	15.1	0	0	0	0	0	0	0	0	0	0	0	0	0	0	0	0	0	0	0	0	0	0	0	0	0	0	Slit Lamp	Zeiss	SL130	Indirect Binocular Ophthalmoscope	Heine	Omega 500 Unplugged	Tropicamide
701	2306	MDXN	Map2k7 Knockout 1 EPD0616_1_B07	C57BL/6N;C57BL/6NTac	B6N MGP Select 20120815	MGP Select	Map2k7	MDXN25.2a	M01241634	+/+	+/+	WT	Male	16-Aug-12	29-Nov-12	15	0	0	0	0	0	0	0	0	0	0	0	0	0	0	0	0	0	0	1	1	0	0	0	0	0	0	Slit Lamp	Zeiss	SL130	Indirect Binocular Ophthalmoscope	Heine	Omega 500 Unplugged	Tropicamide
702	2307	MDXN	Map2k7 Knockout 1 EPD0616_1_B07	C57BL/6N;C57BL/6NTac	B6N MGP Select 20120815	MGP Select	Map2k7	MDXN25.2d	M01241637	+/+	+/+	WT	Male	16-Aug-12	29-Nov-12	15	0	0	0	0	0	0	0	0	0	1	0	1	1	0	0	0	0	0	1	1	0	0	0	0	0	0	Slit Lamp	Zeiss	SL130	Indirect Binocular Ophthalmoscope	Heine	Omega 500 Unplugged	Tropicamide
703	2308	MDXN	Map2k7 Knockout 1 EPD0616_1_B07	C57BL/6N;C57BL/6NTac	B6N MGP Select 20120815	MGP Select	Map2k7	MDXN35.1a	M01241704	+/+	+/+	WT	Male	15-Aug-12	29-Nov-12	15.1	0	0	0	0	0	0	0	0	0	0	0	0	0	0	0	0	0	0	0	0	0	0	0	0	0	0	Slit Lamp	Zeiss	SL130	Indirect Binocular Ophthalmoscope	Heine	Omega 500 Unplugged	Tropicamide
704	2323	MDXP	Tcf4 Knockout 1 EPD0103_3_A07	C57BL/6N;C57BL/6NTac	B6N MGP Select 20120628	MGP Select	Tcf4	MDXP25.1a	M01192775	+/+	+/+	WT	Male	28-Jun-12	11-Oct-12	15	0	0	0	0	0	0	0	0	0	0	0	0	0	0	0	0	0	0	1	1	0	0	0	0	0	0	Slit Lamp	Zeiss	SL130	Indirect Binocular Ophthalmoscope	Heine	Omega 500 Unplugged	Tropicamide
705	2324	MDXP	Tcf4 Knockout 1 EPD0103_3_A07	C57BL/6N;C57BL/6NTac	B6N MGP Select 20120628	MGP Select	Tcf4	MDXP25.1c	M01192777	+/+	+/+	WT	Male	28-Jun-12	11-Oct-12	15	0	0	0	0	0	0	0	0	0	0	0	0	0	0	0	0	0	0	0	0	0	0	0	0	0	0	Slit Lamp	Zeiss	SL130	Indirect Binocular Ophthalmoscope	Heine	Omega 500 Unplugged	Tropicamide
706	2325	MDXP	Tcf4 Knockout 1 EPD0103_3_A07	C57BL/6N;C57BL/6NTac	B6N MGP Select 20120628	MGP Select	Tcf4	MDXP25.1e	M01192779	+/+	+/+	WT	Male	28-Jun-12	11-Oct-12	15	0	0	0	0	0	0	0	0	0	0	0	0	0	0	0	0	0	0	0	0	0	0	0	0	0	0	Slit Lamp	Zeiss	SL130	Indirect Binocular Ophthalmoscope	Heine	Omega 500 Unplugged	Tropicamide
707	2326	MDXP	Tcf4 Knockout 1 EPD0103_3_A07	C57BL/6N;C57BL/6NTac	B6N MGP Select 20121122	MGP Select	Tcf4	MDXP40.1b	M01334395	+/+	+/+	WT	Male	23-Nov-12	07-Mar-13	14.9	0	0	0	0	0	1	1	0	1	0	0	0	0	0	0	0	0	0	1	1	0	0	0	0	0	0	Slit Lamp	Zeiss	SL130	Indirect Binocular Ophthalmoscope	Heine	Omega 500 Unplugged	Tropicamide
708	2327	MDXP	Tcf4 Knockout 1 EPD0103_3_A07	C57BL/6N;C57BL/6NTac	B6N MGP Select 20121122	MGP Select	Tcf4	MDXP42.1a	M01334401	+/+	+/+	WT	Male	22-Nov-12	07-Mar-13	15	0	0	0	0	0	0	0	0	0	0	0	0	0	0	0	0	0	0	1	1	0	0	0	0	0	0	Slit Lamp	Zeiss	SL130	Indirect Binocular Ophthalmoscope	Heine	Omega 500 Unplugged	Tropicamide
709	2328	MDXP	Tcf4 Knockout 1 EPD0103_3_A07	C57BL/6N;C57BL/6NTac	B6N MGP Select 20121122	MGP Select	Tcf4	MDXP42.1b	M01334402	+/+	+/+	WT	Male	22-Nov-12	07-Mar-13	15	0	0	0	0	0	0	0	0	0	0	0	0	0	0	0	0	0	0	1	1	0	0	0	0	0	0	Slit Lamp	Zeiss	SL130	Indirect Binocular Ophthalmoscope	Heine	Omega 500 Unplugged	Tropicamide
710	2329	MDXP	Tcf4 Knockout 1 EPD0103_3_A07	C57BL/6N;C57BL/6NTac	B6N MGP Select 20121122	MGP Select	Tcf4	MDXP41.1a	M01341252	+/+	+/+	WT	Male	24-Nov-12	07-Mar-13	14.7	0	0	0	0	0	0	0	0	0	0	0	0	0	0	0	0	0	0	1	1	0	0	0	0	0	0	Slit Lamp	Zeiss	SL130	Indirect Binocular Ophthalmoscope	Heine	Omega 500 Unplugged	Tropicamide
711	2345	MDXZ	Cmtm6 Knockout 1 EPD0497_3_D07	C57BL/6N;C57BL/6NTac	B6N MGP Select 20120411	MGP Select	Cmtm6	MDXZ20.1d	M01120544	+/+	+/+	WT	Male	12-Apr-12	24-Jul-12	14.7	0	0	0	0	0	0	0	0	0	0	0	0	0	0	0	0	0	0	0	0	0	0	0	0	0	0	Slit Lamp	Zeiss	SL130	Indirect Binocular Ophthalmoscope	Heine	Omega 500 Unplugged	Tropicamide
712	2346	MDXZ	Cmtm6 Knockout 1 EPD0497_3_D07	C57BL/6N;C57BL/6NTac	B6N MGP Select 20120411	MGP Select	Cmtm6	MDXZ20.1e	M01120545	+/+	+/+	WT	Male	12-Apr-12	24-Jul-12	14.7	0	0	0	0	0	0	0	0	0	0	0	0	0	0	0	0	0	0	0	0	0	0	0	0	0	0	Slit Lamp	Zeiss	SL130	Indirect Binocular Ophthalmoscope	Heine	Omega 500 Unplugged	Tropicamide
713	2347	MDXZ	Cmtm6 Knockout 1 EPD0497_3_D07	C57BL/6N;C57BL/6NTac	B6N MGP Select 20120411	MGP Select	Cmtm6	MDXZ23.1e	M01120568	+/+	+/+	WT	Male	13-Apr-12	24-Jul-12	14.6	0	0	0	0	0	0	0	0	0	0	0	0	0	0	0	0	0	0	0	0	0	0	0	0	0	0	Slit Lamp	Zeiss	SL130	Indirect Binocular Ophthalmoscope	Heine	Omega 500 Unplugged	Tropicamide
714	2348	MDXZ	Cmtm6 Knockout 1 EPD0497_3_D07	C57BL/6N;C57BL/6NTac	B6N MGP Select 20120411	MGP Select	Cmtm6	MDXZ23.1g	M01120570	+/+	+/+	WT	Male	13-Apr-12	24-Jul-12	14.6	0	0	0	0	0	0	0	0	0	0	0	0	0	0	0	0	0	0	1	1	0	0	0	0	0	0	Slit Lamp	Zeiss	SL130	Indirect Binocular Ophthalmoscope	Heine	Omega 500 Unplugged	Tropicamide
715	2363	MDYA	Srrm4 tm1e(KOMP)Wtsi EPD0538_3_A07	C57BL/6N;C57BL/6NTac	B6N MGP Select 20120329	MGP Select	Srrm4	MDYA17.1a	M01105728	+/+	+/+	WT	Female	29-Mar-12	12-Jul-12	15	0	0	0	0	0	0	0	0	0	0	0	0	0	0	0	0	0	0	0	0	0	0	0	0	0	0	Slit Lamp	Zeiss	SL130	Indirect Binocular Ophthalmoscope	Heine	Omega 500 Unplugged	Tropicamide
716	2364	MDYA	Srrm4 tm1e(KOMP)Wtsi EPD0538_3_A07	C57BL/6N;C57BL/6NTac	B6N MGP Select 20120329	MGP Select	Srrm4	MDYA18.1b	M01108371	+/+	+/+	WT	Female	29-Mar-12	12-Jul-12	15	0	0	0	0	0	0	0	0	0	0	0	0	0	0	0	0	0	0	0	0	0	0	0	0	0	0	Slit Lamp	Zeiss	SL130	Indirect Binocular Ophthalmoscope	Heine	Omega 500 Unplugged	Tropicamide
717	2365	MDYA	Srrm4 tm1e(KOMP)Wtsi EPD0538_3_A07	C57BL/6N;C57BL/6NTac	B6N MGP Select 20120329	MGP Select	Srrm4	MDYA18.1d	M01108373	+/+	+/+	WT	Female	29-Mar-12	12-Jul-12	15	0	0	0	0	0	0	0	0	0	0	0	0	0	0	0	0	0	0	0	0	0	0	0	0	0	0	Slit Lamp	Zeiss	SL130	Indirect Binocular Ophthalmoscope	Heine	Omega 500 Unplugged	Tropicamide
718	2383	MDYB	Ezr Knockout 2 EPD0080_2_A07 #2	C57BL/6N;C57BL/6NTac	B6N MGP Select 20120708	MGP Select	Ezr	MDYB29.2f	M01204904	+/+	+/+	WT	Female	08-Jul-12	23-Oct-12	15.3	0	0	0	0	0	0	0	0	0	0	0	0	0	0	0	0	0	0	0	0	0	0	0	0	0	0	Slit Lamp	Zeiss	SL130	Indirect Binocular Ophthalmoscope	Heine	Omega 500 Unplugged	Tropicamide
719	2384	MDYB	Ezr Knockout 2 EPD0080_2_A07 #2	C57BL/6N;C57BL/6NTac	B6N MGP Select 20120708	MGP Select	Ezr	MDYB29.2g	M01204905	+/+	+/+	WT	Female	08-Jul-12	23-Oct-12	15.3	0	0	0	0	0	0	0	0	0	0	0	0	0	0	0	0	0	0	1	1	0	0	0	0	0	0	Slit Lamp	Zeiss	SL130	Indirect Binocular Ophthalmoscope	Heine	Omega 500 Unplugged	Tropicamide
720	2399	MDYC	Nacad Knockout EPD0319_1_A05	C57BL/6N;C57BL/6NTac	B6N MGP Select 20120827	MGP Select	Nacad	MDYC40.1b	M01245246	+/+	+/+	WT	Female	26-Aug-12	11-Dec-12	15.3	0	0	0	0	0	1	1	0	1	0	0	0	0	0	0	0	0	0	0	0	0	0	0	0	0	0	Slit Lamp	Zeiss	SL130	Indirect Binocular Ophthalmoscope	Heine	Omega 500 Unplugged	Tropicamide
721	2400	MDYC	Nacad Knockout EPD0319_1_A05	C57BL/6N;C57BL/6NTac	B6N MGP Select 20120827	MGP Select	Nacad	MDYC40.1e	M01245249	+/+	+/+	WT	Female	26-Aug-12	11-Dec-12	15.3	0	0	0	0	0	0	0	0	0	0	0	0	0	0	0	0	0	0	1	1	0	0	0	0	0	0	Slit Lamp	Zeiss	SL130	Indirect Binocular Ophthalmoscope	Heine	Omega 500 Unplugged	Tropicamide
722	2401	MDYC	Nacad Knockout EPD0319_1_A05	C57BL/6N;C57BL/6NTac	B6N MGP Select 20120827	MGP Select	Nacad	MDYC39.1c	M01245254	+/+	+/+	WT	Female	27-Aug-12	11-Dec-12	15.1	0	0	0	0	0	0	0	0	0	0	0	0	0	0	0	0	0	0	0	0	0	0	0	0	0	0	Slit Lamp	Zeiss	SL130	Indirect Binocular Ophthalmoscope	Heine	Omega 500 Unplugged	Tropicamide
723	2402	MDYC	Nacad Knockout EPD0319_1_A05	C57BL/6N;C57BL/6NTac	B6N MGP Select 20120827	MGP Select	Nacad	MDYC39.1d	M01245255	+/+	+/+	WT	Female	27-Aug-12	11-Dec-12	15.1	0	0	0	0	0	0	0	0	0	0	0	0	0	0	0	0	0	0	1	1	0	0	0	0	0	0	Slit Lamp	Zeiss	SL130	Indirect Binocular Ophthalmoscope	Heine	Omega 500 Unplugged	Tropicamide
724	2447	MDYP	Ralgps2 Knockout 1 EPD0593_4_D01	C57BL/6N;C57BL/6NTac	B6N MGP Select 20120210	MGP Select	Ralgps2	MDYP17.3d	M01064819	+/+	+/+	WT	Female	09-Feb-12	24-May-12	15	0	0	0	0	0	0	0	0	0	0	0	0	0	0	0	0	0	0	0	0	0	0	0	0	0	0	Slit Lamp	Zeiss	SL130	Indirect Binocular Ophthalmoscope	Heine	Omega 500 Unplugged	Tropicamide
725	2448	MDYP	Ralgps2 Knockout 1 EPD0593_4_D01	C57BL/6N;C57BL/6NTac	B6N MGP Select 20120210	MGP Select	Ralgps2	MDYP18.2g	M01070395	+/+	+/+	WT	Female	11-Feb-12	24-May-12	14.7	0	0	0	0	0	0	0	0	0	0	0	0	0	0	0	0	0	0	0	0	0	0	0	0	0	0	Slit Lamp	Zeiss	SL130	Indirect Binocular Ophthalmoscope	Heine	Omega 500 Unplugged	Tropicamide
726	2449	MDYP	Ralgps2 Knockout 1 EPD0593_4_D01	C57BL/6N;C57BL/6NTac	B6N MGP Select 20120210	MGP Select	Ralgps2	MDYP18.2h	M01070396	+/+	+/+	WT	Female	11-Feb-12	24-May-12	14.7	0	0	0	0	0	0	0	0	0	0	0	0	0	0	0	0	0	0	0	0	0	0	0	0	0	0	Slit Lamp	Zeiss	SL130	Indirect Binocular Ophthalmoscope	Heine	Omega 500 Unplugged	Tropicamide
727	2450	MDYP	Ralgps2 Knockout 1 EPD0593_4_D01	C57BL/6N;C57BL/6NTac	B6N MGP Select 20120210	MGP Select	Ralgps2	MDYP19.1g	M01070404	+/+	+/+	WT	Female	10-Feb-12	24-May-12	14.9	0	0	0	0	0	0	0	0	0	0	0	0	0	0	0	0	0	0	0	0	0	0	0	0	0	1	Slit Lamp	Zeiss	SL130	Indirect Binocular Ophthalmoscope	Heine	Omega 500 Unplugged	Tropicamide
728	2451	MDYP	Ralgps2 Knockout 1 EPD0593_4_D01	C57BL/6N;C57BL/6NTac	B6N MGP Select 20120920	MGP Select	Ralgps2	MDYP31.1d	M01274690	+/+	+/+	WT	Female	19-Sep-12	04-Jan-13	15.3	0	0	0	0	0	0	0	0	0	0	0	0	0	0	0	0	0	0	0	0	0	0	0	0	0	0	Slit Lamp	Zeiss	SL130	Indirect Binocular Ophthalmoscope	Heine	Omega 500 Unplugged	Tropicamide
729	2452	MDYP	Ralgps2 Knockout 1 EPD0593_4_D01	C57BL/6N;C57BL/6NTac	B6N MGP Select 20120210	MGP Select	Ralgps2	MDYP18.2b	M01070390	+/+	+/+	WT	Male	11-Feb-12	24-May-12	14.7	0	0	0	0	0	0	0	0	0	0	0	0	0	0	0	0	0	0	0	0	0	0	0	0	0	0	Slit Lamp	Zeiss	SL130	Indirect Binocular Ophthalmoscope	Heine	Omega 500 Unplugged	Tropicamide
730	2453	MDYP	Ralgps2 Knockout 1 EPD0593_4_D01	C57BL/6N;C57BL/6NTac	B6N MGP Select 20120210	MGP Select	Ralgps2	MDYP18.2c	M01070391	+/+	+/+	WT	Male	11-Feb-12	24-May-12	14.7	0	0	0	0	0	0	0	0	0	0	0	0	0	0	0	0	0	0	1	1	0	0	0	0	0	0	Slit Lamp	Zeiss	SL130	Indirect Binocular Ophthalmoscope	Heine	Omega 500 Unplugged	Tropicamide
731	2454	MDYP	Ralgps2 Knockout 1 EPD0593_4_D01	C57BL/6N;C57BL/6NTac	B6N MGP Select 20120210	MGP Select	Ralgps2	MDYP19.1a	M01070398	+/+	+/+	WT	Male	10-Feb-12	24-May-12	14.9	0	0	0	0	0	0	0	0	0	0	0	0	0	0	0	0	0	0	0	0	0	0	0	0	0	0	Slit Lamp	Zeiss	SL130	Indirect Binocular Ophthalmoscope	Heine	Omega 500 Unplugged	Tropicamide
732	2468	MDYQ	Fam175b Knockout 1 EPD0424_5_B02	C57BL/6N;C57BL/6NTac	B6N MGP Select 20120411	MGP Select	Fam175b	MDYQ13.3g	M01128904	+/+	+/+	WT	Female	11-Apr-12	24-Jul-12	14.9	0	0	0	0	0	0	0	0	0	0	0	0	0	0	0	0	1	1	1	1	0	0	0	0	0	0	Slit Lamp	Zeiss	SL130	Indirect Binocular Ophthalmoscope	Heine	Omega 500 Unplugged	Tropicamide
733	2469	MDYQ	Fam175b Knockout 1 EPD0424_5_B02	C57BL/6N;C57BL/6NTac	B6N MGP Select 20120411	MGP Select	Fam175b	MDYQ13.3h	M01128905	+/+	+/+	WT	Female	11-Apr-12	24-Jul-12	14.9	0	0	0	0	0	0	0	0	0	0	0	0	0	0	0	0	0	0	1	1	0	0	0	0	0	0	Slit Lamp	Zeiss	SL130	Indirect Binocular Ophthalmoscope	Heine	Omega 500 Unplugged	Tropicamide
734	2470	MDYQ	Fam175b Knockout 1 EPD0424_5_B02	C57BL/6N;C57BL/6NTac	B6N MGP Select 20120411	MGP Select	Fam175b	MDYQ13.3i	M01128906	+/+	+/+	WT	Female	11-Apr-12	24-Jul-12	14.9	0	0	0	0	0	0	0	0	0	0	0	0	0	0	0	0	0	0	1	1	0	0	0	0	0	0	Slit Lamp	Zeiss	SL130	Indirect Binocular Ophthalmoscope	Heine	Omega 500 Unplugged	Tropicamide
735	2471	MDYQ	Fam175b Knockout 1 EPD0424_5_B02	C57BL/6N;C57BL/6NTac	B6N MGP Select 20120411	MGP Select	Fam175b	MDYQ13.3j	M01128907	+/+	+/+	WT	Female	11-Apr-12	24-Jul-12	14.9	0	0	0	0	0	0	0	0	0	0	0	0	0	0	0	0	0	0	1	1	0	0	0	0	0	0	Slit Lamp	Zeiss	SL130	Indirect Binocular Ophthalmoscope	Heine	Omega 500 Unplugged	Tropicamide
736	2528	MDZB	Cdkal1 Knockout 2 EPD0635_1_G08	C57BL/6N;C57BL/6NTac	B6N MGP Select 20120429	MGP Select	Cdkal1	MDZB20.3g	M01142802	+/+	+/+	WT	Female	30-Apr-12	14-Aug-12	15.1	0	0	0	0	0	1	1	0	0	0	0	0	0	0	0	0	0	0	0	0	0	0	0	0	0	0	Slit Lamp	Zeiss	SL130	Indirect Binocular Ophthalmoscope	Heine	Omega 500 Unplugged	Tropicamide
737	2529	MDZB	Cdkal1 Knockout 2 EPD0635_1_G08	C57BL/6N;C57BL/6NTac	B6N MGP Select 20120429	MGP Select	Cdkal1	MDZB20.3h	M01142803	+/+	+/+	WT	Female	30-Apr-12	14-Aug-12	15.1	0	0	0	0	0	0	0	0	0	0	0	0	0	0	0	0	0	0	0	0	0	0	0	0	0	0	Slit Lamp	Zeiss	SL130	Indirect Binocular Ophthalmoscope	Heine	Omega 500 Unplugged	Tropicamide
738	2530	MDZB	Cdkal1 Knockout 2 EPD0635_1_G08	C57BL/6N;C57BL/6NTac	B6N MGP Select 20120429	MGP Select	Cdkal1	MDZB20.3i	M01142804	+/+	+/+	WT	Female	30-Apr-12	14-Aug-12	15.1	0	0	0	0	0	0	0	0	0	0	0	0	0	0	0	0	0	0	0	0	0	0	0	0	0	0	Slit Lamp	Zeiss	SL130	Indirect Binocular Ophthalmoscope	Heine	Omega 500 Unplugged	Tropicamide
739	2531	MDZB	Cdkal1 Knockout 2 EPD0635_1_G08	C57BL/6N;C57BL/6NTac	B6N MGP Select 20120429	MGP Select	Cdkal1	MDZB20.3j	M01142805	+/+	+/+	WT	Female	30-Apr-12	14-Aug-12	15.1	0	0	0	0	0	0	0	0	0	0	0	0	0	0	0	0	0	0	0	0	0	0	0	0	0	0	Slit Lamp	Zeiss	SL130	Indirect Binocular Ophthalmoscope	Heine	Omega 500 Unplugged	Tropicamide
740	2560	MDZG	Frmd7 Knockout 1 EPD0567_1_G09	C57BL/6N;C57BL/6NTac	B6N MGP Select 20111228	MGP Select	Frmd7	MDZG16.1c	M01026123	+/+	+/+	WT	Female	28-Dec-11	10-Apr-12	14.9	0	0	0	0	0	0	0	0	0	0	0	0	0	0	0	0	0	0	0	0	0	0	0	0	0	0	Slit Lamp	Zeiss	SL130	Indirect Binocular Ophthalmoscope	Heine	Omega 500 Unplugged	Tropicamide
741	2561	MDZG	Frmd7 Knockout 1 EPD0567_1_G09	C57BL/6N;C57BL/6NTac	B6N MGP Select 20111228	MGP Select	Frmd7	MDZG16.1e	M01026125	+/+	+/+	WT	Female	28-Dec-11	10-Apr-12	14.9	0	0	0	0	0	0	0	0	0	0	0	0	0	0	0	0	0	0	1	1	0	0	0	0	0	0	Slit Lamp	Zeiss	SL130	Indirect Binocular Ophthalmoscope	Heine	Omega 500 Unplugged	Tropicamide
742	2562	MDZG	Frmd7 Knockout 1 EPD0567_1_G09	C57BL/6N;C57BL/6NTac	B6N MGP Select 20111228	MGP Select	Frmd7	MDZG16.1h	M01026128	+/+	+/+	WT	Female	28-Dec-11	10-Apr-12	14.9	0	0	0	1	0	0	0	0	0	0	0	0	0	0	0	0	0	0	0	0	0	0	0	0	0	0	Slit Lamp	Zeiss	SL130	Indirect Binocular Ophthalmoscope	Heine	Omega 500 Unplugged	Tropicamide
743	2563	MDZG	Frmd7 Knockout 1 EPD0567_1_G09	C57BL/6N;C57BL/6NTac	B6N MGP Select 20130128	MGP Select	Frmd7	MDZG35.2b	M01391888	+/+	+/+	WT	Male	28-Jan-13	14-May-13	15.1	0	0	0	0	0	0	0	0	0	0	0	0	0	0	0	0	0	0	0	0	0	0	0	0	0	0	Slit Lamp	Zeiss	SL130	Indirect Binocular Ophthalmoscope	Heine	Omega 500 Unplugged	Tropicamide
744	2564	MDZG	Frmd7 Knockout 1 EPD0567_1_G09	C57BL/6N;C57BL/6NTac	B6N MGP Select 20130128	MGP Select	Frmd7	MDZG35.2c	M01391889	+/+	+/+	WT	Male	28-Jan-13	14-May-13	15.1	0	0	0	0	0	0	0	0	0	0	0	0	0	0	0	0	0	0	0	0	0	0	0	0	0	0	Slit Lamp	Zeiss	SL130	Indirect Binocular Ophthalmoscope	Heine	Omega 500 Unplugged	Tropicamide
745	2565	MDZG	Frmd7 Knockout 1 EPD0567_1_G09	C57BL/6N;C57BL/6NTac	B6N MGP Select 20130917	MGP Select	Frmd7	MDZG48.3b	M01606542	+/+	+/+	WT	Male	17-Sep-13	02-Jan-14	15.3	0	0	0	0	0	0	0	0	0	0	0	0	0	0	0	0	0	0	0	0	0	0	0	0	0	0	Slit Lamp	Zeiss	SL130	Indirect Binocular Ophthalmoscope	Heine	Omega 500 Unplugged	Tropicamide
746	2566	MDZG	Frmd7 Knockout 1 EPD0567_1_G09	C57BL/6N;C57BL/6NTac	B6N MGP Select 20130917	MGP Select	Frmd7	MDZG48.3c	M01606543	+/+	+/+	WT	Male	17-Sep-13	02-Jan-14	15.3	0	0	0	0	0	0	0	0	0	0	0	0	0	0	0	0	0	0	0	0	0	0	0	0	0	0	Slit Lamp	Zeiss	SL130	Indirect Binocular Ophthalmoscope	Heine	Omega 500 Unplugged	Tropicamide
747	2567	MDZG	Frmd7 Knockout 1 EPD0567_1_G09	C57BL/6N;C57BL/6NTac	B6N MGP Select 20130917	MGP Select	Frmd7	MDZG48.3d	M01606544	+/+	+/+	WT	Male	17-Sep-13	02-Jan-14	15.3	0	0	0	0	0	0	0	0	0	0	0	0	0	0	0	0	0	0	1	1	0	0	0	0	0	0	Slit Lamp	Zeiss	SL130	Indirect Binocular Ophthalmoscope	Heine	Omega 500 Unplugged	Tropicamide
748	2568	MDZG	Frmd7 Knockout 1 EPD0567_1_G09	C57BL/6N;C57BL/6NTac	B6N MGP Select 20130917	MGP Select	Frmd7	MDZG48.3e	M01606545	+/+	+/+	WT	Male	17-Sep-13	02-Jan-14	15.3	0	0	0	0	0	0	0	0	0	0	0	0	0	0	0	0	0	0	1	1	0	0	0	0	0	0	Slit Lamp	Zeiss	SL130	Indirect Binocular Ophthalmoscope	Heine	Omega 500 Unplugged	Tropicamide
749	2596	MDZN	Ubash3a Knockout 1 EPD0736_4_B10	C57BL/6N;C57BL/6NTac	B6N MGP Select 20121217	MGP Select	Ubash3a	MDZN31.2f	M01356507	+/+	+/+	WT	Female	17-Dec-12	02-Apr-13	15.1	0	0	0	0	0	1	0	0	0	0	0	0	0	0	0	0	0	0	1	1	0	0	0	0	0	0	Slit Lamp	Zeiss	SL130	Indirect Binocular Ophthalmoscope	Heine	Omega 500 Unplugged	Tropicamide
750	2597	MDZN	Ubash3a Knockout 1 EPD0736_4_B10	C57BL/6N;C57BL/6NTac	B6N MGP Select 20121217	MGP Select	Ubash3a	MDZN31.2h	M01356509	+/+	+/+	WT	Female	17-Dec-12	02-Apr-13	15.1	0	0	0	0	0	0	0	0	0	0	0	0	0	0	0	0	0	0	1	1	0	0	0	0	0	0	Slit Lamp	Zeiss	SL130	Indirect Binocular Ophthalmoscope	Heine	Omega 500 Unplugged	Tropicamide
751	2598	MDZN	Ubash3a Knockout 1 EPD0736_4_B10	C57BL/6N;C57BL/6NTac	B6N MGP Select 20121217	MGP Select	Ubash3a	MDZN31.2i	M01356510	+/+	+/+	WT	Female	17-Dec-12	02-Apr-13	15.1	0	0	0	0	0	0	0	0	0	0	0	0	0	0	0	0	0	0	0	0	0	0	0	0	0	0	Slit Lamp	Zeiss	SL130	Indirect Binocular Ophthalmoscope	Heine	Omega 500 Unplugged	Tropicamide
752	2613	MDZU	Prrc2b tm1a(EUCOMM)Wtsi EPD0599_5_H02	C57BL/6N;C57BL/6NTac	B6N MGP Select 20140602	MGP Select	Prrc2b	MDZU30.3c	M01834354	+/+	+/+	WT	Female	02-Jun-14	16-Sep-14	15.1	0	0	0	0	0	0	0	0	0	0	0	0	0	0	0	0	0	0	0	0	0	0	0	0	0	0	Slit Lamp	Zeiss	SL130	Indirect Binocular Ophthalmoscope	Heine	Omega 500 Unplugged	Tropicamide
753	2614	MDZU	Prrc2b tm1a(EUCOMM)Wtsi EPD0599_5_H02	C57BL/6N;C57BL/6NTac	B6N MGP Select 20140602	MGP Select	Prrc2b	MDZU35.1e	M01834383	+/+	+/+	WT	Female	02-Jun-14	16-Sep-14	15.1	0	0	0	0	0	0	0	0	0	0	0	0	0	0	0	0	0	0	0	0	0	0	0	0	0	0	Slit Lamp	Zeiss	SL130	Indirect Binocular Ophthalmoscope	Heine	Omega 500 Unplugged	Tropicamide
754	2615	MDZU	Prrc2b tm1a(EUCOMM)Wtsi EPD0599_5_H02	C57BL/6N;C57BL/6NTac	B6N MGP Select 20140602	MGP Select	Prrc2b	MDZU35.1f	M01834384	+/+	+/+	WT	Female	02-Jun-14	16-Sep-14	15.1	0	0	0	0	0	0	0	0	0	0	0	0	0	0	0	0	0	0	0	0	0	0	0	0	0	0	Slit Lamp	Zeiss	SL130	Indirect Binocular Ophthalmoscope	Heine	Omega 500 Unplugged	Tropicamide
755	2616	MDZU	Prrc2b tm1a(EUCOMM)Wtsi EPD0599_5_H02	C57BL/6N;C57BL/6NTac	B6N MGP Select 20140602	MGP Select	Prrc2b	MDZU35.1h	M01834386	+/+	+/+	WT	Female	02-Jun-14	16-Sep-14	15.1	0	0	0	0	0	0	0	0	0	0	0	0	0	0	0	0	0	0	0	0	0	0	0	0	0	0	Slit Lamp	Zeiss	SL130	Indirect Binocular Ophthalmoscope	Heine	Omega 500 Unplugged	Tropicamide
756	2617	MDZU	Prrc2b tm1a(EUCOMM)Wtsi EPD0599_5_H02	C57BL/6N;C57BL/6NTac	B6N MGP Select 20140622	MGP Select	Prrc2b	MDZU30.4e	M01855726	+/+	+/+	WT	Female	24-Jun-14	07-Oct-14	15	0	0	0	0	0	0	0	0	0	0	0	0	0	0	0	0	1	1	0	0	0	0	0	0	0	0	Slit Lamp	Zeiss	SL130	Indirect Binocular Ophthalmoscope	Heine	Omega 500 Unplugged	Tropicamide
757	2618	MDZU	Prrc2b tm1a(EUCOMM)Wtsi EPD0599_5_H02	C57BL/6N;C57BL/6NTac	B6N MGP Select 20141005	MGP Select	Prrc2b	MDZU43.1e	M01945863	+/+	+/+	WT	Female	06-Oct-14	20-Jan-15	15.1	0	0	0	0	0	0	0	0	0	0	0	0	0	0	0	0	0	0	0	0	0	0	0	0	0	0	Slit Lamp	Zeiss	SL130	Indirect Binocular Ophthalmoscope	Heine	Omega 500 Unplugged	Tropicamide
758	2619	MDZU	Prrc2b tm1a(EUCOMM)Wtsi EPD0599_5_H02	C57BL/6N;C57BL/6NTac	B6N MGP Select 20141005	MGP Select	Prrc2b	MDZU44.1c	M01945873	+/+	+/+	WT	Female	06-Oct-14	20-Jan-15	15.1	0	0	0	0	0	0	0	0	0	0	0	0	0	0	0	0	0	0	0	0	0	0	0	0	0	0	Slit Lamp	Zeiss	SL130	Indirect Binocular Ophthalmoscope	Heine	Omega 500 Unplugged	Tropicamide
759	2620	MDZU	Prrc2b tm1a(EUCOMM)Wtsi EPD0599_5_H02	C57BL/6N;C57BL/6NTac	B6N MGP Select 20141005	MGP Select	Prrc2b	MDZU44.1d	M01945874	+/+	+/+	WT	Female	06-Oct-14	20-Jan-15	15.1	0	0	0	0	0	0	0	0	0	0	0	0	0	0	0	0	0	0	0	0	0	0	0	0	0	0	Slit Lamp	Zeiss	SL130	Indirect Binocular Ophthalmoscope	Heine	Omega 500 Unplugged	Tropicamide
760	2621	MDZU	Prrc2b tm1a(EUCOMM)Wtsi EPD0599_5_H02	C57BL/6N;C57BL/6NTac	B6N MGP Select 20141005	MGP Select	Prrc2b	MDZU44.1e	M01945875	+/+	+/+	WT	Female	06-Oct-14	20-Jan-15	15.1	0	0	0	0	0	0	0	0	0	0	0	0	0	0	0	0	0	0	0	0	0	0	0	0	0	0	Slit Lamp	Zeiss	SL130	Indirect Binocular Ophthalmoscope	Heine	Omega 500 Unplugged	Tropicamide
761	2622	MDZU	Prrc2b tm1a(EUCOMM)Wtsi EPD0599_5_H02	C57BL/6N;C57BL/6NTac	B6N MGP Select 20141005	MGP Select	Prrc2b	MDZU45.1g	M01945883	+/+	+/+	WT	Female	06-Oct-14	20-Jan-15	15.1	0	0	0	0	0	0	0	0	0	0	0	0	0	0	0	0	0	0	0	0	0	0	0	0	0	0	Slit Lamp	Zeiss	SL130	Indirect Binocular Ophthalmoscope	Heine	Omega 500 Unplugged	Tropicamide
762	2623	MDZU	Prrc2b tm1a(EUCOMM)Wtsi EPD0599_5_H02	C57BL/6N;C57BL/6NTac	B6N MGP Select 20141125	MGP Select	Prrc2b	MDZU45.2e	M01991840	+/+	+/+	WT	Female	25-Nov-14	10-Mar-15	15	0	0	0	0	0	0	0	0	0	0	0	0	0	0	0	0	0	0	0	0	0	0	0	0	0	0	Slit Lamp	Zeiss	SL130	Indirect Binocular Ophthalmoscope	Heine	Omega 500 Unplugged	Tropicamide
763	2624	MDZU	Prrc2b tm1a(EUCOMM)Wtsi EPD0599_5_H02	C57BL/6N;C57BL/6NTac	B6N MGP Select 20141125	MGP Select	Prrc2b	MDZU45.2f	M01991841	+/+	+/+	WT	Female	25-Nov-14	10-Mar-15	15	0	0	0	0	0	0	0	0	0	0	0	0	0	0	0	0	0	0	0	0	0	0	0	0	0	0	Slit Lamp	Zeiss	SL130	Indirect Binocular Ophthalmoscope	Heine	Omega 500 Unplugged	Tropicamide
764	2625	MDZU	Prrc2b tm1a(EUCOMM)Wtsi EPD0599_5_H02	C57BL/6N;C57BL/6NTac	B6N MGP Select 20141125	MGP Select	Prrc2b	MDZU46.2j	M01991857	+/+	+/+	WT	Female	26-Nov-14	10-Mar-15	14.9	0	0	0	0	0	0	0	0	0	0	0	0	0	0	0	0	0	0	0	0	0	0	0	0	0	0	Slit Lamp	Zeiss	SL130	Indirect Binocular Ophthalmoscope	Heine	Omega 500 Unplugged	Tropicamide
765	2626	MDZU	Prrc2b tm1a(EUCOMM)Wtsi EPD0599_5_H02	C57BL/6N;C57BL/6NTac	B6N MGP Select 20141125	MGP Select	Prrc2b	MDZU46.2k	M01991858	+/+	+/+	WT	Female	26-Nov-14	10-Mar-15	14.9	0	0	0	0	0	0	0	0	0	0	0	0	0	0	0	0	0	0	0	0	0	0	0	0	0	0	Slit Lamp	Zeiss	SL130	Indirect Binocular Ophthalmoscope	Heine	Omega 500 Unplugged	Tropicamide
766	2627	MDZU	Prrc2b tm1a(EUCOMM)Wtsi EPD0599_5_H02	C57BL/6N;C57BL/6NTac	B6N MGP Select 20141207	MGP Select	Prrc2b	MDZU43.3g	M02005855	+/+	+/+	WT	Female	09-Dec-14	24-Mar-15	15	0	0	0	0	0	0	0	0	0	0	0	0	0	0	0	0	0	0	0	0	0	0	0	0	0	0	Slit Lamp	Zeiss	SL130	Indirect Binocular Ophthalmoscope	Heine	Omega 500 Unplugged	Tropicamide
767	2628	MDZU	Prrc2b tm1a(EUCOMM)Wtsi EPD0599_5_H02	C57BL/6N;C57BL/6NTac	B6N MGP Select 20141207	MGP Select	Prrc2b	MDZU43.3h	M02005856	+/+	+/+	WT	Female	09-Dec-14	24-Mar-15	15	0	0	0	0	0	1	1	0	1	1	0	0	0	0	0	0	0	0	0	0	0	0	0	0	0	0	Slit Lamp	Zeiss	SL130	Indirect Binocular Ophthalmoscope	Heine	Omega 500 Unplugged	Tropicamide
768	2629	MDZU	Prrc2b tm1a(EUCOMM)Wtsi EPD0599_5_H02	C57BL/6N;C57BL/6NTac	B6N MGP Select 20141207	MGP Select	Prrc2b	MDZU43.3l	M02005860	+/+	+/+	WT	Female	09-Dec-14	24-Mar-15	15	0	0	0	0	0	0	0	0	0	0	0	0	0	0	0	0	0	0	0	0	0	0	0	0	0	0	Slit Lamp	Zeiss	SL130	Indirect Binocular Ophthalmoscope	Heine	Omega 500 Unplugged	Tropicamide
769	2644	MDZV	Sec22b Knockout 1 EPD0435_3_H04	C57BL/6N;C57BL/6NTac	B6N MGP Select 20120920	MGP Select	Sec22b	MDZV27.2d	M01274641	+/+	+/+	WT	Male	21-Sep-12	04-Jan-13	15	0	0	0	0	0	0	0	0	0	0	0	0	0	0	0	0	0	0	0	0	0	0	0	0	0	0	Slit Lamp	Zeiss	SL130	Indirect Binocular Ophthalmoscope	Heine	Omega 500 Unplugged	Tropicamide
770	2659	MDZW	Adcy2 Knockout 1 EPD0500_2_B09	C57BL/6N;C57BL/6NTac	B6N MGP Select 20121017	MGP Select	Adcy2	MDZW19.3h	M01303250	+/+	+/+	WT	Female	20-Oct-12	31-Jan-13	14.7	0	0	0	0	0	0	0	0	0	0	0	0	0	0	0	0	0	0	0	0	0	0	0	0	0	0	Slit Lamp	Zeiss	SL130	Indirect Binocular Ophthalmoscope	Heine	Omega 500 Unplugged	Tropicamide
771	2660	MDZW	Adcy2 Knockout 1 EPD0500_2_B09	C57BL/6N;C57BL/6NTac	B6N MGP Select 20130729	MGP Select	Adcy2	MDZW39.2e	M01564908	+/+	+/+	WT	Female	28-Jul-13	11-Nov-13	15.1	0	0	0	0	0	0	0	0	0	0	0	0	0	0	0	0	0	0	0	0	0	0	0	0	0	0	Slit Lamp	Zeiss	SL130	Indirect Binocular Ophthalmoscope	Heine	Omega 500 Unplugged	Tropicamide
772	2661	MDZW	Adcy2 Knockout 1 EPD0500_2_B09	C57BL/6N;C57BL/6NTac	B6N MGP Select 20130729	MGP Select	Adcy2	MDZW39.2f	M01564909	+/+	+/+	WT	Female	28-Jul-13	11-Nov-13	15.1	0	0	0	0	0	0	0	0	0	0	0	0	0	0	0	0	0	0	0	0	0	0	0	0	0	0	Slit Lamp	Zeiss	SL130	Indirect Binocular Ophthalmoscope	Heine	Omega 500 Unplugged	Tropicamide
773	2662	MDZW	Adcy2 Knockout 1 EPD0500_2_B09	C57BL/6N;C57BL/6NTac	B6N MGP Select 20130729	MGP Select	Adcy2	MDZW39.2g	M01564910	+/+	+/+	WT	Female	28-Jul-13	11-Nov-13	15.1	0	0	0	1	0	1	1	1	0	1	0	1	1	1	0	0	1	1	NA	NA	NA	NA	NA	NA	NA	NA	Slit Lamp	Zeiss	SL130	Indirect Binocular Ophthalmoscope	Heine	Omega 500 Unplugged	Tropicamide
774	2663	MDZW	Adcy2 Knockout 1 EPD0500_2_B09	C57BL/6N;C57BL/6NTac	B6N MGP Select 20121017	MGP Select	Adcy2	MDZW19.3c	M01303245	+/+	+/+	WT	Male	20-Oct-12	31-Jan-13	14.7	0	0	0	0	0	0	0	0	0	0	0	0	0	0	0	0	0	0	0	0	0	0	0	0	0	0	Slit Lamp	Zeiss	SL130	Indirect Binocular Ophthalmoscope	Heine	Omega 500 Unplugged	Tropicamide
775	2664	MDZW	Adcy2 Knockout 1 EPD0500_2_B09	C57BL/6N;C57BL/6NTac	B6N MGP Select 20130613	MGP Select	Adcy2	MDZW38.1a	M01519233	+/+	+/+	WT	Male	15-Jun-13	24-Sep-13	14.4	0	0	0	0	0	0	0	0	0	0	0	0	0	0	0	0	0	0	0	0	0	0	0	0	0	0	Slit Lamp	Zeiss	SL130	Indirect Binocular Ophthalmoscope	Heine	Omega 500 Unplugged	Tropicamide
776	2665	MDZW	Adcy2 Knockout 1 EPD0500_2_B09	C57BL/6N;C57BL/6NTac	B6N MGP Select 20130613	MGP Select	Adcy2	MDZW38.1b	M01519234	+/+	+/+	WT	Male	15-Jun-13	24-Sep-13	14.4	0	0	0	0	0	0	0	0	0	0	0	0	0	0	0	0	0	0	0	0	0	0	0	0	0	0	Slit Lamp	Zeiss	SL130	Indirect Binocular Ophthalmoscope	Heine	Omega 500 Unplugged	Tropicamide
777	2666	MDZW	Adcy2 Knockout 1 EPD0500_2_B09	C57BL/6N;C57BL/6NTac	B6N MGP Select 20130613	MGP Select	Adcy2	MDZW39.1c	M01519250	+/+	+/+	WT	Male	15-Jun-13	24-Sep-13	14.4	0	0	0	0	0	0	0	0	0	0	0	0	0	0	0	0	0	0	0	0	0	0	0	0	0	0	Slit Lamp	Zeiss	SL130	Indirect Binocular Ophthalmoscope	Heine	Omega 500 Unplugged	Tropicamide
778	2695	MEAC	Actr6 Knockout 1 EPD0371_6_A04	C57BL/6N;C57BL/6NTac	B6N MGP Select 20120718	MGP Select	Actr6	MEAC31.3f	M01215030	+/+	+/+	WT	Female	18-Jul-12	30-Oct-12	14.9	0	0	0	0	0	0	0	0	0	0	0	0	0	0	0	0	0	0	1	1	0	0	0	0	0	0	Slit Lamp	Zeiss	SL130	Indirect Binocular Ophthalmoscope	Heine	Omega 500 Unplugged	Tropicamide
779	2696	MEAC	Actr6 Knockout 1 EPD0371_6_A04	C57BL/6N;C57BL/6NTac	B6N MGP Select 20120718	MGP Select	Actr6	MEAC31.3h	M01215032	+/+	+/+	WT	Female	18-Jul-12	30-Oct-12	14.9	0	0	0	0	0	0	0	0	0	0	0	0	0	0	0	0	0	0	1	1	0	0	0	0	0	0	Slit Lamp	Zeiss	SL130	Indirect Binocular Ophthalmoscope	Heine	Omega 500 Unplugged	Tropicamide
780	2697	MEAC	Actr6 Knockout 1 EPD0371_6_A04	C57BL/6N;C57BL/6NTac	B6N MGP Select 20120718	MGP Select	Actr6	MEAC31.3i	M01215033	+/+	+/+	WT	Female	18-Jul-12	30-Oct-12	14.9	0	0	0	0	0	0	0	0	0	0	0	0	0	0	0	0	0	0	0	0	0	0	0	0	0	0	Slit Lamp	Zeiss	SL130	Indirect Binocular Ophthalmoscope	Heine	Omega 500 Unplugged	Tropicamide
781	2698	MEAC	Actr6 Knockout 1 EPD0371_6_A04	C57BL/6N;C57BL/6NTac	B6N MGP Select 20120718	MGP Select	Actr6	MEAC31.3j	M01215034	+/+	+/+	WT	Female	18-Jul-12	30-Oct-12	14.9	0	0	0	0	0	0	0	0	0	0	0	0	0	0	0	0	0	0	0	0	0	0	0	0	0	0	Slit Lamp	Zeiss	SL130	Indirect Binocular Ophthalmoscope	Heine	Omega 500 Unplugged	Tropicamide
782	2769	MEAN	Ift80 Knockout 1 EPD0356_2_E12	C57BL/6N;C57BL/6NTac	B6N MGP Select 20120718	MGP Select	Ift80	MEAN31.1b	M01215819	+/+	+/+	WT	Male	18-Jul-12	30-Oct-12	14.9	0	0	0	0	0	0	0	0	0	0	0	0	0	0	0	0	0	0	0	0	0	0	0	0	0	0	Slit Lamp	Zeiss	SL130	Indirect Binocular Ophthalmoscope	Heine	Omega 500 Unplugged	Tropicamide
783	2770	MEAN	Ift80 Knockout 1 EPD0356_2_E12	C57BL/6N;C57BL/6NTac	B6N MGP Select 20120718	MGP Select	Ift80	MEAN31.1c	M01215820	+/+	+/+	WT	Male	18-Jul-12	30-Oct-12	14.9	0	0	0	0	0	0	0	0	0	0	0	0	0	0	0	0	0	0	0	0	0	0	0	0	0	0	Slit Lamp	Zeiss	SL130	Indirect Binocular Ophthalmoscope	Heine	Omega 500 Unplugged	Tropicamide
784	2771	MEAN	Ift80 Knockout 1 EPD0356_2_E12	C57BL/6N;C57BL/6NTac	B6N MGP Select 20120718	MGP Select	Ift80	MEAN31.1e	M01215822	+/+	+/+	WT	Male	18-Jul-12	30-Oct-12	14.9	0	0	0	0	0	0	0	0	0	0	0	0	0	0	0	0	0	0	0	0	0	0	0	0	0	0	Slit Lamp	Zeiss	SL130	Indirect Binocular Ophthalmoscope	Heine	Omega 500 Unplugged	Tropicamide
785	2808	MEAV	Ralgapb Knockout 1 EPD0131_1_H02	C57BL/6N;C57BL/6NTac	B6N MGP Select 20130512	MGP Select	Ralgapb	MEAV42.4e	M01491369	+/+	+/+	WT	Female	14-May-13	27-Aug-13	15	0	0	0	0	0	0	0	0	0	0	0	0	0	0	0	0	0	0	0	0	0	0	0	0	0	0	Slit Lamp	Zeiss	SL130	Indirect Binocular Ophthalmoscope	Heine	Omega 500 Unplugged	Tropicamide
786	2809	MEAV	Ralgapb Knockout 1 EPD0131_1_H02	C57BL/6N;C57BL/6NTac	B6N MGP Select 20130512	MGP Select	Ralgapb	MEAV42.4f	M01491370	+/+	+/+	WT	Female	14-May-13	27-Aug-13	15	0	0	0	0	0	0	0	0	0	0	0	0	0	0	0	0	0	0	0	0	0	0	0	0	0	0	Slit Lamp	Zeiss	SL130	Indirect Binocular Ophthalmoscope	Heine	Omega 500 Unplugged	Tropicamide
787	2810	MEAV	Ralgapb Knockout 1 EPD0131_1_H02	C57BL/6N;C57BL/6NTac	B6N MGP Select 20130512	MGP Select	Ralgapb	MEAV42.4g	M01491371	+/+	+/+	WT	Female	14-May-13	27-Aug-13	15	0	0	0	0	0	0	0	0	0	0	0	0	0	0	0	0	0	0	0	0	0	0	0	0	0	0	Slit Lamp	Zeiss	SL130	Indirect Binocular Ophthalmoscope	Heine	Omega 500 Unplugged	Tropicamide
788	2811	MEAV	Ralgapb Knockout 1 EPD0131_1_H02	C57BL/6N;C57BL/6NTac	B6N MGP Select 20130512	MGP Select	Ralgapb	MEAV71.1e	M01491402	+/+	+/+	WT	Female	14-May-13	27-Aug-13	15	0	0	0	0	0	0	0	0	0	0	0	0	0	0	0	0	0	0	0	0	0	0	0	0	0	0	Slit Lamp	Zeiss	SL130	Indirect Binocular Ophthalmoscope	Heine	Omega 500 Unplugged	Tropicamide
789	2855	MEBK	Sgms1 Knockout 1 EPD0725_2_G05	C57BL/6N;C57BL/6NTac	B6N MGP Select 20150105	MGP Select	Sgms1	MEBK87.1f	M02029281	+/+	+/+	WT	Female	04-Jan-15	21-Apr-15	15.3	0	0	0	0	0	1	1	0	1	1	0	0	1	0	0	0	0	0	1	1	0	0	0	0	0	1	Slit Lamp	Zeiss	SL130	Indirect Binocular Ophthalmoscope	Heine	Omega 500 Unplugged	Tropicamide
790	2856	MEBK	Sgms1 Knockout 1 EPD0725_2_G05	C57BL/6N;C57BL/6NTac	B6N MGP Select 20150105	MGP Select	Sgms1	MEBK87.1g	M02029282	+/+	+/+	WT	Female	04-Jan-15	21-Apr-15	15.3	0	0	0	0	0	1	1	0	1	0	0	0	0	0	0	0	0	0	1	1	0	0	0	0	0	0	Slit Lamp	Zeiss	SL130	Indirect Binocular Ophthalmoscope	Heine	Omega 500 Unplugged	Tropicamide
791	2857	MEBK	Sgms1 Knockout 1 EPD0725_2_G05	C57BL/6N;C57BL/6NTac	B6N MGP Select 20150105	MGP Select	Sgms1	MEBK87.1i	M02029284	+/+	+/+	WT	Female	04-Jan-15	21-Apr-15	15.3	0	0	0	0	0	1	1	0	1	0	0	0	0	0	0	0	1	1	1	1	0	0	0	0	0	1	Slit Lamp	Zeiss	SL130	Indirect Binocular Ophthalmoscope	Heine	Omega 500 Unplugged	Tropicamide
792	2858	MEBK	Sgms1 Knockout 1 EPD0725_2_G05	C57BL/6N;C57BL/6NTac	B6N MGP Select 20150105	MGP Select	Sgms1	MEBK89.1h	M02029292	+/+	+/+	WT	Female	05-Jan-15	21-Apr-15	15.1	0	0	0	0	0	0	0	0	0	0	0	0	0	0	0	0	0	0	0	0	0	0	0	0	0	0	Slit Lamp	Zeiss	SL130	Indirect Binocular Ophthalmoscope	Heine	Omega 500 Unplugged	Tropicamide
793	2859	MEBK	Sgms1 Knockout 1 EPD0725_2_G05	C57BL/6N;C57BL/6NTac	B6N MGP Select 20131113	MGP Select	Sgms1	MEBK53.2a	M01659558	+/+	+/+	WT	Male	13-Nov-13	27-Feb-14	15.1	0	0	0	0	0	0	0	0	0	0	0	0	0	0	0	0	0	0	0	0	0	0	0	0	0	0	Slit Lamp	Zeiss	SL130	Indirect Binocular Ophthalmoscope	Heine	Omega 500 Unplugged	Tropicamide
794	2860	MEBK	Sgms1 Knockout 1 EPD0725_2_G05	C57BL/6N;C57BL/6NTac	B6N MGP Select 20131113	MGP Select	Sgms1	MEBK53.2b	M01659559	+/+	+/+	WT	Male	13-Nov-13	27-Feb-14	15.1	0	0	0	0	0	0	0	0	0	0	0	0	0	0	0	0	0	0	1	1	0	0	0	0	0	0	Slit Lamp	Zeiss	SL130	Indirect Binocular Ophthalmoscope	Heine	Omega 500 Unplugged	Tropicamide
795	2861	MEBK	Sgms1 Knockout 1 EPD0725_2_G05	C57BL/6N;C57BL/6NTac	B6N MGP Select 20131113	MGP Select	Sgms1	MEBK53.2d	M01659561	+/+	+/+	WT	Male	13-Nov-13	27-Feb-14	15.1	0	0	0	0	0	0	0	0	0	0	0	0	0	0	0	0	0	0	0	0	0	0	0	0	0	0	Slit Lamp	Zeiss	SL130	Indirect Binocular Ophthalmoscope	Heine	Omega 500 Unplugged	Tropicamide
796	2862	MEBK	Sgms1 Knockout 1 EPD0725_2_G05	C57BL/6N;C57BL/6NTac	B6N MGP Select 20131113	MGP Select	Sgms1	MEBK58.2a	M01659568	+/+	+/+	WT	Male	13-Nov-13	27-Feb-14	15.1	0	0	0	0	0	0	0	0	0	0	0	0	0	0	0	0	0	0	1	1	0	0	0	0	0	0	Slit Lamp	Zeiss	SL130	Indirect Binocular Ophthalmoscope	Heine	Omega 500 Unplugged	Tropicamide
797	2877	MEBN	Irf7 Knockout EPD0376_1_C05	C57BL/6N;C57BL/6NTac	B6N MGP Select 20120422	MGP Select	Irf7	MEBN22.1b	M01136659	+/+	+/+	WT	Female	22-Apr-12	07-Aug-12	15.3	0	0	0	0	0	0	0	0	0	0	0	0	0	0	0	0	0	0	0	0	0	0	0	0	0	0	Slit Lamp	Zeiss	SL130	Indirect Binocular Ophthalmoscope	Heine	Omega 500 Unplugged	Tropicamide
798	2878	MEBN	Irf7 Knockout EPD0376_1_C05	C57BL/6N;C57BL/6NTac	B6N MGP Select 20120422	MGP Select	Irf7	MEBN22.1c	M01136660	+/+	+/+	WT	Female	22-Apr-12	07-Aug-12	15.3	0	0	0	0	0	0	0	0	0	0	0	0	0	0	0	0	0	0	0	0	0	0	0	0	0	0	Slit Lamp	Zeiss	SL130	Indirect Binocular Ophthalmoscope	Heine	Omega 500 Unplugged	Tropicamide
799	2879	MEBN	Irf7 Knockout EPD0376_1_C05	C57BL/6N;C57BL/6NTac	B6N MGP Select 20120422	MGP Select	Irf7	MEBN24.1c	M01136693	+/+	+/+	WT	Female	22-Apr-12	07-Aug-12	15.3	0	0	0	0	0	0	0	0	0	0	0	0	0	0	0	0	0	0	0	0	0	0	0	0	0	0	Slit Lamp	Zeiss	SL130	Indirect Binocular Ophthalmoscope	Heine	Omega 500 Unplugged	Tropicamide
800	2880	MEBN	Irf7 Knockout EPD0376_1_C05	C57BL/6N;C57BL/6NTac	B6N MGP Select 20120422	MGP Select	Irf7	MEBN24.1e	M01136695	+/+	+/+	WT	Female	22-Apr-12	07-Aug-12	15.3	0	0	0	0	0	0	0	0	0	0	0	0	0	0	0	0	0	0	0	0	0	0	0	0	0	0	Slit Lamp	Zeiss	SL130	Indirect Binocular Ophthalmoscope	Heine	Omega 500 Unplugged	Tropicamide
801	2895	MEBQ	Pabpc4 Knockout 1 EPD0025_3_C08	C57BL/6N;C57BL/6NTac	B6N MGP Select 20141203	MGP Select	Pabpc4	MEBQ100.2c	M01994543	+/+	+/+	WT	Female	01-Dec-14	19-Mar-15	15.4	0	0	0	0	0	0	0	0	0	0	0	0	0	0	0	0	0	0	0	0	0	0	0	0	0	0	Slit Lamp	Zeiss	SL130	Indirect Binocular Ophthalmoscope	Heine	Omega 500 Unplugged	Tropicamide
802	2896	MEBQ	Pabpc4 Knockout 1 EPD0025_3_C08	C57BL/6N;C57BL/6NTac	B6N MGP Select 20141203	MGP Select	Pabpc4	MEBQ100.2d	M01994544	+/+	+/+	WT	Female	01-Dec-14	19-Mar-15	15.4	0	0	0	0	0	0	0	0	0	0	0	0	0	0	0	0	0	0	0	0	0	0	0	0	0	0	Slit Lamp	Zeiss	SL130	Indirect Binocular Ophthalmoscope	Heine	Omega 500 Unplugged	Tropicamide
803	2897	MEBQ	Pabpc4 Knockout 1 EPD0025_3_C08	C57BL/6N;C57BL/6NTac	B6N MGP Select 20141203	MGP Select	Pabpc4	MEBQ104.2d	M01994607	+/+	+/+	WT	Female	03-Dec-14	19-Mar-15	15.1	0	0	0	0	0	0	0	0	0	0	0	0	0	0	0	0	0	0	0	0	0	0	0	0	0	0	Slit Lamp	Zeiss	SL130	Indirect Binocular Ophthalmoscope	Heine	Omega 500 Unplugged	Tropicamide
804	2898	MEBQ	Pabpc4 Knockout 1 EPD0025_3_C08	C57BL/6N;C57BL/6NTac	B6N MGP Select 20141106	MGP Select	Pabpc4	MEBQ104.1b	M01977860	+/+	+/+	WT	Male	08-Nov-14	19-Feb-15	14.7	0	0	0	0	0	0	0	0	0	0	0	0	0	0	0	0	0	0	1	1	0	0	0	0	0	0	Slit Lamp	Zeiss	SL130	Indirect Binocular Ophthalmoscope	Heine	Omega 500 Unplugged	Tropicamide
805	2899	MEBQ	Pabpc4 Knockout 1 EPD0025_3_C08	C57BL/6N;C57BL/6NTac	B6N MGP Select 20141106	MGP Select	Pabpc4	MEBQ104.1e	M01977863	+/+	+/+	WT	Male	08-Nov-14	19-Feb-15	14.7	0	0	0	0	0	0	0	0	0	0	0	0	0	0	0	0	0	0	1	1	0	0	0	0	0	0	Slit Lamp	Zeiss	SL130	Indirect Binocular Ophthalmoscope	Heine	Omega 500 Unplugged	Tropicamide
806	2900	MEBQ	Pabpc4 Knockout 1 EPD0025_3_C08	C57BL/6N;C57BL/6NTac	B6N MGP Select 20141106	MGP Select	Pabpc4	MEBQ107.1a	M01977869	+/+	+/+	WT	Male	08-Nov-14	19-Feb-15	14.7	0	0	0	0	0	0	0	0	0	0	0	0	0	0	0	0	0	0	0	0	0	0	0	0	0	0	Slit Lamp	Zeiss	SL130	Indirect Binocular Ophthalmoscope	Heine	Omega 500 Unplugged	Tropicamide
807	2929	MEBV	Fbxo7 Knockout 1 EPD0622_3_D02	C57BL/6N;C57BL/6NTac	B6N MGP Select 20120312	MGP Select	Fbxo7	MEBV20.1b	M01095169	+/+	+/+	WT	Female	12-Mar-12	26-Jun-12	15.1	0	0	0	0	0	0	0	0	0	0	0	0	0	0	0	0	0	0	0	0	0	0	0	0	0	0	Slit Lamp	Zeiss	SL130	Indirect Binocular Ophthalmoscope	Heine	Omega 500 Unplugged	Tropicamide
808	2930	MEBV	Fbxo7 Knockout 1 EPD0622_3_D02	C57BL/6N;C57BL/6NTac	B6N MGP Select 20120312	MGP Select	Fbxo7	MEBV21.1d	M01095185	+/+	+/+	WT	Female	12-Mar-12	26-Jun-12	15.1	0	0	0	0	0	0	0	0	0	0	0	0	0	0	0	0	0	0	0	0	0	0	0	0	0	0	Slit Lamp	Zeiss	SL130	Indirect Binocular Ophthalmoscope	Heine	Omega 500 Unplugged	Tropicamide
809	2931	MEBV	Fbxo7 Knockout 1 EPD0622_3_D02	C57BL/6N;C57BL/6NTac	B6N MGP Select 20120312	MGP Select	Fbxo7	MEBV21.1e	M01095186	+/+	+/+	WT	Female	12-Mar-12	26-Jun-12	15.1	0	0	0	0	0	0	0	0	0	0	0	0	0	0	0	0	0	0	0	0	0	0	0	0	0	0	Slit Lamp	Zeiss	SL130	Indirect Binocular Ophthalmoscope	Heine	Omega 500 Unplugged	Tropicamide
810	2974	MEBY	Arhgef7 Knockout 1 EPD0766_4_A08	C57BL/6N;C57BL/6NTac	B6N MGP Select 20120130	MGP Select	Arhgef7	MEBY21.2g	M01057833	+/+	+/+	WT	Female	30-Jan-12	16-May-12	15.3	0	0	0	0	0	0	0	0	0	0	0	0	0	0	0	0	0	0	0	0	0	0	0	0	0	0	Slit Lamp	Zeiss	SL130	Indirect Binocular Ophthalmoscope	Heine	Omega 500 Unplugged	Tropicamide
811	2975	MEBY	Arhgef7 Knockout 1 EPD0766_4_A08	C57BL/6N;C57BL/6NTac	B6N MGP Select 20120130	MGP Select	Arhgef7	MEBY21.2h	M01057834	+/+	+/+	WT	Female	30-Jan-12	16-May-12	15.3	0	0	0	0	0	0	0	0	0	0	0	0	0	0	0	0	0	0	0	0	0	0	0	0	0	0	Slit Lamp	Zeiss	SL130	Indirect Binocular Ophthalmoscope	Heine	Omega 500 Unplugged	Tropicamide
812	2976	MEBY	Arhgef7 Knockout 1 EPD0766_4_A08	C57BL/6N;C57BL/6NTac	B6N MGP Select 20120130	MGP Select	Arhgef7	MEBY21.2i	M01057835	+/+	+/+	WT	Female	30-Jan-12	16-May-12	15.3	0	0	0	0	0	0	0	0	0	0	0	0	0	0	0	0	0	0	0	0	0	0	0	0	0	0	Slit Lamp	Zeiss	SL130	Indirect Binocular Ophthalmoscope	Heine	Omega 500 Unplugged	Tropicamide
813	2977	MEBY	Arhgef7 Knockout 1 EPD0766_4_A08	C57BL/6N;C57BL/6NTac	B6N MGP Select 20120517	MGP Select	Arhgef7	MEBY34.1a	M01156430	+/+	+/+	WT	Female	19-May-12	30-Aug-12	14.7	0	0	0	0	0	0	0	0	0	0	0	0	0	0	0	0	0	0	1	1	0	0	0	0	0	0	Slit Lamp	Zeiss	SL130	Indirect Binocular Ophthalmoscope	Heine	Omega 500 Unplugged	Tropicamide
814	2978	MEBY	Arhgef7 Knockout 1 EPD0766_4_A08	C57BL/6N;C57BL/6NTac	B6N MGP Select 20120517	MGP Select	Arhgef7	MEBY34.1c	M01156432	+/+	+/+	WT	Female	19-May-12	30-Aug-12	14.7	0	0	0	0	0	0	0	0	0	0	0	0	0	0	0	0	0	0	0	0	0	0	0	0	0	0	Slit Lamp	Zeiss	SL130	Indirect Binocular Ophthalmoscope	Heine	Omega 500 Unplugged	Tropicamide
815	2979	MEBY	Arhgef7 Knockout 1 EPD0766_4_A08	C57BL/6N;C57BL/6NTac	B6N MGP Select 20120517	MGP Select	Arhgef7	MEBY34.1e	M01156434	+/+	+/+	WT	Female	19-May-12	30-Aug-12	14.7	0	0	0	0	0	0	0	0	0	0	0	0	0	0	0	0	0	0	0	0	0	0	0	0	0	0	Slit Lamp	Zeiss	SL130	Indirect Binocular Ophthalmoscope	Heine	Omega 500 Unplugged	Tropicamide
816	2980	MEBY	Arhgef7 Knockout 1 EPD0766_4_A08	C57BL/6N;C57BL/6NTac	B6N MGP Select 20120517	MGP Select	Arhgef7	MEBY34.1g	M01156436	+/+	+/+	WT	Female	19-May-12	30-Aug-12	14.7	0	0	0	0	0	0	0	0	0	0	0	0	0	0	0	0	0	0	0	0	0	0	0	0	0	0	Slit Lamp	Zeiss	SL130	Indirect Binocular Ophthalmoscope	Heine	Omega 500 Unplugged	Tropicamide
817	2981	MEBY	Arhgef7 Knockout 1 EPD0766_4_A08	C57BL/6N;C57BL/6NTac	B6N MGP Select 20121003	MGP Select	Arhgef7	MEBY40.1f	M01280003	+/+	+/+	WT	Female	03-Oct-12	17-Jan-13	15.1	0	0	0	0	0	0	0	0	0	0	0	0	0	0	0	0	0	0	1	1	0	0	0	0	0	0	Slit Lamp	Zeiss	SL130	Indirect Binocular Ophthalmoscope	Heine	Omega 500 Unplugged	Tropicamide
818	3011	MECE	Slc16a6 Knockout 1 EPD0021_4_A06	C57BL/6N;C57BL/6NTac	B6N MGP Select 20120521	MGP Select	Slc16a6	MECE6.3a	M01156467	+/+	+/+	WT	Male	21-May-12	03-Sep-12	15	0	0	0	0	0	0	0	0	0	0	0	0	0	0	0	0	0	0	0	0	0	0	0	0	0	0	Slit Lamp	Zeiss	SL130	Indirect Binocular Ophthalmoscope	Heine	Omega 500 Unplugged	Tropicamide
819	3012	MECE	Slc16a6 Knockout 1 EPD0021_4_A06	C57BL/6N;C57BL/6NTac	B6N MGP Select 20120521	MGP Select	Slc16a6	MECE6.3b	M01156468	+/+	+/+	WT	Male	21-May-12	03-Sep-12	15	0	0	0	0	0	0	0	0	0	0	0	0	0	0	0	0	0	0	0	0	0	0	0	0	0	0	Slit Lamp	Zeiss	SL130	Indirect Binocular Ophthalmoscope	Heine	Omega 500 Unplugged	Tropicamide
820	3013	MECE	Slc16a6 Knockout 1 EPD0021_4_A06	C57BL/6N;C57BL/6NTac	B6N MGP Select 20120521	MGP Select	Slc16a6	MECE6.3c	M01156469	+/+	+/+	WT	Male	21-May-12	03-Sep-12	15	0	0	0	0	0	0	0	0	0	0	0	0	0	0	0	0	0	0	1	1	0	0	0	0	0	0	Slit Lamp	Zeiss	SL130	Indirect Binocular Ophthalmoscope	Heine	Omega 500 Unplugged	Tropicamide
821	3014	MECE	Slc16a6 Knockout 1 EPD0021_4_A06	C57BL/6N;C57BL/6NTac	B6N MGP Select 20120521	MGP Select	Slc16a6	MECE6.3d	M01156470	+/+	+/+	WT	Male	21-May-12	03-Sep-12	15	0	0	0	0	0	0	0	0	0	0	0	0	0	0	0	0	0	0	0	0	0	0	0	0	0	0	Slit Lamp	Zeiss	SL130	Indirect Binocular Ophthalmoscope	Heine	Omega 500 Unplugged	Tropicamide
822	3085	MECR	Ido2 Knockout 3 EPD0622_1_A07	C57BL/6N;C57BL/6NTac	B6N MGP Select 20121127	MGP Select	Ido2	MECR35.1f	M01337082	+/+	+/+	WT	Female	28-Nov-12	14-Mar-13	15.1	0	0	0	0	0	0	0	0	0	0	0	0	0	0	0	0	1	1	0	0	0	0	0	0	0	0	Slit Lamp	Zeiss	SL130	Indirect Binocular Ophthalmoscope	Heine	Omega 500 Unplugged	Tropicamide
823	3086	MECR	Ido2 Knockout 3 EPD0622_1_A07	C57BL/6N;C57BL/6NTac	B6N MGP Select 20121127	MGP Select	Ido2	MECR36.1f	M01337114	+/+	+/+	WT	Female	29-Nov-12	14-Mar-13	15	0	0	0	0	0	0	0	0	0	0	0	0	0	0	0	0	0	0	0	0	0	0	0	0	0	0	Slit Lamp	Zeiss	SL130	Indirect Binocular Ophthalmoscope	Heine	Omega 500 Unplugged	Tropicamide
824	3087	MECR	Ido2 Knockout 3 EPD0622_1_A07	C57BL/6N;C57BL/6NTac	B6N MGP Select 20121127	MGP Select	Ido2	MECR36.1h	M01337116	+/+	+/+	WT	Female	29-Nov-12	14-Mar-13	15	0	0	0	0	0	0	0	0	0	0	0	0	0	0	0	0	0	0	0	0	0	0	0	0	0	0	Slit Lamp	Zeiss	SL130	Indirect Binocular Ophthalmoscope	Heine	Omega 500 Unplugged	Tropicamide
825	3102	MECS	1700042B14Rik Knockout 1 EPD0728_3_B09	C57BL/6N;C57BL/6NTac	B6N MGP Select 20130409	MGP Select	1700042B14Rik	MECS44.1d	M01458912	+/+	+/+	WT	Female	09-Apr-13	23-Jul-13	15	0	0	0	0	0	0	0	0	0	0	0	0	0	0	0	0	0	0	0	0	0	0	0	0	0	0	Slit Lamp	Zeiss	SL130	Indirect Binocular Ophthalmoscope	Heine	Omega 500 Unplugged	Tropicamide
826	3103	MECS	1700042B14Rik Knockout 1 EPD0728_3_B09	C57BL/6N;C57BL/6NTac	B6N MGP Select 20130409	MGP Select	1700042B14Rik	MECS44.1e	M01458913	+/+	+/+	WT	Female	09-Apr-13	23-Jul-13	15	0	0	0	0	0	0	0	0	0	0	0	0	0	0	0	0	0	0	0	0	0	0	0	0	0	0	Slit Lamp	Zeiss	SL130	Indirect Binocular Ophthalmoscope	Heine	Omega 500 Unplugged	Tropicamide
827	3104	MECS	1700042B14Rik Knockout 1 EPD0728_3_B09	C57BL/6N;C57BL/6NTac	B6N MGP Select 20130409	MGP Select	1700042B14Rik	MECS44.1f	M01458914	+/+	+/+	WT	Female	09-Apr-13	23-Jul-13	15	0	0	0	0	0	0	0	0	0	0	0	0	0	0	0	0	0	0	1	1	0	0	0	0	0	0	Slit Lamp	Zeiss	SL130	Indirect Binocular Ophthalmoscope	Heine	Omega 500 Unplugged	Tropicamide
828	3105	MECS	1700042B14Rik Knockout 1 EPD0728_3_B09	C57BL/6N;C57BL/6NTac	B6N MGP Select 20130409	MGP Select	1700042B14Rik	MECS46.1b	M01459008	+/+	+/+	WT	Female	07-Apr-13	23-Jul-13	15.3	0	0	0	0	0	0	0	0	0	0	0	0	0	0	0	0	0	0	1	1	0	0	0	0	0	0	Slit Lamp	Zeiss	SL130	Indirect Binocular Ophthalmoscope	Heine	Omega 500 Unplugged	Tropicamide
829	3106	MECS	1700042B14Rik Knockout 1 EPD0728_3_B09	C57BL/6N;C57BL/6NTac	B6N MGP Select 20130409	MGP Select	1700042B14Rik	MECS46.1c	M01459009	+/+	+/+	WT	Female	07-Apr-13	23-Jul-13	15.3	0	0	0	0	0	0	0	0	0	0	0	0	0	0	0	0	0	0	1	1	0	0	0	0	0	0	Slit Lamp	Zeiss	SL130	Indirect Binocular Ophthalmoscope	Heine	Omega 500 Unplugged	Tropicamide
830	3107	MECS	1700042B14Rik Knockout 1 EPD0728_3_B09	C57BL/6N;C57BL/6NTac	B6N MGP Select 20130409	MGP Select	1700042B14Rik	MECS46.1f	M01459012	+/+	+/+	WT	Female	07-Apr-13	23-Jul-13	15.3	0	0	0	0	0	0	0	0	0	0	0	0	0	0	0	0	0	0	1	1	0	0	0	0	0	0	Slit Lamp	Zeiss	SL130	Indirect Binocular Ophthalmoscope	Heine	Omega 500 Unplugged	Tropicamide
831	3108	MECS	1700042B14Rik Knockout 1 EPD0728_3_B09	C57BL/6N;C57BL/6NTac	B6N MGP Select 20130409	MGP Select	1700042B14Rik	MECS46.1g	M01459013	+/+	+/+	WT	Female	07-Apr-13	23-Jul-13	15.3	0	0	0	0	0	0	0	0	0	0	0	0	0	0	0	0	0	0	1	1	0	0	0	0	0	0	Slit Lamp	Zeiss	SL130	Indirect Binocular Ophthalmoscope	Heine	Omega 500 Unplugged	Tropicamide
832	3109	MECS	1700042B14Rik Knockout 1 EPD0728_3_B09	C57BL/6N;C57BL/6NTac	B6N MGP Select 20130512	MGP Select	1700042B14Rik	MECS44.2a	M01490633	+/+	+/+	WT	Male	12-May-13	27-Aug-13	15.3	0	0	0	0	0	0	0	0	0	0	0	0	0	0	0	0	0	0	0	0	0	0	0	0	0	0	Slit Lamp	Zeiss	SL130	Indirect Binocular Ophthalmoscope	Heine	Omega 500 Unplugged	Tropicamide
833	3110	MECS	1700042B14Rik Knockout 1 EPD0728_3_B09	C57BL/6N;C57BL/6NTac	B6N MGP Select 20130512	MGP Select	1700042B14Rik	MECS44.2b	M01490634	+/+	+/+	WT	Male	12-May-13	27-Aug-13	15.3	0	0	0	0	0	0	0	0	0	0	0	0	0	0	0	0	0	0	0	0	0	0	0	0	0	0	Slit Lamp	Zeiss	SL130	Indirect Binocular Ophthalmoscope	Heine	Omega 500 Unplugged	Tropicamide
834	3111	MECS	1700042B14Rik Knockout 1 EPD0728_3_B09	C57BL/6N;C57BL/6NTac	B6N MGP Select 20130512	MGP Select	1700042B14Rik	MECS44.2c	M01490635	+/+	+/+	WT	Male	12-May-13	27-Aug-13	15.3	0	0	0	0	0	0	0	0	0	0	0	0	0	0	0	0	0	0	0	0	0	0	0	0	0	0	Slit Lamp	Zeiss	SL130	Indirect Binocular Ophthalmoscope	Heine	Omega 500 Unplugged	Tropicamide
835	3112	MECS	1700042B14Rik Knockout 1 EPD0728_3_B09	C57BL/6N;C57BL/6NTac	B6N MGP Select 20130512	MGP Select	1700042B14Rik	MECS44.2d	M01490636	+/+	+/+	WT	Male	12-May-13	27-Aug-13	15.3	0	0	0	0	0	0	0	0	0	0	0	0	0	0	0	0	0	0	0	0	0	0	0	0	0	0	Slit Lamp	Zeiss	SL130	Indirect Binocular Ophthalmoscope	Heine	Omega 500 Unplugged	Tropicamide
836	3113	MECS	1700042B14Rik Knockout 1 EPD0728_3_B09	C57BL/6N;C57BL/6NTac	B6N MGP Select 20130512	MGP Select	1700042B14Rik	MECS44.2e	M01490637	+/+	+/+	WT	Male	12-May-13	27-Aug-13	15.3	0	0	0	0	0	0	0	0	0	1	0	1	1	0	0	0	0	0	0	0	0	0	0	0	0	0	Slit Lamp	Zeiss	SL130	Indirect Binocular Ophthalmoscope	Heine	Omega 500 Unplugged	Tropicamide
837	3114	MECS	1700042B14Rik Knockout 1 EPD0728_3_B09	C57BL/6N;C57BL/6NTac	B6N MGP Select 20130512	MGP Select	1700042B14Rik	MECS44.2g	M01490639	+/+	+/+	WT	Male	12-May-13	27-Aug-13	15.3	0	0	0	0	0	0	0	0	0	0	0	0	0	0	0	0	0	0	0	0	0	0	0	0	0	0	Slit Lamp	Zeiss	SL130	Indirect Binocular Ophthalmoscope	Heine	Omega 500 Unplugged	Tropicamide
838	3115	MECS	1700042B14Rik Knockout 1 EPD0728_3_B09	C57BL/6N;C57BL/6NTac	B6N MGP Select 20130512	MGP Select	1700042B14Rik	MECS49.1c	M01490657	+/+	+/+	WT	Male	12-May-13	27-Aug-13	15.3	0	0	0	0	0	0	0	0	0	0	0	0	0	0	0	0	0	0	0	0	0	0	0	0	0	0	Slit Lamp	Zeiss	SL130	Indirect Binocular Ophthalmoscope	Heine	Omega 500 Unplugged	Tropicamide
839	3130	MECU	BC023829 Knockout 1 EPD0446_5_B02	C57BL/6N;C57BL/6NTac	B6N MGP Select 20120125	MGP Select	BC023829	MECU17.1a	M01060339	+/+	+/+	WT	Male	25-Jan-12	10-May-12	15.1	0	0	0	0	0	0	0	0	0	0	0	0	0	0	0	0	0	0	0	0	0	0	0	0	0	0	Slit Lamp	Zeiss	SL130	Indirect Binocular Ophthalmoscope	Heine	Omega 500 Unplugged	Tropicamide
840	3131	MECU	BC023829 Knockout 1 EPD0446_5_B02	C57BL/6N;C57BL/6NTac	B6N MGP Select 20120125	MGP Select	BC023829	MECU17.1b	M01060340	+/+	+/+	WT	Male	25-Jan-12	10-May-12	15.1	0	0	0	0	0	0	0	0	0	0	0	0	0	0	0	0	0	0	1	1	0	0	0	0	0	0	Slit Lamp	Zeiss	SL130	Indirect Binocular Ophthalmoscope	Heine	Omega 500 Unplugged	Tropicamide
841	3132	MECU	BC023829 Knockout 1 EPD0446_5_B02	C57BL/6N;C57BL/6NTac	B6N MGP Select 20120125	MGP Select	BC023829	MECU17.1e	M01060343	+/+	+/+	WT	Male	25-Jan-12	10-May-12	15.1	0	0	0	0	0	0	0	0	0	0	0	0	0	0	0	0	0	0	1	1	0	0	0	0	0	0	Slit Lamp	Zeiss	SL130	Indirect Binocular Ophthalmoscope	Heine	Omega 500 Unplugged	Tropicamide
842	3133	MECU	BC023829 Knockout 1 EPD0446_5_B02	C57BL/6N;C57BL/6NTac	B6N MGP Select 20130701	MGP Select	BC023829	MECU50.3a	M01531745	+/+	+/+	WT	Male	30-Jun-13	14-Oct-13	15.1	0	0	0	0	0	0	0	0	0	0	0	0	0	0	0	0	0	0	0	0	0	0	0	0	0	0	Slit Lamp	Zeiss	SL130	Indirect Binocular Ophthalmoscope	Heine	Omega 500 Unplugged	Tropicamide
843	3134	MECU	BC023829 Knockout 1 EPD0446_5_B02	C57BL/6N;C57BL/6NTac	B6N MGP Select 20130701	MGP Select	BC023829	MECU50.3c	M01531747	+/+	+/+	WT	Male	30-Jun-13	14-Oct-13	15.1	0	0	0	0	0	0	0	0	0	0	0	0	0	0	0	0	0	0	1	1	0	0	0	0	0	0	Slit Lamp	Zeiss	SL130	Indirect Binocular Ophthalmoscope	Heine	Omega 500 Unplugged	Tropicamide
844	3135	MECU	BC023829 Knockout 1 EPD0446_5_B02	C57BL/6N;C57BL/6NTac	B6N MGP Select 20130701	MGP Select	BC023829	MECU50.3d	M01531748	+/+	+/+	WT	Male	30-Jun-13	14-Oct-13	15.1	0	0	0	0	0	0	0	0	0	0	0	0	0	0	0	0	0	0	0	0	0	0	0	0	0	0	Slit Lamp	Zeiss	SL130	Indirect Binocular Ophthalmoscope	Heine	Omega 500 Unplugged	Tropicamide
845	3136	MECU	BC023829 Knockout 1 EPD0446_5_B02	C57BL/6N;C57BL/6NTac	B6N MGP Select 20130701	MGP Select	BC023829	MECU50.3e	M01531749	+/+	+/+	WT	Male	30-Jun-13	14-Oct-13	15.1	0	0	0	0	0	0	0	0	0	0	0	0	0	0	0	0	0	0	0	0	0	0	0	0	0	0	Slit Lamp	Zeiss	SL130	Indirect Binocular Ophthalmoscope	Heine	Omega 500 Unplugged	Tropicamide
846	3179	MEDH	Pdxk Knockout 1 EPD0521_1_A10	C57BL/6N;C57BL/6NTac	B6N MGP Select 20120730	MGP Select	Pdxk	MEDH29.1f	M01226541	+/+	+/+	WT	Female	30-Jul-12	13-Nov-12	15.1	0	0	0	0	0	0	0	0	0	0	0	0	0	0	0	0	0	0	0	0	0	0	0	0	0	0	Slit Lamp	Zeiss	SL130	Indirect Binocular Ophthalmoscope	Heine	Omega 500 Unplugged	Tropicamide
847	3180	MEDH	Pdxk Knockout 1 EPD0521_1_A10	C57BL/6N;C57BL/6NTac	B6N MGP Select 20120730	MGP Select	Pdxk	MEDH29.1h	M01226543	+/+	+/+	WT	Female	30-Jul-12	13-Nov-12	15.1	0	0	0	0	0	0	0	0	0	0	0	0	0	0	0	0	0	0	0	0	0	0	0	0	0	0	Slit Lamp	Zeiss	SL130	Indirect Binocular Ophthalmoscope	Heine	Omega 500 Unplugged	Tropicamide
848	3181	MEDH	Pdxk Knockout 1 EPD0521_1_A10	C57BL/6N;C57BL/6NTac	B6N MGP Select 20120730	MGP Select	Pdxk	MEDH29.1i	M01226544	+/+	+/+	WT	Female	30-Jul-12	13-Nov-12	15.1	0	0	0	0	0	0	0	0	0	0	0	0	0	0	0	0	0	0	0	0	0	0	0	0	0	0	Slit Lamp	Zeiss	SL130	Indirect Binocular Ophthalmoscope	Heine	Omega 500 Unplugged	Tropicamide
849	3182	MEDH	Pdxk Knockout 1 EPD0521_1_A10	C57BL/6N;C57BL/6NTac	MCZY MGP Select 20140404	MGP Select	Pdxk	MEDH104.1e	M01786634	+/+	+/+	WT	Female	04-Apr-14	17-Jul-14	14.9	0	0	0	0	0	0	0	0	0	0	0	0	0	0	0	0	0	0	0	0	0	0	0	0	0	0	Slit Lamp	Zeiss	SL130	Indirect Binocular Ophthalmoscope	Heine	Omega 500 Unplugged	Tropicamide
850	3183	MEDH	Pdxk Knockout 1 EPD0521_1_A10	C57BL/6N;C57BL/6NTac	MCZY MGP Select 20140404	MGP Select	Pdxk	MEDH104.1f	M01786635	+/+	+/+	WT	Female	04-Apr-14	17-Jul-14	14.9	0	0	0	0	0	0	0	0	0	0	0	0	0	0	0	0	0	0	0	0	0	0	0	0	0	0	Slit Lamp	Zeiss	SL130	Indirect Binocular Ophthalmoscope	Heine	Omega 500 Unplugged	Tropicamide
851	3212	MEDS	Ccdc160 Knockout 1 EPD0543_3_D11	C57BL/6N;C57BL/6NTac	B6N MGP Select 20120411	MGP Select	Ccdc160	MEDS17.1e	M01123332	+/+	+/+	WT	Female	09-Apr-12	24-Jul-12	15.1	0	0	0	0	0	0	0	0	0	0	0	0	0	0	0	0	0	0	1	1	0	0	0	0	0	0	Slit Lamp	Zeiss	SL130	Indirect Binocular Ophthalmoscope	Heine	Omega 500 Unplugged	Tropicamide
852	3213	MEDS	Ccdc160 Knockout 1 EPD0543_3_D11	C57BL/6N;C57BL/6NTac	B6N MGP Select 20120411	MGP Select	Ccdc160	MEDS17.1f	M01123333	+/+	+/+	WT	Female	09-Apr-12	24-Jul-12	15.1	0	0	0	0	0	0	0	0	0	0	0	0	0	0	0	0	0	0	1	1	0	0	0	0	0	0	Slit Lamp	Zeiss	SL130	Indirect Binocular Ophthalmoscope	Heine	Omega 500 Unplugged	Tropicamide
853	3214	MEDS	Ccdc160 Knockout 1 EPD0543_3_D11	C57BL/6N;C57BL/6NTac	B6N MGP Select 20120411	MGP Select	Ccdc160	MEDS17.1g	M01123334	+/+	+/+	WT	Female	09-Apr-12	24-Jul-12	15.1	0	0	0	0	0	0	0	0	0	0	0	0	0	0	0	0	0	0	0	0	0	0	0	0	0	0	Slit Lamp	Zeiss	SL130	Indirect Binocular Ophthalmoscope	Heine	Omega 500 Unplugged	Tropicamide
854	3229	MEDY	Arsg Knockout 1 EPD0332_2_G12	C57BL/6N;C57BL/6NTac	B6N MGP Select 20120130	MGP Select	Arsg	MEDY27.1b	M01057486	+/+	+/+	WT	Female	30-Jan-12	16-May-12	15.3	0	0	0	0	0	0	0	0	0	0	0	0	0	0	0	0	0	0	0	0	0	0	0	0	0	0	Slit Lamp	Zeiss	SL130	Indirect Binocular Ophthalmoscope	Heine	Omega 500 Unplugged	Tropicamide
855	3244	MEEB	Gm648 Knockout 1 EPD0309_2_H03	C57BL/6N;C57BL/6NTac	B6N MGP Select 20120529	MGP Select	Gm648	MEEB13.2g	M01167983	+/+	+/+	WT	Female	27-May-12	11-Sep-12	15.3	0	0	0	0	0	0	0	0	0	0	0	0	0	0	0	0	0	0	0	0	0	0	0	0	0	0	Slit Lamp	Zeiss	SL130	Indirect Binocular Ophthalmoscope	Heine	Omega 500 Unplugged	Tropicamide
856	3245	MEEB	Gm648 Knockout 1 EPD0309_2_H03	C57BL/6N;C57BL/6NTac	B6N MGP Select 20120529	MGP Select	Gm648	MEEB13.2j	M01167986	+/+	+/+	WT	Female	27-May-12	11-Sep-12	15.3	0	0	0	0	0	1	0	0	0	0	0	0	0	0	0	0	0	0	0	0	0	0	0	0	0	0	Slit Lamp	Zeiss	SL130	Indirect Binocular Ophthalmoscope	Heine	Omega 500 Unplugged	Tropicamide
857	3246	MEEB	Gm648 Knockout 1 EPD0309_2_H03	C57BL/6N;C57BL/6NTac	B6N MGP Select 20120529	MGP Select	Gm648	MEEB13.2k	M01167987	+/+	+/+	WT	Female	27-May-12	11-Sep-12	15.3	0	0	0	0	0	0	0	0	0	0	0	0	0	0	0	0	0	0	0	0	0	0	0	0	0	0	Slit Lamp	Zeiss	SL130	Indirect Binocular Ophthalmoscope	Heine	Omega 500 Unplugged	Tropicamide
858	3305	MEEK	Rhox13 Knockout 1 EPD0614_2_B02	C57BL/6N;C57BL/6NTac	B6N MGP Select 20120604	MGP Select	Rhox13	MEEK19.1a	M01171863	+/+	+/+	WT	Male	03-Jun-12	18-Sep-12	15.3	0	0	0	0	0	0	0	0	0	0	0	0	0	0	0	0	0	0	0	0	0	0	0	0	0	0	Slit Lamp	Zeiss	SL130	Indirect Binocular Ophthalmoscope	Heine	Omega 500 Unplugged	Tropicamide
859	3306	MEEK	Rhox13 Knockout 1 EPD0614_2_B02	C57BL/6N;C57BL/6NTac	B6N MGP Select 20120604	MGP Select	Rhox13	MEEK19.1b	M01171864	+/+	+/+	WT	Male	03-Jun-12	18-Sep-12	15.3	0	0	0	0	0	0	0	0	0	0	0	0	0	0	0	0	0	0	0	0	0	0	0	0	0	0	Slit Lamp	Zeiss	SL130	Indirect Binocular Ophthalmoscope	Heine	Omega 500 Unplugged	Tropicamide
860	3307	MEEK	Rhox13 Knockout 1 EPD0614_2_B02	C57BL/6N;C57BL/6NTac	B6N MGP Select 20120604	MGP Select	Rhox13	MEEK19.1c	M01171865	+/+	+/+	WT	Male	03-Jun-12	18-Sep-12	15.3	0	0	0	0	0	0	0	0	0	0	0	0	0	0	0	0	0	0	0	0	0	0	0	0	0	0	Slit Lamp	Zeiss	SL130	Indirect Binocular Ophthalmoscope	Heine	Omega 500 Unplugged	Tropicamide
861	3308	MEEK	Rhox13 Knockout 1 EPD0614_2_B02	C57BL/6N;C57BL/6NTac	B6N MGP Select 20120604	MGP Select	Rhox13	MEEK19.1g	M01171869	+/+	+/+	WT	Male	03-Jun-12	18-Sep-12	15.3	0	0	0	0	0	0	0	0	0	0	0	0	0	0	0	0	0	0	1	1	0	0	0	0	0	0	Slit Lamp	Zeiss	SL130	Indirect Binocular Ophthalmoscope	Heine	Omega 500 Unplugged	Tropicamide
862	3309	MEEK	Rhox13 Knockout 1 EPD0614_2_B02	C57BL/6N;C57BL/6NTac	B6N MGP Select 20120827	MGP Select	Rhox13	MEEK22.3c	M01253215	+/+	+/+	WT	Male	27-Aug-12	11-Dec-12	15.1	0	0	0	0	0	0	0	0	0	0	0	0	0	0	0	0	0	0	0	0	0	0	0	0	0	0	Slit Lamp	Zeiss	SL130	Indirect Binocular Ophthalmoscope	Heine	Omega 500 Unplugged	Tropicamide
863	3310	MEEK	Rhox13 Knockout 1 EPD0614_2_B02	C57BL/6N;C57BL/6NTac	B6N MGP Select 20120827	MGP Select	Rhox13	MEEK22.3d	M01253216	+/+	+/+	WT	Male	27-Aug-12	11-Dec-12	15.1	0	0	0	0	0	0	0	0	0	0	0	0	0	0	0	0	0	0	0	0	0	0	0	0	0	0	Slit Lamp	Zeiss	SL130	Indirect Binocular Ophthalmoscope	Heine	Omega 500 Unplugged	Tropicamide
864	3325	MEEN	Creb3l1 tm1e(EUCOMM)Wtsi EPD0651_2_E07	C57BL/6N;C57BL/6NTac	B6N MGP Select 20121027	MGP Select	Creb3l1	MEEN49.1d	M01311323	+/+	+/+	WT	Female	27-Oct-12	07-Feb-13	14.7	0	0	0	0	0	0	0	0	0	0	0	0	0	0	0	0	0	0	0	0	0	0	1	1	0	0	Slit Lamp	Zeiss	SL130	Indirect Binocular Ophthalmoscope	Heine	Omega 500 Unplugged	Tropicamide
865	3326	MEEN	Creb3l1 tm1e(EUCOMM)Wtsi EPD0651_2_E07	C57BL/6N;C57BL/6NTac	B6N MGP Select 20121027	MGP Select	Creb3l1	MEEN49.1e	M01311324	+/+	+/+	WT	Female	27-Oct-12	07-Feb-13	14.7	0	0	0	0	0	0	0	0	0	0	0	0	0	0	0	0	0	0	1	1	0	0	0	0	0	0	Slit Lamp	Zeiss	SL130	Indirect Binocular Ophthalmoscope	Heine	Omega 500 Unplugged	Tropicamide
866	3327	MEEN	Creb3l1 tm1e(EUCOMM)Wtsi EPD0651_2_E07	C57BL/6N;C57BL/6NTac	B6N MGP Select 20121027	MGP Select	Creb3l1	MEEN49.1f	M01311325	+/+	+/+	WT	Female	27-Oct-12	07-Feb-13	14.7	0	0	0	0	0	0	0	0	0	0	0	0	0	0	0	0	0	0	1	1	0	0	1	1	0	0	Slit Lamp	Zeiss	SL130	Indirect Binocular Ophthalmoscope	Heine	Omega 500 Unplugged	Tropicamide
867	3328	MEEN	Creb3l1 tm1e(EUCOMM)Wtsi EPD0651_2_E07	C57BL/6N;C57BL/6NTac	B6N MGP Select 20121027	MGP Select	Creb3l1	MEEN49.1g	M01311326	+/+	+/+	WT	Female	27-Oct-12	07-Feb-13	14.7	0	0	0	0	0	0	0	0	0	0	0	0	0	0	0	0	0	0	1	1	0	0	0	0	0	0	Slit Lamp	Zeiss	SL130	Indirect Binocular Ophthalmoscope	Heine	Omega 500 Unplugged	Tropicamide
868	3329	MEEN	Creb3l1 tm1e(EUCOMM)Wtsi EPD0651_2_E07	C57BL/6N;C57BL/6NTac	B6N MGP Select 20121027	MGP Select	Creb3l1	MEEN48.1a	M01311338	+/+	+/+	WT	Male	27-Oct-12	07-Feb-13	14.7	0	0	0	0	0	0	0	0	0	0	0	0	0	0	0	0	0	0	1	1	0	0	1	1	0	0	Slit Lamp	Zeiss	SL130	Indirect Binocular Ophthalmoscope	Heine	Omega 500 Unplugged	Tropicamide
869	3330	MEEN	Creb3l1 tm1e(EUCOMM)Wtsi EPD0651_2_E07	C57BL/6N;C57BL/6NTac	B6N MGP Select 20121027	MGP Select	Creb3l1	MEEN48.1d	M01311341	+/+	+/+	WT	Male	27-Oct-12	07-Feb-13	14.7	0	0	0	0	0	0	0	0	0	0	0	0	0	0	0	0	0	0	1	1	0	0	0	0	0	0	Slit Lamp	Zeiss	SL130	Indirect Binocular Ophthalmoscope	Heine	Omega 500 Unplugged	Tropicamide
870	3331	MEEN	Creb3l1 tm1e(EUCOMM)Wtsi EPD0651_2_E07	C57BL/6N;C57BL/6NTac	B6N MGP Select 20121027	MGP Select	Creb3l1	MEEN48.1e	M01311342	+/+	+/+	WT	Male	27-Oct-12	07-Feb-13	14.7	0	0	0	0	0	0	0	0	0	0	0	0	0	0	0	0	0	0	1	1	0	0	0	0	0	0	Slit Lamp	Zeiss	SL130	Indirect Binocular Ophthalmoscope	Heine	Omega 500 Unplugged	Tropicamide
871	3332	MEEN	Creb3l1 tm1e(EUCOMM)Wtsi EPD0651_2_E07	C57BL/6N;C57BL/6NTac	B6N MGP Select 20121027	MGP Select	Creb3l1	MEEN48.1f	M01311343	+/+	+/+	WT	Male	27-Oct-12	07-Feb-13	14.7	0	0	0	0	0	1	0	0	0	0	0	0	0	0	0	0	0	0	1	1	0	0	0	0	0	0	Slit Lamp	Zeiss	SL130	Indirect Binocular Ophthalmoscope	Heine	Omega 500 Unplugged	Tropicamide
872	3347	MEEV	Dlg4 tm1e(EUCOMM)Wtsi EPD0677_5_B02	C57BL/6N;C57BL/6NTac	MEEV MGP Select 20140605	MGP Select	Dlg4	MEEV80.2g	M01843747	+/+	+/+	WT	Female	05-Jun-14	18-Sep-14	15	0	0	0	0	0	0	0	0	0	0	0	0	0	0	0	0	0	0	0	0	0	0	0	0	0	0	Slit Lamp	Zeiss	SL130	Indirect Binocular Ophthalmoscope	Heine	Omega 500 Unplugged	Tropicamide
873	3348	MEEV	Dlg4 tm1e(EUCOMM)Wtsi EPD0677_5_B02	C57BL/6N;C57BL/6NTac	B6N MGP Select 20130415	MGP Select	Dlg4	MEEV30.2a	M01469701	+/+	+/+	WT	Male	17-Apr-13	30-Jul-13	14.9	0	0	0	0	0	0	0	0	0	0	0	0	0	0	0	0	0	0	0	0	0	0	0	0	0	0	Slit Lamp	Zeiss	SL130	Indirect Binocular Ophthalmoscope	Heine	Omega 500 Unplugged	Tropicamide
874	3349	MEEV	Dlg4 tm1e(EUCOMM)Wtsi EPD0677_5_B02	C57BL/6N;C57BL/6NTac	B6N MGP Select 20130415	MGP Select	Dlg4	MEEV30.2b	M01469702	+/+	+/+	WT	Male	17-Apr-13	30-Jul-13	14.9	0	0	0	0	0	0	0	0	0	0	0	0	0	0	0	0	0	0	0	0	0	0	0	0	0	0	Slit Lamp	Zeiss	SL130	Indirect Binocular Ophthalmoscope	Heine	Omega 500 Unplugged	Tropicamide
875	3350	MEEV	Dlg4 tm1e(EUCOMM)Wtsi EPD0677_5_B02	C57BL/6N;C57BL/6NTac	MEEV MGP Select 20140130	MGP Select	Dlg4	MEEV69.1a	M01722687	+/+	+/+	WT	Male	29-Jan-14	15-May-14	15.1	0	0	0	0	0	0	0	0	0	0	0	0	0	0	0	0	0	0	0	0	0	0	0	0	0	0	Slit Lamp	Zeiss	SL130	Indirect Binocular Ophthalmoscope	Heine	Omega 500 Unplugged	Tropicamide
876	3351	MEEV	Dlg4 tm1e(EUCOMM)Wtsi EPD0677_5_B02	C57BL/6N;C57BL/6NTac	MEEV MGP Select 20140130	MGP Select	Dlg4	MEEV66.1d	M01729144	+/+	+/+	WT	Male	30-Jan-14	15-May-14	15	0	0	0	0	0	0	0	0	0	0	0	0	0	0	0	0	0	0	0	0	0	0	0	0	0	0	Slit Lamp	Zeiss	SL130	Indirect Binocular Ophthalmoscope	Heine	Omega 500 Unplugged	Tropicamide
877	3352	MEEV	Dlg4 tm1e(EUCOMM)Wtsi EPD0677_5_B02	C57BL/6N;C57BL/6NTac	MEEV MGP Select 20140130	MGP Select	Dlg4	MEEV68.1a	M01729168	+/+	+/+	WT	Male	31-Jan-14	15-May-14	14.9	0	0	0	0	0	0	0	0	0	0	0	0	0	0	0	0	0	0	0	0	0	0	0	0	0	0	Slit Lamp	Zeiss	SL130	Indirect Binocular Ophthalmoscope	Heine	Omega 500 Unplugged	Tropicamide
878	3353	MEEV	Dlg4 tm1e(EUCOMM)Wtsi EPD0677_5_B02	C57BL/6N;C57BL/6NTac	MEEV MGP Select 20140314	MGP Select	Dlg4	MEEV68.3a	M01764052	+/+	+/+	WT	Male	14-Mar-14	26-Jun-14	14.9	0	0	0	0	0	0	0	0	0	0	0	0	0	0	0	0	0	0	0	0	0	0	0	0	0	0	Slit Lamp	Zeiss	SL130	Indirect Binocular Ophthalmoscope	Heine	Omega 500 Unplugged	Tropicamide
879	3368	MEFC	Os9 tm1a(EUCOMM)Wtsi EPD0725_4_E05	C57BL/6N;C57BL/6NTac	B6N MGP Select 20130325	MGP Select	Os9	MEFC31.1e	M01450108	+/+	+/+	WT	Female	25-Mar-13	09-Jul-13	15.1	0	0	0	0	0	0	0	0	0	0	0	0	0	0	0	0	0	0	0	0	0	0	0	0	0	0	Slit Lamp	Zeiss	SL130	Indirect Binocular Ophthalmoscope	Heine	Omega 500 Unplugged	Tropicamide
880	3369	MEFC	Os9 tm1a(EUCOMM)Wtsi EPD0725_4_E05	C57BL/6N;C57BL/6NTac	B6N MGP Select 20130325	MGP Select	Os9	MEFC33.1f	M01450134	+/+	+/+	WT	Female	27-Mar-13	09-Jul-13	14.9	0	0	0	0	0	0	0	0	0	0	0	0	0	0	0	0	0	0	0	0	0	0	0	0	0	0	Slit Lamp	Zeiss	SL130	Indirect Binocular Ophthalmoscope	Heine	Omega 500 Unplugged	Tropicamide
881	3370	MEFC	Os9 tm1a(EUCOMM)Wtsi EPD0725_4_E05	C57BL/6N;C57BL/6NTac	B6N MGP Select 20130325	MGP Select	Os9	MEFC33.1g	M01450135	+/+	+/+	WT	Female	27-Mar-13	09-Jul-13	14.9	0	0	0	0	0	0	0	0	0	0	0	0	0	0	0	0	0	0	0	0	0	0	0	0	0	0	Slit Lamp	Zeiss	SL130	Indirect Binocular Ophthalmoscope	Heine	Omega 500 Unplugged	Tropicamide
882	3371	MEFC	Os9 tm1a(EUCOMM)Wtsi EPD0725_4_E05	C57BL/6N;C57BL/6NTac	B6N MGP Select 20130325	MGP Select	Os9	MEFC33.1h	M01450136	+/+	+/+	WT	Female	27-Mar-13	09-Jul-13	14.9	0	0	0	0	0	0	0	0	0	0	0	0	0	0	0	0	0	0	0	0	0	0	0	0	0	0	Slit Lamp	Zeiss	SL130	Indirect Binocular Ophthalmoscope	Heine	Omega 500 Unplugged	Tropicamide
883	3372	MEFC	Os9 tm1a(EUCOMM)Wtsi EPD0725_4_E05	C57BL/6N;C57BL/6NTac	B6N MGP Select 20130325	MGP Select	Os9	MEFC31.1a	M01450104	+/+	+/+	WT	Male	25-Mar-13	09-Jul-13	15.1	0	0	0	0	0	0	0	0	0	0	0	0	0	0	0	0	0	0	0	0	0	0	0	0	0	0	Slit Lamp	Zeiss	SL130	Indirect Binocular Ophthalmoscope	Heine	Omega 500 Unplugged	Tropicamide
884	3373	MEFC	Os9 tm1a(EUCOMM)Wtsi EPD0725_4_E05	C57BL/6N;C57BL/6NTac	B6N MGP Select 20130325	MGP Select	Os9	MEFC31.1b	M01450105	+/+	+/+	WT	Male	25-Mar-13	09-Jul-13	15.1	0	0	0	0	0	0	0	0	0	0	0	0	0	0	0	0	0	0	0	0	0	0	0	0	0	0	Slit Lamp	Zeiss	SL130	Indirect Binocular Ophthalmoscope	Heine	Omega 500 Unplugged	Tropicamide
885	3374	MEFC	Os9 tm1a(EUCOMM)Wtsi EPD0725_4_E05	C57BL/6N;C57BL/6NTac	B6N MGP Select 20130325	MGP Select	Os9	MEFC31.1d	M01450107	+/+	+/+	WT	Male	25-Mar-13	09-Jul-13	15.1	0	0	0	0	0	0	0	0	0	0	0	0	0	0	0	0	0	0	0	0	0	0	0	0	0	0	Slit Lamp	Zeiss	SL130	Indirect Binocular Ophthalmoscope	Heine	Omega 500 Unplugged	Tropicamide
886	3375	MEFC	Os9 tm1a(EUCOMM)Wtsi EPD0725_4_E05	C57BL/6N;C57BL/6NTac	B6N MGP Select 20130325	MGP Select	Os9	MEFC33.1c	M01450131	+/+	+/+	WT	Male	27-Mar-13	09-Jul-13	14.9	0	0	0	0	0	0	0	0	0	0	0	0	0	0	0	0	0	0	0	0	0	0	0	0	0	0	Slit Lamp	Zeiss	SL130	Indirect Binocular Ophthalmoscope	Heine	Omega 500 Unplugged	Tropicamide
887	3390	MEFH	Ctr9 tm1a(EUCOMM)Wtsi EPD0188_2_E12	C57BL/6N;C57BL/6NTac	B6N MGP Select 20120620	MGP Select	Ctr9	MEFH15.1a	M01192547	+/+	+/+	WT	Male	20-Jun-12	02-Oct-12	14.9	0	0	0	0	0	0	0	0	0	0	0	0	0	0	0	0	1	1	0	0	0	0	0	0	0	0	Slit Lamp	Zeiss	SL130	Indirect Binocular Ophthalmoscope	Heine	Omega 500 Unplugged	Tropicamide
888	3391	MEFH	Ctr9 tm1a(EUCOMM)Wtsi EPD0188_2_E12	C57BL/6N;C57BL/6NTac	B6N MGP Select 20120620	MGP Select	Ctr9	MEFH15.1c	M01192549	+/+	+/+	WT	Male	20-Jun-12	02-Oct-12	14.9	0	0	0	0	0	0	0	0	0	0	0	0	0	0	0	0	0	0	0	0	0	0	0	0	0	0	Slit Lamp	Zeiss	SL130	Indirect Binocular Ophthalmoscope	Heine	Omega 500 Unplugged	Tropicamide
889	3392	MEFH	Ctr9 tm1a(EUCOMM)Wtsi EPD0188_2_E12	C57BL/6N;C57BL/6NTac	B6N MGP Select 20120620	MGP Select	Ctr9	MEFH15.1d	M01192550	+/+	+/+	WT	Male	20-Jun-12	02-Oct-12	14.9	0	0	0	0	0	0	0	0	0	0	0	0	0	0	0	0	0	0	0	0	0	0	0	0	0	0	Slit Lamp	Zeiss	SL130	Indirect Binocular Ophthalmoscope	Heine	Omega 500 Unplugged	Tropicamide
890	3393	MEFH	Ctr9 tm1a(EUCOMM)Wtsi EPD0188_2_E12	C57BL/6N;C57BL/6NTac	B6N MGP Select 20120620	MGP Select	Ctr9	MEFH15.1e	M01192552	+/+	+/+	WT	Male	20-Jun-12	02-Oct-12	14.9	0	0	0	0	0	0	0	0	0	0	0	0	0	0	0	0	0	0	0	0	0	0	0	0	0	0	Slit Lamp	Zeiss	SL130	Indirect Binocular Ophthalmoscope	Heine	Omega 500 Unplugged	Tropicamide
891	3415	MEFL	Ints2 tm1a(KOMP)Wtsi EPD0205_3_C04	C57BL/6N;C57BL/6NTac	B6N MGP Select 20130117	MGP Select	Ints2	MEFL16.2g	M01387879	+/+	+/+	WT	Female	17-Jan-13	02-May-13	15	0	0	0	0	0	0	0	0	0	0	0	0	0	0	0	0	0	0	0	0	0	0	0	0	0	0	Slit Lamp	Zeiss	SL130	Indirect Binocular Ophthalmoscope	Heine	Omega 500 Unplugged	Tropicamide
892	3416	MEFL	Ints2 tm1a(KOMP)Wtsi EPD0205_3_C04	C57BL/6N;C57BL/6NTac	B6N MGP Select 20130117	MGP Select	Ints2	MEFL16.2i	M01387881	+/+	+/+	WT	Female	17-Jan-13	02-May-13	15	0	0	0	0	0	0	0	0	0	0	0	0	0	0	0	0	0	0	0	0	0	0	1	1	0	0	Slit Lamp	Zeiss	SL130	Indirect Binocular Ophthalmoscope	Heine	Omega 500 Unplugged	Tropicamide
893	3417	MEFL	Ints2 tm1a(KOMP)Wtsi EPD0205_3_C04	C57BL/6N;C57BL/6NTac	B6N MGP Select 20130117	MGP Select	Ints2	MEFL16.2j	M01387882	+/+	+/+	WT	Female	17-Jan-13	02-May-13	15	0	0	0	0	0	1	1	0	1	0	0	0	0	0	0	0	0	0	0	0	0	0	0	0	0	0	Slit Lamp	Zeiss	SL130	Indirect Binocular Ophthalmoscope	Heine	Omega 500 Unplugged	Tropicamide
894	3418	MEFL	Ints2 tm1a(KOMP)Wtsi EPD0205_3_C04	C57BL/6N;C57BL/6NTac	B6N MGP Select 20130117	MGP Select	Ints2	MEFL21.2a	M01381349	+/+	+/+	WT	Male	18-Jan-13	02-May-13	14.9	0	0	0	0	0	0	0	0	0	0	0	0	0	0	0	0	0	0	1	1	0	0	0	0	0	0	Slit Lamp	Zeiss	SL130	Indirect Binocular Ophthalmoscope	Heine	Omega 500 Unplugged	Tropicamide
895	3419	MEFL	Ints2 tm1a(KOMP)Wtsi EPD0205_3_C04	C57BL/6N;C57BL/6NTac	B6N MGP Select 20130117	MGP Select	Ints2	MEFL21.2c	M01381351	+/+	+/+	WT	Male	18-Jan-13	02-May-13	14.9	0	0	0	0	0	0	0	0	0	0	0	0	0	0	0	0	0	0	0	0	0	0	0	0	0	0	Slit Lamp	Zeiss	SL130	Indirect Binocular Ophthalmoscope	Heine	Omega 500 Unplugged	Tropicamide
896	3448	MEFV	Gpr107 Knockout 1 EPD0291_2_A12 #2	C57BL/6N;C57BL/6NTac	B6N MGP Select 20120529	MGP Select	Gpr107	MEFV25.2d	M01167362	+/+	+/+	WT	Female	29-May-12	11-Sep-12	15	0	0	0	0	0	0	0	0	0	0	0	0	0	0	0	0	0	0	1	1	0	0	0	0	0	0	Slit Lamp	Zeiss	SL130	Indirect Binocular Ophthalmoscope	Heine	Omega 500 Unplugged	Tropicamide
897	3449	MEFV	Gpr107 Knockout 1 EPD0291_2_A12 #2	C57BL/6N;C57BL/6NTac	B6N MGP Select 20120529	MGP Select	Gpr107	MEFV25.2e	M01167363	+/+	+/+	WT	Female	29-May-12	11-Sep-12	15	0	0	0	0	0	0	0	0	0	0	0	0	0	0	0	0	0	0	1	1	0	0	0	0	0	0	Slit Lamp	Zeiss	SL130	Indirect Binocular Ophthalmoscope	Heine	Omega 500 Unplugged	Tropicamide
898	3450	MEFV	Gpr107 Knockout 1 EPD0291_2_A12 #2	C57BL/6N;C57BL/6NTac	B6N MGP Select 20120529	MGP Select	Gpr107	MEFV28.3e	M01167395	+/+	+/+	WT	Female	29-May-12	11-Sep-12	15	NA	NA	NA	1	NA	NA	NA	NA	NA	NA	NA	NA	NA	NA	NA	NA	NA	NA	NA	NA	NA	NA	NA	NA	NA	NA	Slit Lamp	Zeiss	SL130	Indirect Binocular Ophthalmoscope	Heine	Omega 500 Unplugged	None used
899	3451	MEFV	Gpr107 Knockout 1 EPD0291_2_A12 #2	C57BL/6N;C57BL/6NTac	B6N MGP Select 20120529	MGP Select	Gpr107	MEFV28.3f	M01167396	+/+	+/+	WT	Female	29-May-12	11-Sep-12	15	0	0	0	0	0	0	0	0	0	0	0	0	0	0	0	0	0	0	0	0	0	0	0	0	0	0	Slit Lamp	Zeiss	SL130	Indirect Binocular Ophthalmoscope	Heine	Omega 500 Unplugged	Tropicamide
900	3452	MEFV	Gpr107 Knockout 1 EPD0291_2_A12 #2	C57BL/6N;C57BL/6NTac	B6N MGP Select 20121122	MGP Select	Gpr107	MEFV37.4c	M01333260	+/+	+/+	WT	Female	21-Nov-12	07-Mar-13	15.1	0	0	0	0	0	0	0	0	0	0	0	0	0	0	0	0	0	0	0	0	0	0	0	0	0	0	Slit Lamp	Zeiss	SL130	Indirect Binocular Ophthalmoscope	Heine	Omega 500 Unplugged	Tropicamide
901	3453	MEFV	Gpr107 Knockout 1 EPD0291_2_A12 #2	C57BL/6N;C57BL/6NTac	B6N MGP Select 20121122	MGP Select	Gpr107	MEFV41.1c	M01333277	+/+	+/+	WT	Female	21-Nov-12	07-Mar-13	15.1	0	0	0	0	0	1	1	1	1	0	0	0	0	0	0	0	1	1	0	0	0	0	0	0	0	0	Slit Lamp	Zeiss	SL130	Indirect Binocular Ophthalmoscope	Heine	Omega 500 Unplugged	Tropicamide
902	3454	MEFV	Gpr107 Knockout 1 EPD0291_2_A12 #2	C57BL/6N;C57BL/6NTac	B6N MGP Select 20121122	MGP Select	Gpr107	MEFV38.3c	M01334420	+/+	+/+	WT	Female	23-Nov-12	07-Mar-13	14.9	0	0	0	0	0	0	0	0	0	0	0	0	0	0	0	0	0	0	1	1	0	0	0	0	0	0	Slit Lamp	Zeiss	SL130	Indirect Binocular Ophthalmoscope	Heine	Omega 500 Unplugged	Tropicamide
903	3455	MEFV	Gpr107 Knockout 1 EPD0291_2_A12 #2	C57BL/6N;C57BL/6NTac	B6N MGP Select 20130430	MGP Select	Gpr107	MEFV54.1e	M01477768	+/+	+/+	WT	Female	30-Apr-13	15-Aug-13	15.3	0	0	0	0	0	0	0	0	0	0	0	0	0	0	0	0	0	0	0	0	0	0	0	0	0	0	Slit Lamp	Zeiss	SL130	Indirect Binocular Ophthalmoscope	Heine	Omega 500 Unplugged	Tropicamide
904	3456	MEFV	Gpr107 Knockout 1 EPD0291_2_A12 #2	C57BL/6N;C57BL/6NTac	B6N MGP Select 20130430	MGP Select	Gpr107	MEFV55.1f	M01477798	+/+	+/+	WT	Female	30-Apr-13	15-Aug-13	15.3	0	0	0	0	0	0	0	0	0	0	0	0	0	0	0	0	0	0	0	0	0	0	0	0	0	0	Slit Lamp	Zeiss	SL130	Indirect Binocular Ophthalmoscope	Heine	Omega 500 Unplugged	Tropicamide
905	3457	MEFV	Gpr107 Knockout 1 EPD0291_2_A12 #2	C57BL/6N;C57BL/6NTac	B6N MGP Select 20130430	MGP Select	Gpr107	MEFV56.1f	M01480915	+/+	+/+	WT	Female	01-May-13	15-Aug-13	15.1	0	0	0	0	0	0	0	0	0	0	0	0	0	0	0	0	0	0	0	0	0	0	0	0	0	0	Slit Lamp	Zeiss	SL130	Indirect Binocular Ophthalmoscope	Heine	Omega 500 Unplugged	Tropicamide
906	3458	MEFV	Gpr107 Knockout 1 EPD0291_2_A12 #2	C57BL/6N;C57BL/6NTac	B6N MGP Select 20130430	MGP Select	Gpr107	MEFV58.1c	M01482125	+/+	+/+	WT	Female	01-May-13	15-Aug-13	15.1	0	0	0	0	0	1	1	0	1	0	0	0	0	0	0	0	0	0	0	0	0	0	0	0	0	0	Slit Lamp	Zeiss	SL130	Indirect Binocular Ophthalmoscope	Heine	Omega 500 Unplugged	Tropicamide
907	3459	MEFV	Gpr107 Knockout 1 EPD0291_2_A12 #2	C57BL/6N;C57BL/6NTac	B6N MGP Select 20120529	MGP Select	Gpr107	MEFV25.2b	M01167360	+/+	+/+	WT	Male	29-May-12	11-Sep-12	15	0	0	0	0	0	0	0	0	0	0	0	0	0	0	0	0	0	0	0	0	0	0	0	0	0	0	Slit Lamp	Zeiss	SL130	Indirect Binocular Ophthalmoscope	Heine	Omega 500 Unplugged	Tropicamide
908	3460	MEFV	Gpr107 Knockout 1 EPD0291_2_A12 #2	C57BL/6N;C57BL/6NTac	B6N MGP Select 20120529	MGP Select	Gpr107	MEFV28.3a	M01167391	+/+	+/+	WT	Male	29-May-12	11-Sep-12	15	0	0	0	0	0	0	0	0	0	0	0	0	0	0	0	0	0	0	0	0	0	0	0	0	0	0	Slit Lamp	Zeiss	SL130	Indirect Binocular Ophthalmoscope	Heine	Omega 500 Unplugged	Tropicamide
909	3461	MEFV	Gpr107 Knockout 1 EPD0291_2_A12 #2	C57BL/6N;C57BL/6NTac	B6N MGP Select 20120529	MGP Select	Gpr107	MEFV28.3b	M01167392	+/+	+/+	WT	Male	29-May-12	11-Sep-12	15	0	0	0	0	0	0	0	0	0	0	0	0	0	0	0	0	0	0	0	0	0	0	0	0	0	0	Slit Lamp	Zeiss	SL130	Indirect Binocular Ophthalmoscope	Heine	Omega 500 Unplugged	Tropicamide
910	3462	MEFV	Gpr107 Knockout 1 EPD0291_2_A12 #2	C57BL/6N;C57BL/6NTac	B6N MGP Select 20120529	MGP Select	Gpr107	MEFV28.3d	M01167394	+/+	+/+	WT	Male	29-May-12	11-Sep-12	15	0	0	0	0	0	0	0	0	0	0	0	0	0	0	0	0	0	0	0	0	0	0	0	0	0	0	Slit Lamp	Zeiss	SL130	Indirect Binocular Ophthalmoscope	Heine	Omega 500 Unplugged	Tropicamide
911	3463	MEFV	Gpr107 Knockout 1 EPD0291_2_A12 #2	C57BL/6N;C57BL/6NTac	B6N MGP Select 20130303	MGP Select	Gpr107	MEFV42.3a	M01427860	+/+	+/+	WT	Male	03-Mar-13	18-Jun-13	15.3	0	0	0	0	0	0	0	0	0	0	0	0	0	0	0	0	0	0	0	0	0	0	0	0	0	0	Slit Lamp	Zeiss	SL130	Indirect Binocular Ophthalmoscope	Heine	Omega 500 Unplugged	Tropicamide
912	3464	MEFV	Gpr107 Knockout 1 EPD0291_2_A12 #2	C57BL/6N;C57BL/6NTac	B6N MGP Select 20130303	MGP Select	Gpr107	MEFV42.3e	M01427864	+/+	+/+	WT	Male	03-Mar-13	18-Jun-13	15.3	0	0	0	0	0	0	0	0	0	0	0	0	0	0	0	0	0	0	0	0	0	0	0	0	0	0	Slit Lamp	Zeiss	SL130	Indirect Binocular Ophthalmoscope	Heine	Omega 500 Unplugged	Tropicamide
913	3465	MEFV	Gpr107 Knockout 1 EPD0291_2_A12 #2	C57BL/6N;C57BL/6NTac	B6N MGP Select 20130303	MGP Select	Gpr107	MEFV42.3f	M01427865	+/+	+/+	WT	Male	03-Mar-13	18-Jun-13	15.3	0	0	0	0	0	0	0	0	0	0	0	0	0	0	0	0	0	0	0	0	0	0	0	0	0	0	Slit Lamp	Zeiss	SL130	Indirect Binocular Ophthalmoscope	Heine	Omega 500 Unplugged	Tropicamide
914	3466	MEFV	Gpr107 Knockout 1 EPD0291_2_A12 #2	C57BL/6N;C57BL/6NTac	B6N MGP Select 20130430	MGP Select	Gpr107	MEFV55.1a	M01477793	+/+	+/+	WT	Male	30-Apr-13	15-Aug-13	15.3	0	0	0	0	0	0	0	0	0	0	0	0	0	0	0	0	0	0	0	0	0	0	0	0	0	0	Slit Lamp	Zeiss	SL130	Indirect Binocular Ophthalmoscope	Heine	Omega 500 Unplugged	Tropicamide
915	3467	MEFV	Gpr107 Knockout 1 EPD0291_2_A12 #2	C57BL/6N;C57BL/6NTac	B6N MGP Select 20130430	MGP Select	Gpr107	MEFV55.1b	M01477794	+/+	+/+	WT	Male	30-Apr-13	15-Aug-13	15.3	0	0	0	0	0	0	0	0	0	0	0	0	0	0	0	0	0	0	0	0	0	0	0	0	0	0	Slit Lamp	Zeiss	SL130	Indirect Binocular Ophthalmoscope	Heine	Omega 500 Unplugged	Tropicamide
916	3468	MEFV	Gpr107 Knockout 1 EPD0291_2_A12 #2	C57BL/6N;C57BL/6NTac	B6N MGP Select 20130430	MGP Select	Gpr107	MEFV55.1d	M01477796	+/+	+/+	WT	Male	30-Apr-13	15-Aug-13	15.3	0	0	0	0	0	0	0	0	0	0	0	0	0	0	0	0	0	0	0	0	0	0	0	0	0	0	Slit Lamp	Zeiss	SL130	Indirect Binocular Ophthalmoscope	Heine	Omega 500 Unplugged	Tropicamide
917	3469	MEFV	Gpr107 Knockout 1 EPD0291_2_A12 #2	C57BL/6N;C57BL/6NTac	B6N MGP Select 20130430	MGP Select	Gpr107	MEFV56.1b	M01480911	+/+	+/+	WT	Male	01-May-13	15-Aug-13	15.1	0	0	0	0	0	0	0	0	0	0	0	0	0	0	0	0	1	1	0	0	0	0	0	0	0	0	Slit Lamp	Zeiss	SL130	Indirect Binocular Ophthalmoscope	Heine	Omega 500 Unplugged	Tropicamide
918	3470	MEFV	Gpr107 Knockout 1 EPD0291_2_A12 #2	C57BL/6N;C57BL/6NTac	B6N MGP Select 20130430	MGP Select	Gpr107	MEFV56.1c	M01480912	+/+	+/+	WT	Male	01-May-13	15-Aug-13	15.1	0	0	0	0	0	0	0	0	0	0	0	0	0	0	0	0	1	1	0	0	0	0	0	0	0	0	Slit Lamp	Zeiss	SL130	Indirect Binocular Ophthalmoscope	Heine	Omega 500 Unplugged	Tropicamide
919	3471	MEFV	Gpr107 Knockout 1 EPD0291_2_A12 #2	C57BL/6N;C57BL/6NTac	B6N MGP Select 20130430	MGP Select	Gpr107	MEFV58.1a	M01482123	+/+	+/+	WT	Male	01-May-13	15-Aug-13	15.1	0	0	0	0	0	0	0	0	0	0	0	0	0	0	0	0	1	1	0	0	0	0	0	0	0	0	Slit Lamp	Zeiss	SL130	Indirect Binocular Ophthalmoscope	Heine	Omega 500 Unplugged	Tropicamide
920	3472	MEFV	Gpr107 Knockout 1 EPD0291_2_A12 #2	C57BL/6N;C57BL/6NTac	B6N MGP Select 20130430	MGP Select	Gpr107	MEFV58.1b	M01482124	+/+	+/+	WT	Male	01-May-13	15-Aug-13	15.1	0	0	0	0	0	0	0	0	0	0	0	0	0	0	0	0	0	0	0	0	0	0	0	0	0	0	Slit Lamp	Zeiss	SL130	Indirect Binocular Ophthalmoscope	Heine	Omega 500 Unplugged	Tropicamide
921	3473	MEFV	Gpr107 Knockout 1 EPD0291_2_A12 #2	C57BL/6N;C57BL/6NTac	B6N MGP Select 20130723	MGP Select	Gpr107	MEFV54.3a	M01554196	+/+	+/+	WT	Male	21-Jul-13	04-Nov-13	15.1	0	0	0	0	0	0	0	0	0	0	0	0	0	0	0	0	0	0	1	1	0	0	0	0	0	0	Slit Lamp	Zeiss	SL130	Indirect Binocular Ophthalmoscope	Heine	Omega 500 Unplugged	Tropicamide
922	3474	MEFV	Gpr107 Knockout 1 EPD0291_2_A12 #2	C57BL/6N;C57BL/6NTac	B6N MGP Select 20130723	MGP Select	Gpr107	MEFV54.3b	M01554197	+/+	+/+	WT	Male	21-Jul-13	04-Nov-13	15.1	0	0	0	0	0	0	0	0	0	0	0	0	0	0	0	0	0	0	1	1	0	0	0	0	0	0	Slit Lamp	Zeiss	SL130	Indirect Binocular Ophthalmoscope	Heine	Omega 500 Unplugged	Tropicamide
923	3475	MEFV	Gpr107 Knockout 1 EPD0291_2_A12 #2	C57BL/6N;C57BL/6NTac	B6N MGP Select 20130723	MGP Select	Gpr107	MEFV54.3d	M01554199	+/+	+/+	WT	Male	21-Jul-13	04-Nov-13	15.1	0	0	0	0	0	0	0	0	0	0	0	0	0	0	0	0	1	1	0	0	0	0	0	0	0	0	Slit Lamp	Zeiss	SL130	Indirect Binocular Ophthalmoscope	Heine	Omega 500 Unplugged	Tropicamide
924	3490	MEFW	Setd5 tm1a(EUCOMM)Wtsi EPD0036_3_F05	C57BL/6N;C57BL/6NTac	B6N MGP Select 20130709	MGP Select	Setd5	MEFW36.2c	M01535670	+/+	+/+	WT	Female	09-Jul-13	21-Oct-13	14.9	0	0	0	0	0	0	0	0	0	0	0	0	0	0	0	0	0	0	0	0	0	0	0	0	0	0	Slit Lamp	Zeiss	SL130	Indirect Binocular Ophthalmoscope	Heine	Omega 500 Unplugged	Tropicamide
925	3491	MEFW	Setd5 tm1a(EUCOMM)Wtsi EPD0036_3_F05	C57BL/6N;C57BL/6NTac	B6N MGP Select 20130709	MGP Select	Setd5	MEFW34.2d	M01543455	+/+	+/+	WT	Female	09-Jul-13	21-Oct-13	14.9	0	0	0	0	0	0	0	0	0	0	0	0	0	0	0	0	0	0	0	0	0	0	0	0	0	0	Slit Lamp	Zeiss	SL130	Indirect Binocular Ophthalmoscope	Heine	Omega 500 Unplugged	Tropicamide
926	3492	MEFW	Setd5 tm1a(EUCOMM)Wtsi EPD0036_3_F05	C57BL/6N;C57BL/6NTac	B6N MGP Select 20130709	MGP Select	Setd5	MEFW34.2e	M01543456	+/+	+/+	WT	Female	09-Jul-13	21-Oct-13	14.9	0	0	0	0	0	0	0	0	0	0	0	0	0	0	0	0	0	0	0	0	0	0	0	0	0	0	Slit Lamp	Zeiss	SL130	Indirect Binocular Ophthalmoscope	Heine	Omega 500 Unplugged	Tropicamide
927	3493	MEFW	Setd5 tm1a(EUCOMM)Wtsi EPD0036_3_F05	C57BL/6N;C57BL/6NTac	B6N MGP Select 20130709	MGP Select	Setd5	MEFW34.2f	M01543457	+/+	+/+	WT	Female	09-Jul-13	21-Oct-13	14.9	0	0	0	0	0	0	0	0	0	0	0	0	0	0	0	0	0	0	0	0	0	0	0	0	0	0	Slit Lamp	Zeiss	SL130	Indirect Binocular Ophthalmoscope	Heine	Omega 500 Unplugged	Tropicamide
928	3494	MEFW	Setd5 tm1a(EUCOMM)Wtsi EPD0036_3_F05	C57BL/6N;C57BL/6NTac	B6N MGP Select 20131118	MGP Select	Setd5	MEFW54.1f	M01666053	+/+	+/+	WT	Female	18-Nov-13	04-Mar-14	15.1	0	0	0	0	0	0	0	0	0	0	0	0	0	0	0	0	0	0	0	0	0	0	0	0	0	0	Slit Lamp	Zeiss	SL130	Indirect Binocular Ophthalmoscope	Heine	Omega 500 Unplugged	Tropicamide
929	3495	MEFW	Setd5 tm1a(EUCOMM)Wtsi EPD0036_3_F05	C57BL/6N;C57BL/6NTac	B6N MGP Select 20131118	MGP Select	Setd5	MEFW54.1g	M01666054	+/+	+/+	WT	Female	18-Nov-13	04-Mar-14	15.1	0	0	0	0	0	0	0	0	0	0	0	0	0	0	0	0	0	0	1	1	0	0	0	0	0	0	Slit Lamp	Zeiss	SL130	Indirect Binocular Ophthalmoscope	Heine	Omega 500 Unplugged	Tropicamide
930	3496	MEFW	Setd5 tm1a(EUCOMM)Wtsi EPD0036_3_F05	C57BL/6N;C57BL/6NTac	B6N MGP Select 20131118	MGP Select	Setd5	MEFW54.1h	M01666055	+/+	+/+	WT	Female	18-Nov-13	04-Mar-14	15.1	0	0	0	0	0	0	0	0	0	0	0	0	0	0	0	0	0	0	0	0	0	0	0	0	0	0	Slit Lamp	Zeiss	SL130	Indirect Binocular Ophthalmoscope	Heine	Omega 500 Unplugged	Tropicamide
931	3497	MEFW	Setd5 tm1a(EUCOMM)Wtsi EPD0036_3_F05	C57BL/6N;C57BL/6NTac	B6N MGP Select 20131118	MGP Select	Setd5	MEFW49.1c	M01670124	+/+	+/+	WT	Female	20-Nov-13	04-Mar-14	14.9	0	0	0	0	0	0	0	0	0	0	0	0	0	0	0	0	0	0	0	0	0	0	0	0	0	0	Slit Lamp	Zeiss	SL130	Indirect Binocular Ophthalmoscope	Heine	Omega 500 Unplugged	Tropicamide
932	3498	MEFW	Setd5 tm1a(EUCOMM)Wtsi EPD0036_3_F05	C57BL/6N;C57BL/6NTac	B6N MGP Select 20131118	MGP Select	Setd5	MEFW49.1d	M01670125	+/+	+/+	WT	Female	20-Nov-13	04-Mar-14	14.9	0	0	0	0	0	0	0	0	0	0	0	0	0	0	0	0	0	0	0	0	0	0	0	0	0	0	Slit Lamp	Zeiss	SL130	Indirect Binocular Ophthalmoscope	Heine	Omega 500 Unplugged	Tropicamide
933	3499	MEFW	Setd5 tm1a(EUCOMM)Wtsi EPD0036_3_F05	C57BL/6N;C57BL/6NTac	B6N MGP Select 20131118	MGP Select	Setd5	MEFW49.1e	M01670126	+/+	+/+	WT	Female	20-Nov-13	04-Mar-14	14.9	0	0	0	0	0	0	0	0	0	0	0	0	0	0	0	0	0	0	0	0	0	0	0	0	0	0	Slit Lamp	Zeiss	SL130	Indirect Binocular Ophthalmoscope	Heine	Omega 500 Unplugged	Tropicamide
934	3500	MEFW	Setd5 tm1a(EUCOMM)Wtsi EPD0036_3_F05	C57BL/6N;C57BL/6NTac	B6N MGP Select 20131118	MGP Select	Setd5	MEFW49.1f	M01670127	+/+	+/+	WT	Female	20-Nov-13	04-Mar-14	14.9	0	0	0	0	0	0	0	0	0	0	0	0	0	0	0	0	0	0	0	0	0	0	0	0	0	0	Slit Lamp	Zeiss	SL130	Indirect Binocular Ophthalmoscope	Heine	Omega 500 Unplugged	Tropicamide
935	3501	MEFW	Setd5 tm1a(EUCOMM)Wtsi EPD0036_3_F05	C57BL/6N;C57BL/6NTac	B6N MGP Select 20140512	MGP Select	Setd5	MEFW64.2c	M01815331	+/+	+/+	WT	Female	11-May-14	26-Aug-14	15.3	0	0	0	0	0	1	0	0	0	0	0	0	0	0	0	0	0	0	0	0	0	0	0	0	0	0	Slit Lamp	Zeiss	SL130	Indirect Binocular Ophthalmoscope	Heine	Omega 500 Unplugged	Tropicamide
936	3502	MEFW	Setd5 tm1a(EUCOMM)Wtsi EPD0036_3_F05	C57BL/6N;C57BL/6NTac	B6N MGP Select 20140512	MGP Select	Setd5	MEFW64.2d	M01815332	+/+	+/+	WT	Female	11-May-14	26-Aug-14	15.3	0	0	0	0	0	0	0	0	0	0	0	0	0	0	0	0	0	0	0	0	0	0	0	0	0	0	Slit Lamp	Zeiss	SL130	Indirect Binocular Ophthalmoscope	Heine	Omega 500 Unplugged	Tropicamide
937	3503	MEFW	Setd5 tm1a(EUCOMM)Wtsi EPD0036_3_F05	C57BL/6N;C57BL/6NTac	B6N MGP Select 20140512	MGP Select	Setd5	MEFW64.2e	M01815333	+/+	+/+	WT	Female	11-May-14	26-Aug-14	15.3	0	0	0	0	1	1	1	1	1	0	0	0	0	0	0	0	0	0	0	0	0	0	0	0	0	0	Slit Lamp	Zeiss	SL130	Indirect Binocular Ophthalmoscope	Heine	Omega 500 Unplugged	Tropicamide
938	3504	MEFW	Setd5 tm1a(EUCOMM)Wtsi EPD0036_3_F05	C57BL/6N;C57BL/6NTac	B6N MGP Select 20140512	MGP Select	Setd5	MEFW64.2f	M01815334	+/+	+/+	WT	Female	11-May-14	26-Aug-14	15.3	0	0	0	1	0	0	0	0	0	0	0	0	0	0	0	0	0	0	1	1	0	0	0	0	0	0	Slit Lamp	Zeiss	SL130	Indirect Binocular Ophthalmoscope	Heine	Omega 500 Unplugged	Tropicamide
939	3505	MEFW	Setd5 tm1a(EUCOMM)Wtsi EPD0036_3_F05	C57BL/6N;C57BL/6NTac	B6N MGP Select 20130709	MGP Select	Setd5	MEFW36.2a	M01535668	+/+	+/+	WT	Male	09-Jul-13	21-Oct-13	14.9	0	0	0	0	0	0	0	0	0	0	0	0	0	0	0	0	0	0	0	0	0	0	0	0	0	0	Slit Lamp	Zeiss	SL130	Indirect Binocular Ophthalmoscope	Heine	Omega 500 Unplugged	Tropicamide
940	3506	MEFW	Setd5 tm1a(EUCOMM)Wtsi EPD0036_3_F05	C57BL/6N;C57BL/6NTac	B6N MGP Select 20130709	MGP Select	Setd5	MEFW36.2b	M01535669	+/+	+/+	WT	Male	09-Jul-13	21-Oct-13	14.9	0	0	0	0	0	0	0	0	0	0	0	0	0	0	0	0	0	0	0	0	0	0	0	0	0	0	Slit Lamp	Zeiss	SL130	Indirect Binocular Ophthalmoscope	Heine	Omega 500 Unplugged	Tropicamide
941	3507	MEFW	Setd5 tm1a(EUCOMM)Wtsi EPD0036_3_F05	C57BL/6N;C57BL/6NTac	B6N MGP Select 20130709	MGP Select	Setd5	MEFW34.2a	M01543452	+/+	+/+	WT	Male	09-Jul-13	21-Oct-13	14.9	0	0	0	0	0	0	0	0	0	0	0	0	0	0	0	0	0	0	0	0	0	0	0	0	0	0	Slit Lamp	Zeiss	SL130	Indirect Binocular Ophthalmoscope	Heine	Omega 500 Unplugged	Tropicamide
942	3508	MEFW	Setd5 tm1a(EUCOMM)Wtsi EPD0036_3_F05	C57BL/6N;C57BL/6NTac	B6N MGP Select 20130709	MGP Select	Setd5	MEFW34.2c	M01543454	+/+	+/+	WT	Male	09-Jul-13	21-Oct-13	14.9	0	0	0	0	0	0	0	0	0	0	0	0	0	0	0	0	0	0	0	0	0	0	0	0	0	0	Slit Lamp	Zeiss	SL130	Indirect Binocular Ophthalmoscope	Heine	Omega 500 Unplugged	Tropicamide
943	3509	MEFW	Setd5 tm1a(EUCOMM)Wtsi EPD0036_3_F05	C57BL/6N;C57BL/6NTac	B6N MGP Select 20131118	MGP Select	Setd5	MEFW53.1a	M01666025	+/+	+/+	WT	Male	19-Nov-13	04-Mar-14	15	0	0	0	0	0	0	0	0	0	0	0	0	0	0	0	0	0	0	0	0	0	0	0	0	0	0	Slit Lamp	Zeiss	SL130	Indirect Binocular Ophthalmoscope	Heine	Omega 500 Unplugged	Tropicamide
944	3510	MEFW	Setd5 tm1a(EUCOMM)Wtsi EPD0036_3_F05	C57BL/6N;C57BL/6NTac	B6N MGP Select 20131118	MGP Select	Setd5	MEFW53.1c	M01666027	+/+	+/+	WT	Male	19-Nov-13	04-Mar-14	15	0	0	0	0	0	0	0	0	0	0	0	0	0	0	0	0	0	0	0	0	0	0	0	0	0	0	Slit Lamp	Zeiss	SL130	Indirect Binocular Ophthalmoscope	Heine	Omega 500 Unplugged	Tropicamide
945	3511	MEFW	Setd5 tm1a(EUCOMM)Wtsi EPD0036_3_F05	C57BL/6N;C57BL/6NTac	B6N MGP Select 20131118	MGP Select	Setd5	MEFW54.1a	M01666048	+/+	+/+	WT	Male	18-Nov-13	04-Mar-14	15.1	0	0	0	0	0	0	0	0	0	0	0	0	0	0	0	0	0	0	1	1	0	0	0	0	0	0	Slit Lamp	Zeiss	SL130	Indirect Binocular Ophthalmoscope	Heine	Omega 500 Unplugged	Tropicamide
946	3512	MEFW	Setd5 tm1a(EUCOMM)Wtsi EPD0036_3_F05	C57BL/6N;C57BL/6NTac	B6N MGP Select 20131118	MGP Select	Setd5	MEFW54.1b	M01666049	+/+	+/+	WT	Male	18-Nov-13	04-Mar-14	15.1	0	0	0	0	0	0	0	0	0	0	0	0	0	0	0	0	0	0	0	0	0	0	0	0	0	0	Slit Lamp	Zeiss	SL130	Indirect Binocular Ophthalmoscope	Heine	Omega 500 Unplugged	Tropicamide
947	3513	MEFW	Setd5 tm1a(EUCOMM)Wtsi EPD0036_3_F05	C57BL/6N;C57BL/6NTac	B6N MGP Select 20131118	MGP Select	Setd5	MEFW54.1c	M01666050	+/+	+/+	WT	Male	18-Nov-13	04-Mar-14	15.1	0	0	0	0	0	0	0	0	0	0	0	0	0	0	0	0	0	0	1	1	0	0	0	0	0	0	Slit Lamp	Zeiss	SL130	Indirect Binocular Ophthalmoscope	Heine	Omega 500 Unplugged	Tropicamide
948	3514	MEFW	Setd5 tm1a(EUCOMM)Wtsi EPD0036_3_F05	C57BL/6N;C57BL/6NTac	B6N MGP Select 20131118	MGP Select	Setd5	MEFW54.1d	M01666051	+/+	+/+	WT	Male	18-Nov-13	04-Mar-14	15.1	0	0	0	0	0	0	0	0	0	0	0	0	0	0	0	0	0	0	0	0	0	0	0	0	0	0	Slit Lamp	Zeiss	SL130	Indirect Binocular Ophthalmoscope	Heine	Omega 500 Unplugged	Tropicamide
949	3515	MEFW	Setd5 tm1a(EUCOMM)Wtsi EPD0036_3_F05	C57BL/6N;C57BL/6NTac	B6N MGP Select 20131118	MGP Select	Setd5	MEFW49.1a	M01670122	+/+	+/+	WT	Male	20-Nov-13	04-Mar-14	14.9	0	0	0	0	0	0	0	0	0	0	0	0	0	0	0	0	0	0	0	0	0	0	0	0	0	0	Slit Lamp	Zeiss	SL130	Indirect Binocular Ophthalmoscope	Heine	Omega 500 Unplugged	Tropicamide
950	3516	MEFW	Setd5 tm1a(EUCOMM)Wtsi EPD0036_3_F05	C57BL/6N;C57BL/6NTac	B6N MGP Select 20140113	MGP Select	Setd5	MEFW49.3b	M01718360	+/+	+/+	WT	Male	18-Jan-14	01-May-14	14.7	0	0	0	0	0	0	0	0	0	0	0	0	0	0	0	0	0	0	1	1	0	0	0	0	0	0	Slit Lamp	Zeiss	SL130	Indirect Binocular Ophthalmoscope	Heine	Omega 500 Unplugged	Tropicamide
951	3517	MEFW	Setd5 tm1a(EUCOMM)Wtsi EPD0036_3_F05	C57BL/6N;C57BL/6NTac	B6N MGP Select 20140113	MGP Select	Setd5	MEFW49.3c	M01718361	+/+	+/+	WT	Male	18-Jan-14	01-May-14	14.7	0	0	0	0	0	0	0	0	0	0	0	0	0	0	0	0	0	0	0	0	0	0	0	0	0	0	Slit Lamp	Zeiss	SL130	Indirect Binocular Ophthalmoscope	Heine	Omega 500 Unplugged	Tropicamide
952	3518	MEFW	Setd5 tm1a(EUCOMM)Wtsi EPD0036_3_F05	C57BL/6N;C57BL/6NTac	B6N MGP Select 20140512	MGP Select	Setd5	MEFW58.3b	M01815298	+/+	+/+	WT	Male	11-May-14	26-Aug-14	15.3	0	0	0	0	0	1	0	0	0	0	0	0	0	0	0	0	0	0	0	0	0	0	0	0	0	0	Slit Lamp	Zeiss	SL130	Indirect Binocular Ophthalmoscope	Heine	Omega 500 Unplugged	Tropicamide
953	3519	MEFW	Setd5 tm1a(EUCOMM)Wtsi EPD0036_3_F05	C57BL/6N;C57BL/6NTac	B6N MGP Select 20140512	MGP Select	Setd5	MEFW64.2a	M01815329	+/+	+/+	WT	Male	11-May-14	26-Aug-14	15.3	0	0	0	0	0	0	0	0	0	0	0	0	0	0	0	0	1	1	0	0	0	0	0	0	0	0	Slit Lamp	Zeiss	SL130	Indirect Binocular Ophthalmoscope	Heine	Omega 500 Unplugged	Tropicamide
954	3520	MEFW	Setd5 tm1a(EUCOMM)Wtsi EPD0036_3_F05	C57BL/6N;C57BL/6NTac	B6N MGP Select 20140512	MGP Select	Setd5	MEFW64.2b	M01815330	+/+	+/+	WT	Male	11-May-14	26-Aug-14	15.3	0	0	0	0	0	0	0	0	0	0	0	0	0	0	0	0	0	0	0	0	0	0	0	0	0	0	Slit Lamp	Zeiss	SL130	Indirect Binocular Ophthalmoscope	Heine	Omega 500 Unplugged	Tropicamide
955	3535	MEGB	Stard8 tm1a(EUCOMM)Wtsi EPD0454_3_B04	C57BL/6N;C57BL/6NTac	B6N MGP Select 20120418	MGP Select	Stard8	MEGB16.1a	M01134025	+/+	+/+	WT	Male	19-Apr-12	02-Aug-12	15	0	0	0	0	0	0	0	0	0	0	0	0	0	0	0	0	0	0	0	0	0	0	0	0	0	0	Slit Lamp	Zeiss	SL130	Indirect Binocular Ophthalmoscope	Heine	Omega 500 Unplugged	Tropicamide
956	3536	MEGB	Stard8 tm1a(EUCOMM)Wtsi EPD0454_3_B04	C57BL/6N;C57BL/6NTac	B6N MGP Select 20120418	MGP Select	Stard8	MEGB16.1b	M01134026	+/+	+/+	WT	Male	19-Apr-12	02-Aug-12	15	0	0	0	0	0	0	0	0	0	0	0	0	0	0	0	0	0	0	0	0	0	0	0	0	0	0	Slit Lamp	Zeiss	SL130	Indirect Binocular Ophthalmoscope	Heine	Omega 500 Unplugged	Tropicamide
957	3537	MEGB	Stard8 tm1a(EUCOMM)Wtsi EPD0454_3_B04	C57BL/6N;C57BL/6NTac	B6N MGP Select 20120418	MGP Select	Stard8	MEGB16.1c	M01134027	+/+	+/+	WT	Male	19-Apr-12	02-Aug-12	15	0	0	0	0	0	0	0	0	0	0	0	0	0	0	0	0	0	0	0	0	0	0	0	0	0	0	Slit Lamp	Zeiss	SL130	Indirect Binocular Ophthalmoscope	Heine	Omega 500 Unplugged	Tropicamide
958	3538	MEGB	Stard8 tm1a(EUCOMM)Wtsi EPD0454_3_B04	C57BL/6N;C57BL/6NTac	B6N MGP Select 20120418	MGP Select	Stard8	MEGB16.1d	M01134028	+/+	+/+	WT	Male	19-Apr-12	02-Aug-12	15	0	0	0	0	0	0	0	0	0	0	0	0	0	0	0	0	0	0	0	0	0	0	0	0	0	0	Slit Lamp	Zeiss	SL130	Indirect Binocular Ophthalmoscope	Heine	Omega 500 Unplugged	Tropicamide
959	3539	MEGB	Stard8 tm1a(EUCOMM)Wtsi EPD0454_3_B04	C57BL/6N;C57BL/6NTac	B6N MGP Select 20120727	MGP Select	Stard8	MEGB17.2a	M01225550	+/+	+/+	WT	Male	27-Jul-12	08-Nov-12	14.9	0	0	0	0	0	0	0	0	0	0	0	0	0	0	0	0	0	0	0	0	0	0	0	0	0	0	Slit Lamp	Zeiss	SL130	Indirect Binocular Ophthalmoscope	Heine	Omega 500 Unplugged	Tropicamide
960	3540	MEGB	Stard8 tm1a(EUCOMM)Wtsi EPD0454_3_B04	C57BL/6N;C57BL/6NTac	B6N MGP Select 20120727	MGP Select	Stard8	MEGB17.2b	M01225551	+/+	+/+	WT	Male	27-Jul-12	08-Nov-12	14.9	0	0	0	0	0	0	0	0	0	0	0	0	0	0	0	0	0	0	0	0	0	0	0	0	0	0	Slit Lamp	Zeiss	SL130	Indirect Binocular Ophthalmoscope	Heine	Omega 500 Unplugged	Tropicamide
961	3541	MEGB	Stard8 tm1a(EUCOMM)Wtsi EPD0454_3_B04	C57BL/6N;C57BL/6NTac	B6N MGP Select 20120727	MGP Select	Stard8	MEGB17.2c	M01225552	+/+	+/+	WT	Male	27-Jul-12	08-Nov-12	14.9	0	0	0	0	0	0	0	0	0	0	0	0	0	0	0	0	0	0	0	0	0	0	0	0	0	0	Slit Lamp	Zeiss	SL130	Indirect Binocular Ophthalmoscope	Heine	Omega 500 Unplugged	Tropicamide
962	3542	MEGB	Stard8 tm1a(EUCOMM)Wtsi EPD0454_3_B04	C57BL/6N;C57BL/6NTac	B6N MGP Select 20120727	MGP Select	Stard8	MEGB17.2d	M01225553	+/+	+/+	WT	Male	27-Jul-12	08-Nov-12	14.9	0	0	0	0	0	0	0	0	0	0	0	0	0	0	0	0	0	0	0	0	0	0	0	0	0	0	Slit Lamp	Zeiss	SL130	Indirect Binocular Ophthalmoscope	Heine	Omega 500 Unplugged	Tropicamide
963	3543	MEGB	Stard8 tm1a(EUCOMM)Wtsi EPD0454_3_B04	C57BL/6N;C57BL/6NTac	B6N MGP Select 20120727	MGP Select	Stard8	MEGB17.2e	M01225554	+/+	+/+	WT	Male	27-Jul-12	08-Nov-12	14.9	0	0	0	0	0	0	0	0	0	0	0	0	0	0	0	0	0	0	0	0	0	0	0	0	0	0	Slit Lamp	Zeiss	SL130	Indirect Binocular Ophthalmoscope	Heine	Omega 500 Unplugged	Tropicamide
964	3544	MEGB	Stard8 tm1a(EUCOMM)Wtsi EPD0454_3_B04	C57BL/6N;C57BL/6NTac	B6N MGP Select 20120727	MGP Select	Stard8	MEGB17.2f	M01225555	+/+	+/+	WT	Male	27-Jul-12	08-Nov-12	14.9	0	0	0	0	0	0	0	0	0	0	0	0	0	0	0	0	0	0	0	0	0	0	0	0	0	0	Slit Lamp	Zeiss	SL130	Indirect Binocular Ophthalmoscope	Heine	Omega 500 Unplugged	Tropicamide
965	3545	MEGB	Stard8 tm1a(EUCOMM)Wtsi EPD0454_3_B04	C57BL/6N;C57BL/6NTac	B6N MGP Select 20120727	MGP Select	Stard8	MEGB17.2g	M01225556	+/+	+/+	WT	Male	27-Jul-12	08-Nov-12	14.9	0	0	0	0	0	0	0	0	0	0	0	0	0	0	0	0	0	0	0	0	0	0	0	0	0	0	Slit Lamp	Zeiss	SL130	Indirect Binocular Ophthalmoscope	Heine	Omega 500 Unplugged	Tropicamide
966	3559	MEGD	Slitrk4 tm1a(KOMP)Wtsi EPD0571_3_F01	C57BL/6N;C57BL/6NTac	B6N MGP Select 20120429	MGP Select	Slitrk4	MEGD15.1a	M01140446	+/+	+/+	WT	Male	30-Apr-12	14-Aug-12	15.1	0	0	0	0	0	0	0	0	0	0	0	0	0	0	0	0	0	0	0	0	0	0	0	0	0	0	Slit Lamp	Zeiss	SL130	Indirect Binocular Ophthalmoscope	Heine	Omega 500 Unplugged	Tropicamide + Phenylephrine
967	3560	MEGD	Slitrk4 tm1a(KOMP)Wtsi EPD0571_3_F01	C57BL/6N;C57BL/6NTac	B6N MGP Select 20120429	MGP Select	Slitrk4	MEGD15.1b	M01140447	+/+	+/+	WT	Male	30-Apr-12	14-Aug-12	15.1	0	0	0	0	0	0	0	0	0	0	0	0	0	0	0	0	0	0	0	0	0	0	0	0	0	0	Slit Lamp	Zeiss	SL130	Indirect Binocular Ophthalmoscope	Heine	Omega 500 Unplugged	Tropicamide + Phenylephrine
968	3561	MEGD	Slitrk4 tm1a(KOMP)Wtsi EPD0571_3_F01	C57BL/6N;C57BL/6NTac	B6N MGP Select 20120429	MGP Select	Slitrk4	MEGD15.1c	M01140448	+/+	+/+	WT	Male	30-Apr-12	14-Aug-12	15.1	0	0	0	0	0	0	0	0	0	0	0	0	0	0	0	0	0	0	0	0	0	0	0	0	0	0	Slit Lamp	Zeiss	SL130	Indirect Binocular Ophthalmoscope	Heine	Omega 500 Unplugged	Tropicamide + Phenylephrine
969	3576	MEGQ	Tceal5 tm1a(KOMP)Wtsi EPD0490_1_C11	C57BL/6N;C57BL/6NTac	B6N MGP Select 20120429	MGP Select	Tceal5	MEGQ15.3a	M01140436	+/+	+/+	WT	Male	29-Apr-12	14-Aug-12	15.3	0	0	0	0	0	0	0	0	0	0	0	0	0	0	0	0	0	0	0	0	0	0	0	0	0	0	Slit Lamp	Zeiss	SL130	Indirect Binocular Ophthalmoscope	Heine	Omega 500 Unplugged	Tropicamide
970	3577	MEGQ	Tceal5 tm1a(KOMP)Wtsi EPD0490_1_C11	C57BL/6N;C57BL/6NTac	B6N MGP Select 20120429	MGP Select	Tceal5	MEGQ15.3b	M01140437	+/+	+/+	WT	Male	29-Apr-12	14-Aug-12	15.3	0	0	0	0	0	0	0	0	0	0	0	0	0	0	0	0	0	0	0	0	0	0	0	0	0	0	Slit Lamp	Zeiss	SL130	Indirect Binocular Ophthalmoscope	Heine	Omega 500 Unplugged	Tropicamide
971	3578	MEGQ	Tceal5 tm1a(KOMP)Wtsi EPD0490_1_C11	C57BL/6N;C57BL/6NTac	B6N MGP Select 20120429	MGP Select	Tceal5	MEGQ15.3d	M01140439	+/+	+/+	WT	Male	29-Apr-12	14-Aug-12	15.3	0	0	0	0	0	0	0	0	0	1	0	0	1	0	0	0	0	0	0	0	0	0	0	0	0	0	Slit Lamp	Zeiss	SL130	Indirect Binocular Ophthalmoscope	Heine	Omega 500 Unplugged	Tropicamide
972	3579	MEGQ	Tceal5 tm1a(KOMP)Wtsi EPD0490_1_C11	C57BL/6N;C57BL/6NTac	B6N MGP Select 20120429	MGP Select	Tceal5	MEGQ15.3e	M01140440	+/+	+/+	WT	Male	29-Apr-12	14-Aug-12	15.3	0	0	0	0	0	0	0	0	0	0	0	0	0	0	0	0	0	0	0	0	0	0	0	0	0	0	Slit Lamp	Zeiss	SL130	Indirect Binocular Ophthalmoscope	Heine	Omega 500 Unplugged	Tropicamide
973	3580	MEGQ	Tceal5 tm1a(KOMP)Wtsi EPD0490_1_C11	C57BL/6N;C57BL/6NTac	B6N MGP Select 20121211	MGP Select	Tceal5	MEGQ20.4a	M01349441	+/+	+/+	WT	Male	09-Dec-12	27-Mar-13	15.4	0	0	0	0	0	0	0	0	0	0	0	0	0	0	0	0	0	0	0	0	0	0	0	0	0	0	Slit Lamp	Zeiss	SL130	Indirect Binocular Ophthalmoscope	Heine	Omega 500 Unplugged	Tropicamide
974	3581	MEGQ	Tceal5 tm1a(KOMP)Wtsi EPD0490_1_C11	C57BL/6N;C57BL/6NTac	B6N MGP Select 20121211	MGP Select	Tceal5	MEGQ20.4b	M01349442	+/+	+/+	WT	Male	09-Dec-12	27-Mar-13	15.4	0	0	0	0	0	1	0	0	0	0	0	0	0	0	0	0	0	0	0	0	0	0	0	0	0	0	Slit Lamp	Zeiss	SL130	Indirect Binocular Ophthalmoscope	Heine	Omega 500 Unplugged	Tropicamide
975	3582	MEGQ	Tceal5 tm1a(KOMP)Wtsi EPD0490_1_C11	C57BL/6N;C57BL/6NTac	B6N MGP Select 20121211	MGP Select	Tceal5	MEGQ20.4c	M01349443	+/+	+/+	WT	Male	09-Dec-12	27-Mar-13	15.4	0	0	0	0	0	0	0	0	0	0	0	0	0	0	0	0	0	0	0	0	0	0	0	0	0	0	Slit Lamp	Zeiss	SL130	Indirect Binocular Ophthalmoscope	Heine	Omega 500 Unplugged	Tropicamide
976	3583	MEGQ	Tceal5 tm1a(KOMP)Wtsi EPD0490_1_C11	C57BL/6N;C57BL/6NTac	B6N MGP Select 20121211	MGP Select	Tceal5	MEGQ20.4d	M01349444	+/+	+/+	WT	Male	09-Dec-12	27-Mar-13	15.4	0	0	0	0	0	0	0	0	0	0	0	0	0	0	0	0	0	0	0	0	0	0	0	0	0	0	Slit Lamp	Zeiss	SL130	Indirect Binocular Ophthalmoscope	Heine	Omega 500 Unplugged	Tropicamide
977	3584	MEGQ	Tceal5 tm1a(KOMP)Wtsi EPD0490_1_C11	C57BL/6N;C57BL/6NTac	B6N MGP Select 20130627	MGP Select	Tceal5	MEGQ42.1a	M01538177	+/+	+/+	WT	Male	26-Jun-13	07-Oct-13	14.7	0	0	0	0	0	0	0	0	0	0	0	0	0	0	0	0	0	0	0	0	0	0	0	0	0	1	Slit Lamp	Zeiss	SL130	Indirect Binocular Ophthalmoscope	Heine	Omega 500 Unplugged	Tropicamide
978	3585	MEGQ	Tceal5 tm1a(KOMP)Wtsi EPD0490_1_C11	C57BL/6N;C57BL/6NTac	B6N MGP Select 20130627	MGP Select	Tceal5	MEGQ42.1c	M01538179	+/+	+/+	WT	Male	26-Jun-13	07-Oct-13	14.7	0	0	0	0	0	0	0	0	0	0	0	0	0	0	0	0	0	0	0	0	0	0	0	0	0	0	Slit Lamp	Zeiss	SL130	Indirect Binocular Ophthalmoscope	Heine	Omega 500 Unplugged	Tropicamide
979	3586	MEGQ	Tceal5 tm1a(KOMP)Wtsi EPD0490_1_C11	C57BL/6N;C57BL/6NTac	B6N MGP Select 20130709	MGP Select	Tceal5	MEGQ41.1a	M01543756	+/+	+/+	WT	Male	07-Jul-13	21-Oct-13	15.1	0	0	0	0	0	0	0	0	0	0	0	0	0	0	0	0	0	0	0	0	0	0	0	0	0	0	Slit Lamp	Zeiss	SL130	Indirect Binocular Ophthalmoscope	Heine	Omega 500 Unplugged	Tropicamide
980	3587	MEGQ	Tceal5 tm1a(KOMP)Wtsi EPD0490_1_C11	C57BL/6N;C57BL/6NTac	B6N MGP Select 20130709	MGP Select	Tceal5	MEGQ41.1b	M01543757	+/+	+/+	WT	Male	07-Jul-13	21-Oct-13	15.1	0	0	0	0	0	0	0	0	0	0	0	0	0	0	0	0	0	0	0	0	0	0	0	0	0	0	Slit Lamp	Zeiss	SL130	Indirect Binocular Ophthalmoscope	Heine	Omega 500 Unplugged	Tropicamide
981	3588	MEGQ	Tceal5 tm1a(KOMP)Wtsi EPD0490_1_C11	C57BL/6N;C57BL/6NTac	B6N MGP Select 20130709	MGP Select	Tceal5	MEGQ41.1c	M01543758	+/+	+/+	WT	Male	07-Jul-13	21-Oct-13	15.1	0	0	0	0	0	0	0	0	0	0	0	0	0	0	0	0	0	0	0	0	0	0	0	0	0	0	Slit Lamp	Zeiss	SL130	Indirect Binocular Ophthalmoscope	Heine	Omega 500 Unplugged	Tropicamide
982	3603	MEGU	Lonrf3 tm1a(KOMP)Wtsi EPD0131_6_C01 #2	C57BL/6N;C57BL/6NTac	B6N MGP Select 20120706	MGP Select	Lonrf3	MEGU14.1b	M01203872	+/+	+/+	WT	Male	05-Jul-12	18-Oct-12	15	0	0	0	0	0	0	0	0	0	0	0	0	0	0	0	0	0	0	0	0	0	0	0	0	0	0	Slit Lamp	Zeiss	SL130	Indirect Binocular Ophthalmoscope	Heine	Omega 500 Unplugged	Tropicamide
983	3604	MEGU	Lonrf3 tm1a(KOMP)Wtsi EPD0131_6_C01 #2	C57BL/6N;C57BL/6NTac	B6N MGP Select 20120706	MGP Select	Lonrf3	MEGU16.1a	M01203877	+/+	+/+	WT	Male	06-Jul-12	18-Oct-12	14.9	0	0	0	0	0	0	0	0	0	0	0	0	0	0	0	0	0	0	1	1	0	0	0	0	0	0	Slit Lamp	Zeiss	SL130	Indirect Binocular Ophthalmoscope	Heine	Omega 500 Unplugged	Tropicamide
984	3605	MEGU	Lonrf3 tm1a(KOMP)Wtsi EPD0131_6_C01 #2	C57BL/6N;C57BL/6NTac	B6N MGP Select 20120706	MGP Select	Lonrf3	MEGU16.1b	M01203878	+/+	+/+	WT	Male	06-Jul-12	18-Oct-12	14.9	0	0	0	0	0	1	0	0	0	0	0	0	0	0	0	0	0	0	1	1	0	0	0	0	0	0	Slit Lamp	Zeiss	SL130	Indirect Binocular Ophthalmoscope	Heine	Omega 500 Unplugged	Tropicamide
985	3634	MEHD	Cnbd1 tm1a(EUCOMM)Wtsi EPD0423_3_C02	C57BL/6N;C57BL/6NTac	B6N MGP Select 20121211	MGP Select	Cnbd1	MEHD23.1c	M01349391	+/+	+/+	WT	Female	11-Dec-12	27-Mar-13	15.1	0	0	0	0	0	0	0	0	0	1	0	0	0	1	0	0	0	0	0	0	0	0	0	0	0	0	Slit Lamp	Zeiss	SL130	Indirect Binocular Ophthalmoscope	Heine	Omega 500 Unplugged	Tropicamide
986	3635	MEHD	Cnbd1 tm1a(EUCOMM)Wtsi EPD0423_3_C02	C57BL/6N;C57BL/6NTac	B6N MGP Select 20121211	MGP Select	Cnbd1	MEHD23.1f	M01349394	+/+	+/+	WT	Female	11-Dec-12	27-Mar-13	15.1	0	0	0	0	0	0	0	0	0	0	0	0	0	0	0	0	0	0	0	0	0	0	0	0	0	0	Slit Lamp	Zeiss	SL130	Indirect Binocular Ophthalmoscope	Heine	Omega 500 Unplugged	Tropicamide
987	3636	MEHD	Cnbd1 tm1a(EUCOMM)Wtsi EPD0423_3_C02	C57BL/6N;C57BL/6NTac	B6N MGP Select 20121211	MGP Select	Cnbd1	MEHD23.1g	M01349395	+/+	+/+	WT	Female	11-Dec-12	27-Mar-13	15.1	0	0	0	0	0	0	0	0	0	0	0	0	0	0	0	0	0	0	0	0	0	0	0	0	0	0	Slit Lamp	Zeiss	SL130	Indirect Binocular Ophthalmoscope	Heine	Omega 500 Unplugged	Tropicamide
988	3637	MEHD	Cnbd1 tm1a(EUCOMM)Wtsi EPD0423_3_C02	C57BL/6N;C57BL/6NTac	B6N MGP Select 20121211	MGP Select	Cnbd1	MEHD23.1h	M01349396	+/+	+/+	WT	Female	11-Dec-12	27-Mar-13	15.1	0	0	0	0	0	0	0	0	0	0	0	0	0	0	0	0	0	0	0	0	0	0	0	0	0	0	Slit Lamp	Zeiss	SL130	Indirect Binocular Ophthalmoscope	Heine	Omega 500 Unplugged	Tropicamide
989	3708	MEJQ	Prame tm1a(KOMP)Wtsi EPD0706_2_A01	C57BL/6N;C57BL/6NTac	B6N MGP Select 20130325	MGP Select	Prame	MEJQ21.1e	M01442779	+/+	+/+	WT	Female	25-Mar-13	09-Jul-13	15.1	0	0	0	0	0	0	0	0	0	0	0	0	0	0	0	0	0	0	0	0	0	0	0	0	0	0	Slit Lamp	Zeiss	SL130	Indirect Binocular Ophthalmoscope	Heine	Omega 500 Unplugged	Tropicamide
990	3709	MEJQ	Prame tm1a(KOMP)Wtsi EPD0706_2_A01	C57BL/6N;C57BL/6NTac	B6N MGP Select 20130325	MGP Select	Prame	MEJQ25.1g	M01442848	+/+	+/+	WT	Female	25-Mar-13	09-Jul-13	15.1	0	0	0	0	0	0	0	0	0	0	0	0	0	0	0	0	0	0	1	1	0	0	0	0	0	0	Slit Lamp	Zeiss	SL130	Indirect Binocular Ophthalmoscope	Heine	Omega 500 Unplugged	Tropicamide
991	3710	MEJQ	Prame tm1a(KOMP)Wtsi EPD0706_2_A01	C57BL/6N;C57BL/6NTac	B6N MGP Select 20130325	MGP Select	Prame	MEJQ25.1h	M01442849	+/+	+/+	WT	Female	25-Mar-13	09-Jul-13	15.1	0	0	0	0	0	0	0	0	0	0	0	0	0	0	0	0	0	0	1	1	0	0	0	0	0	0	Slit Lamp	Zeiss	SL130	Indirect Binocular Ophthalmoscope	Heine	Omega 500 Unplugged	Tropicamide
992	3711	MEJQ	Prame tm1a(KOMP)Wtsi EPD0706_2_A01	C57BL/6N;C57BL/6NTac	B6N MGP Select 20130325	MGP Select	Prame	MEJQ21.1b	M01442776	+/+	+/+	WT	Male	25-Mar-13	09-Jul-13	15.1	0	0	0	0	0	0	0	0	0	0	0	0	0	0	0	0	0	0	0	0	0	0	0	0	0	0	Slit Lamp	Zeiss	SL130	Indirect Binocular Ophthalmoscope	Heine	Omega 500 Unplugged	Tropicamide
993	3712	MEJQ	Prame tm1a(KOMP)Wtsi EPD0706_2_A01	C57BL/6N;C57BL/6NTac	B6N MGP Select 20130325	MGP Select	Prame	MEJQ21.1d	M01442778	+/+	+/+	WT	Male	25-Mar-13	09-Jul-13	15.1	0	0	0	0	0	0	0	0	0	0	0	0	0	0	0	0	0	0	0	0	0	0	0	0	0	0	Slit Lamp	Zeiss	SL130	Indirect Binocular Ophthalmoscope	Heine	Omega 500 Unplugged	Tropicamide
994	3713	MEJQ	Prame tm1a(KOMP)Wtsi EPD0706_2_A01	C57BL/6N;C57BL/6NTac	B6N MGP Select 20130325	MGP Select	Prame	MEJQ25.1d	M01442845	+/+	+/+	WT	Male	25-Mar-13	09-Jul-13	15.1	0	0	0	0	0	0	0	0	0	0	0	0	0	0	0	0	0	0	0	0	0	0	0	0	0	0	Slit Lamp	Zeiss	SL130	Indirect Binocular Ophthalmoscope	Heine	Omega 500 Unplugged	Tropicamide
995	3856	MELE	Rundc1 tm1a(EUCOMM)Wtsi EPD0023_4_A02	C57BL/6N;C57BL/6NTac	B6N MGP Select 20121227	MGP Select	Rundc1	MELE30.1i	M01358901	+/+	+/+	WT	Female	26-Dec-12	09-Apr-13	14.9	0	0	0	0	0	0	0	0	0	0	0	0	0	0	0	0	0	0	0	0	0	0	0	0	0	0	Slit Lamp	Zeiss	SL130	Indirect Binocular Ophthalmoscope	Heine	Omega 500 Unplugged	Tropicamide
996	3857	MELE	Rundc1 tm1a(EUCOMM)Wtsi EPD0023_4_A02	C57BL/6N;C57BL/6NTac	B6N MGP Select 20121227	MGP Select	Rundc1	MELE32.1g	M01364172	+/+	+/+	WT	Female	26-Dec-12	09-Apr-13	14.9	0	0	0	0	0	0	0	0	0	0	0	0	0	0	0	0	0	0	1	1	0	0	0	0	0	0	Slit Lamp	Zeiss	SL130	Indirect Binocular Ophthalmoscope	Heine	Omega 500 Unplugged	Tropicamide
997	3858	MELE	Rundc1 tm1a(EUCOMM)Wtsi EPD0023_4_A02	C57BL/6N;C57BL/6NTac	B6N MGP Select 20121227	MGP Select	Rundc1	MELE32.1j	M01364175	+/+	+/+	WT	Female	26-Dec-12	09-Apr-13	14.9	0	0	0	0	0	0	0	0	0	0	0	0	0	0	0	0	0	0	1	1	0	0	0	0	0	0	Slit Lamp	Zeiss	SL130	Indirect Binocular Ophthalmoscope	Heine	Omega 500 Unplugged	Tropicamide
998	3859	MELE	Rundc1 tm1a(EUCOMM)Wtsi EPD0023_4_A02	C57BL/6N;C57BL/6NTac	B6N MGP Select 20121231	MGP Select	Rundc1	MELE31.1c	M01364178	+/+	+/+	WT	Female	31-Dec-12	16-Apr-13	15.1	0	0	0	0	0	0	0	0	0	0	0	0	0	0	0	0	0	0	0	0	0	0	0	0	0	0	Slit Lamp	Zeiss	SL130	Indirect Binocular Ophthalmoscope	Heine	Omega 500 Unplugged	Tropicamide
999	3860	MELE	Rundc1 tm1a(EUCOMM)Wtsi EPD0023_4_A02	C57BL/6N;C57BL/6NTac	B6N MGP Select 20121231	MGP Select	Rundc1	MELE33.1e	M01364203	+/+	+/+	WT	Female	30-Dec-12	16-Apr-13	15.3	0	0	0	0	0	0	0	0	0	0	0	0	0	0	0	0	0	0	0	0	0	0	0	0	0	0	Slit Lamp	Zeiss	SL130	Indirect Binocular Ophthalmoscope	Heine	Omega 500 Unplugged	Tropicamide
1000	3861	MELE	Rundc1 tm1a(EUCOMM)Wtsi EPD0023_4_A02	C57BL/6N;C57BL/6NTac	B6N MGP Select 20121231	MGP Select	Rundc1	MELE33.1f	M01364204	+/+	+/+	WT	Female	30-Dec-12	16-Apr-13	15.3	0	0	0	0	0	0	0	0	0	0	0	0	0	0	0	0	0	0	0	0	0	0	0	0	0	0	Slit Lamp	Zeiss	SL130	Indirect Binocular Ophthalmoscope	Heine	Omega 500 Unplugged	Tropicamide
1001	3862	MELE	Rundc1 tm1a(EUCOMM)Wtsi EPD0023_4_A02	C57BL/6N;C57BL/6NTac	B6N MGP Select 20121231	MGP Select	Rundc1	MELE33.1g	M01364205	+/+	+/+	WT	Female	30-Dec-12	16-Apr-13	15.3	0	0	0	0	0	1	0	0	0	0	0	0	0	0	0	0	0	0	0	0	0	0	0	0	0	0	Slit Lamp	Zeiss	SL130	Indirect Binocular Ophthalmoscope	Heine	Omega 500 Unplugged	Tropicamide
1002	3863	MELE	Rundc1 tm1a(EUCOMM)Wtsi EPD0023_4_A02	C57BL/6N;C57BL/6NTac	B6N MGP Select 20121227	MGP Select	Rundc1	MELE34.1g	M01364215	+/+	+/+	WT	Female	27-Dec-12	09-Apr-13	14.7	0	0	0	0	0	0	0	0	0	0	0	0	0	0	0	0	0	0	1	1	0	0	0	0	0	0	Slit Lamp	Zeiss	SL130	Indirect Binocular Ophthalmoscope	Heine	Omega 500 Unplugged	Tropicamide
1003	3878	MELK	Anks1b tm1a(KOMP)Wtsi EPD0613_3_C08	C57BL/6N;C57BL/6NTac	B6N MGP Select 20130426	MGP Select	Anks1b	MELK52.2f	M01472221	+/+	+/+	WT	Female	26-Apr-13	08-Aug-13	14.9	0	0	0	0	0	0	0	0	0	0	0	0	0	0	0	0	0	0	0	0	0	0	0	0	0	0	Slit Lamp	Zeiss	SL130	Indirect Binocular Ophthalmoscope	Heine	Omega 500 Unplugged	Tropicamide
1004	3879	MELK	Anks1b tm1a(KOMP)Wtsi EPD0613_3_C08	C57BL/6N;C57BL/6NTac	B6N MGP Select 20130426	MGP Select	Anks1b	MELK52.2g	M01472222	+/+	+/+	WT	Female	26-Apr-13	08-Aug-13	14.9	0	0	0	0	0	0	0	0	0	0	0	0	0	0	0	0	0	0	1	1	0	0	0	0	0	0	Slit Lamp	Zeiss	SL130	Indirect Binocular Ophthalmoscope	Heine	Omega 500 Unplugged	Tropicamide
1005	3880	MELK	Anks1b tm1a(KOMP)Wtsi EPD0613_3_C08	C57BL/6N;C57BL/6NTac	B6N MGP Select 20130426	MGP Select	Anks1b	MELK53.3c	M01472236	+/+	+/+	WT	Female	23-Apr-13	08-Aug-13	15.3	0	0	0	0	0	1	0	0	0	0	0	0	0	0	0	0	0	0	0	0	0	0	0	0	0	0	Slit Lamp	Zeiss	SL130	Indirect Binocular Ophthalmoscope	Heine	Omega 500 Unplugged	Tropicamide
1006	3895	MELP	3110035E14Rik tm1a(KOMP)Wtsi EPD0684_4_A05	C57BL/6N;C57BL/6NTac	B6N MGP Select 20120418	MGP Select	3110035E14Rik	MELP16.1a	M01132581	+/+	+/+	WT	Male	19-Apr-12	02-Aug-12	15	0	0	0	0	0	0	0	0	0	0	0	0	0	0	0	0	0	0	1	1	0	0	0	0	0	0	Slit Lamp	Zeiss	SL130	Indirect Binocular Ophthalmoscope	Heine	Omega 500 Unplugged	Tropicamide
1007	3896	MELP	3110035E14Rik tm1a(KOMP)Wtsi EPD0684_4_A05	C57BL/6N;C57BL/6NTac	B6N MGP Select 20120418	MGP Select	3110035E14Rik	MELP16.1b	M01132582	+/+	+/+	WT	Male	19-Apr-12	02-Aug-12	15	0	0	0	0	0	0	0	0	0	0	0	0	0	0	0	0	0	0	0	0	0	0	0	0	0	0	Slit Lamp	Zeiss	SL130	Indirect Binocular Ophthalmoscope	Heine	Omega 500 Unplugged	Tropicamide
1008	3897	MELP	3110035E14Rik tm1a(KOMP)Wtsi EPD0684_4_A05	C57BL/6N;C57BL/6NTac	B6N MGP Select 20120418	MGP Select	3110035E14Rik	MELP16.1e	M01132585	+/+	+/+	WT	Male	19-Apr-12	02-Aug-12	15	0	0	0	0	0	0	0	0	0	0	0	0	0	0	0	0	0	0	0	0	0	0	0	0	0	0	Slit Lamp	Zeiss	SL130	Indirect Binocular Ophthalmoscope	Heine	Omega 500 Unplugged	Tropicamide
1009	3898	MELP	3110035E14Rik tm1a(KOMP)Wtsi EPD0684_4_A05	C57BL/6N;C57BL/6NTac	B6N MGP Select 20120529	MGP Select	3110035E14Rik	MELP16.2c	M01164217	+/+	+/+	WT	Male	28-May-12	11-Sep-12	15.1	0	0	0	0	0	0	0	0	0	0	0	0	0	0	0	0	0	0	1	1	0	0	0	0	0	0	Slit Lamp	Zeiss	SL130	Indirect Binocular Ophthalmoscope	Heine	Omega 500 Unplugged	Tropicamide
1010	3899	MELP	3110035E14Rik tm1a(KOMP)Wtsi EPD0684_4_A05	C57BL/6N;C57BL/6NTac	B6N MGP Select 20120529	MGP Select	3110035E14Rik	MELP17.3b	M01164225	+/+	+/+	WT	Male	29-May-12	11-Sep-12	15	0	0	0	0	0	0	0	0	0	0	0	0	0	0	0	0	0	0	1	1	0	0	0	0	0	0	Slit Lamp	Zeiss	SL130	Indirect Binocular Ophthalmoscope	Heine	Omega 500 Unplugged	Tropicamide
1011	3900	MELP	3110035E14Rik tm1a(KOMP)Wtsi EPD0684_4_A05	C57BL/6N;C57BL/6NTac	B6N MGP Select 20120529	MGP Select	3110035E14Rik	MELP17.3c	M01164226	+/+	+/+	WT	Male	29-May-12	11-Sep-12	15	0	0	0	0	0	0	0	0	0	0	0	0	0	0	0	0	0	0	0	0	0	0	0	0	0	0	Slit Lamp	Zeiss	SL130	Indirect Binocular Ophthalmoscope	Heine	Omega 500 Unplugged	Tropicamide
1012	3915	MELR	Pld3 tm1e(EUCOMM)Wtsi EPD0636_1_B12 (id=4345)	C57BL/6N;C57BL/6NTac	B6N MGP Select 20141027	MGP Select	Pld3	MELR38.1b	M01958271	+/+	+/+	WT	Male	28-Oct-14	10-Feb-15	15	0	0	0	0	0	0	0	0	0	0	0	0	0	0	0	0	0	0	0	0	0	0	0	0	0	0	Slit Lamp	Zeiss	SL130	Indirect Binocular Ophthalmoscope	Heine	Omega 500 Unplugged	Tropicamide
1013	3916	MELR	Pld3 tm1e(EUCOMM)Wtsi EPD0636_1_B12 (id=4345)	C57BL/6N;C57BL/6NTac	B6N MGP Select 20141027	MGP Select	Pld3	MELR39.1b	M01958276	+/+	+/+	WT	Male	28-Oct-14	10-Feb-15	15	0	0	0	0	0	0	0	0	0	0	0	0	0	0	0	0	0	0	1	1	0	0	0	0	0	0	Slit Lamp	Zeiss	SL130	Indirect Binocular Ophthalmoscope	Heine	Omega 500 Unplugged	Tropicamide
1014	3917	MELR	Pld3 tm1e(EUCOMM)Wtsi EPD0636_1_B12 (id=4345)	C57BL/6N;C57BL/6NTac	B6N MGP Select 20141027	MGP Select	Pld3	MELR39.1d	M01958278	+/+	+/+	WT	Male	28-Oct-14	10-Feb-15	15	0	0	0	0	0	0	0	0	0	0	0	0	0	0	0	0	0	0	0	0	0	0	0	0	0	0	Slit Lamp	Zeiss	SL130	Indirect Binocular Ophthalmoscope	Heine	Omega 500 Unplugged	Tropicamide
1015	3918	MELR	Pld3 tm1e(EUCOMM)Wtsi EPD0636_1_B12 (id=4345)	C57BL/6N;C57BL/6NTac	B6N MGP Select 20141027	MGP Select	Pld3	MELR39.1e	M01958279	+/+	+/+	WT	Male	28-Oct-14	10-Feb-15	15	0	0	0	0	0	0	0	0	0	0	0	0	0	0	0	0	0	0	0	0	0	0	0	0	0	0	Slit Lamp	Zeiss	SL130	Indirect Binocular Ophthalmoscope	Heine	Omega 500 Unplugged	Tropicamide
1016	3930	MELS	Frrs1 tm1a(EUCOMM)Wtsi EPD0638_4_B09	C57BL/6N;C57BL/6NTac	B6N MGP Select 20130521	MGP Select	Frrs1	MELS46.1d	M01493098	+/+	+/+	WT	Male	22-May-13	02-Sep-13	14.7	0	0	0	0	0	0	0	0	0	0	0	0	0	0	0	0	0	0	0	0	0	0	0	0	0	0	Slit Lamp	Zeiss	SL130	Indirect Binocular Ophthalmoscope	Heine	Omega 500 Unplugged	Tropicamide
1017	3961	MEMK	Commd10 tm1a(EUCOMM)Wtsi EPD0654_6_B09	C57BL/6N;C57BL/6NTac	B6N MGP Select 20121211	MGP Select	Commd10	MEMK24.3b	M01345209	+/+	+/+	WT	Male	10-Dec-12	27-Mar-13	15.3	0	0	0	0	0	0	0	0	0	0	0	0	0	0	0	0	0	0	0	0	0	0	0	0	0	0	Slit Lamp	Zeiss	SL130	Indirect Binocular Ophthalmoscope	Heine	Omega 500 Unplugged	Tropicamide
1018	3976	MEMT	Bai1 tm2a(EUCOMM)Wtsi EPD0675_3_C01	C57BL/6N;C57BL/6NTac	MEEV MGP Select 20140130	MGP Select	Bai1	MEMT59.3f	M01731760	+/+	+/+	WT	Female	31-Jan-14	15-May-14	14.9	0	0	0	0	0	1	0	0	0	0	0	0	0	0	0	0	0	0	0	0	0	0	0	0	0	0	Slit Lamp	Zeiss	SL130	Indirect Binocular Ophthalmoscope	Heine	Omega 500 Unplugged	Tropicamide
1019	3977	MEMT	Bai1 tm2a(EUCOMM)Wtsi EPD0675_3_C01	C57BL/6N;C57BL/6NTac	MEEV MGP Select 20140130	MGP Select	Bai1	MEMT59.3g	M01731761	+/+	+/+	WT	Female	31-Jan-14	15-May-14	14.9	0	0	0	0	0	0	0	0	0	0	0	0	0	0	0	0	0	0	0	0	0	0	0	0	0	0	Slit Lamp	Zeiss	SL130	Indirect Binocular Ophthalmoscope	Heine	Omega 500 Unplugged	Tropicamide
1020	3978	MEMT	Bai1 tm2a(EUCOMM)Wtsi EPD0675_3_C01	C57BL/6N;C57BL/6NTac	MEEV MGP Select 20140130	MGP Select	Bai1	MEMT59.3j	M01731764	+/+	+/+	WT	Female	31-Jan-14	15-May-14	14.9	0	0	0	0	0	0	0	0	0	0	0	0	0	0	0	0	0	0	0	0	0	0	0	0	0	0	Slit Lamp	Zeiss	SL130	Indirect Binocular Ophthalmoscope	Heine	Omega 500 Unplugged	Tropicamide
1021	3979	MEMT	Bai1 tm2a(EUCOMM)Wtsi EPD0675_3_C01	C57BL/6N;C57BL/6NTac	B6N MGP Select 20140409	MGP Select	Bai1	MEMT77.1f	M01788513	+/+	+/+	WT	Female	07-Apr-14	24-Jul-14	15.4	0	0	0	0	0	0	0	0	0	0	0	0	0	0	0	0	0	0	0	0	0	0	0	0	0	0	Slit Lamp	Zeiss	SL130	Indirect Binocular Ophthalmoscope	Heine	Omega 500 Unplugged	Tropicamide
1022	3980	MEMT	Bai1 tm2a(EUCOMM)Wtsi EPD0675_3_C01	C57BL/6N;C57BL/6NTac	B6N MGP Select 20140409	MGP Select	Bai1	MEMT77.1h	M01788515	+/+	+/+	WT	Female	07-Apr-14	24-Jul-14	15.4	0	0	0	0	0	0	0	0	0	0	0	0	0	0	0	0	0	0	0	0	0	0	0	0	0	0	Slit Lamp	Zeiss	SL130	Indirect Binocular Ophthalmoscope	Heine	Omega 500 Unplugged	Tropicamide
1023	3981	MEMT	Bai1 tm2a(EUCOMM)Wtsi EPD0675_3_C01	C57BL/6N;C57BL/6NTac	B6N MGP Select 20140409	MGP Select	Bai1	MEMT76.1f	M01795102	+/+	+/+	WT	Female	09-Apr-14	24-Jul-14	15.1	0	0	0	0	0	0	0	0	0	0	0	0	0	0	0	0	0	0	0	0	0	0	0	0	0	0	Slit Lamp	Zeiss	SL130	Indirect Binocular Ophthalmoscope	Heine	Omega 500 Unplugged	Tropicamide
1024	4010	MEMX	Sh2d5 tm1a(EUCOMM)Wtsi EPD0378_1_A05	C57BL/6N;C57BL/6NTac	B6N MGP Select 20121003	MGP Select	Sh2d5	MEMX12.1e	M01288383	+/+	+/+	WT	Female	03-Oct-12	17-Jan-13	15.1	0	0	0	0	0	0	0	0	0	0	0	0	0	0	0	0	0	0	1	1	0	0	0	0	0	0	Slit Lamp	Zeiss	SL130	Indirect Binocular Ophthalmoscope	Heine	Omega 500 Unplugged	Tropicamide
1025	4011	MEMX	Sh2d5 tm1a(EUCOMM)Wtsi EPD0378_1_A05	C57BL/6N;C57BL/6NTac	B6N MGP Select 20121003	MGP Select	Sh2d5	MEMX12.1f	M01288384	+/+	+/+	WT	Female	03-Oct-12	17-Jan-13	15.1	0	0	0	0	0	0	0	0	0	0	0	0	0	0	0	0	0	0	0	0	0	0	0	0	0	0	Slit Lamp	Zeiss	SL130	Indirect Binocular Ophthalmoscope	Heine	Omega 500 Unplugged	Tropicamide
1026	4012	MEMX	Sh2d5 tm1a(EUCOMM)Wtsi EPD0378_1_A05	C57BL/6N;C57BL/6NTac	B6N MGP Select 20121003	MGP Select	Sh2d5	MEMX12.1g	M01288385	+/+	+/+	WT	Female	03-Oct-12	17-Jan-13	15.1	0	0	0	0	0	0	0	0	0	0	0	0	0	0	0	0	0	0	1	1	0	0	0	0	0	0	Slit Lamp	Zeiss	SL130	Indirect Binocular Ophthalmoscope	Heine	Omega 500 Unplugged	Tropicamide
1027	4013	MEMX	Sh2d5 tm1a(EUCOMM)Wtsi EPD0378_1_A05	C57BL/6N;C57BL/6NTac	B6N MGP Select 20121003	MGP Select	Sh2d5	MEMX14.1f	M01288393	+/+	+/+	WT	Female	04-Oct-12	17-Jan-13	15	0	0	0	0	0	0	0	0	0	0	0	0	0	0	0	0	0	0	1	1	0	0	0	0	0	0	Slit Lamp	Zeiss	SL130	Indirect Binocular Ophthalmoscope	Heine	Omega 500 Unplugged	Tropicamide
1028	4014	MEMX	Sh2d5 tm1a(EUCOMM)Wtsi EPD0378_1_A05	C57BL/6N;C57BL/6NTac	B6N MGP Select 20121003	MGP Select	Sh2d5	MEMX13.2a	M01288367	+/+	+/+	WT	Male	02-Oct-12	17-Jan-13	15.3	0	0	0	0	0	0	0	0	0	0	0	0	0	0	0	0	0	0	0	0	0	0	0	0	0	0	Slit Lamp	Zeiss	SL130	Indirect Binocular Ophthalmoscope	Heine	Omega 500 Unplugged	Tropicamide
1029	4015	MEMX	Sh2d5 tm1a(EUCOMM)Wtsi EPD0378_1_A05	C57BL/6N;C57BL/6NTac	B6N MGP Select 20121003	MGP Select	Sh2d5	MEMX13.2b	M01288368	+/+	+/+	WT	Male	02-Oct-12	17-Jan-13	15.3	0	0	0	0	0	0	0	0	0	0	0	0	0	0	0	0	0	0	0	0	0	0	0	0	0	0	Slit Lamp	Zeiss	SL130	Indirect Binocular Ophthalmoscope	Heine	Omega 500 Unplugged	Tropicamide
1030	4016	MEMX	Sh2d5 tm1a(EUCOMM)Wtsi EPD0378_1_A05	C57BL/6N;C57BL/6NTac	B6N MGP Select 20121003	MGP Select	Sh2d5	MEMX13.2f	M01288372	+/+	+/+	WT	Male	02-Oct-12	17-Jan-13	15.3	0	0	0	0	0	0	0	0	0	0	0	0	0	0	0	0	0	0	0	0	0	0	0	0	0	0	Slit Lamp	Zeiss	SL130	Indirect Binocular Ophthalmoscope	Heine	Omega 500 Unplugged	Tropicamide
1031	4017	MEMX	Sh2d5 tm1a(EUCOMM)Wtsi EPD0378_1_A05	C57BL/6N;C57BL/6NTac	B6N MGP Select 20121003	MGP Select	Sh2d5	MEMX12.1a	M01288379	+/+	+/+	WT	Male	03-Oct-12	17-Jan-13	15.1	0	0	0	0	0	0	0	0	0	0	0	0	0	0	0	0	0	0	0	0	0	0	0	0	0	0	Slit Lamp	Zeiss	SL130	Indirect Binocular Ophthalmoscope	Heine	Omega 500 Unplugged	Tropicamide
1032	4018	MEMX	Sh2d5 tm1a(EUCOMM)Wtsi EPD0378_1_A05	C57BL/6N;C57BL/6NTac	B6N MGP Select 20121003	MGP Select	Sh2d5	MEMX12.1b	M01288380	+/+	+/+	WT	Male	03-Oct-12	17-Jan-13	15.1	0	0	0	0	0	0	0	0	0	0	0	0	0	0	0	0	0	0	0	0	0	0	0	0	0	0	Slit Lamp	Zeiss	SL130	Indirect Binocular Ophthalmoscope	Heine	Omega 500 Unplugged	Tropicamide
1033	4117	MEPM	Cyp20a1 tm1a(EUCOMM)Wtsi EPD0535_1_F10	C57BL/6N;C57BL/6NTac	B6N MGP Select 20120822	MGP Select	Cyp20a1	MEPM14.1g	M01247100	+/+	+/+	WT	Female	22-Aug-12	06-Dec-12	15.1	0	0	0	0	0	0	0	0	0	0	0	0	0	0	0	0	0	0	0	0	0	0	0	0	0	0	Slit Lamp	Zeiss	SL130	Indirect Binocular Ophthalmoscope	Heine	Omega 500 Unplugged	Tropicamide
1034	4118	MEPM	Cyp20a1 tm1a(EUCOMM)Wtsi EPD0535_1_F10	C57BL/6N;C57BL/6NTac	B6N MGP Select 20120822	MGP Select	Cyp20a1	MEPM14.1i	M01247102	+/+	+/+	WT	Female	22-Aug-12	06-Dec-12	15.1	0	0	0	0	0	0	0	0	0	0	0	0	0	0	0	0	0	0	0	0	0	0	0	0	0	0	Slit Lamp	Zeiss	SL130	Indirect Binocular Ophthalmoscope	Heine	Omega 500 Unplugged	Tropicamide
1035	4119	MEPM	Cyp20a1 tm1a(EUCOMM)Wtsi EPD0535_1_F10	C57BL/6N;C57BL/6NTac	B6N MGP Select 20120822	MGP Select	Cyp20a1	MEPM14.1j	M01247103	+/+	+/+	WT	Female	22-Aug-12	06-Dec-12	15.1	0	0	0	0	0	0	0	0	0	0	0	0	0	0	0	0	0	0	0	0	0	0	0	0	0	0	Slit Lamp	Zeiss	SL130	Indirect Binocular Ophthalmoscope	Heine	Omega 500 Unplugged	Tropicamide
1036	4120	MEPM	Cyp20a1 tm1a(EUCOMM)Wtsi EPD0535_1_F10	C57BL/6N;C57BL/6NTac	B6N MGP Select 20121102	MGP Select	Cyp20a1	MEPM18.1c	M01309124	+/+	+/+	WT	Female	02-Nov-12	13-Feb-13	14.7	0	0	0	0	0	0	0	0	0	0	0	0	0	0	0	0	0	0	0	0	0	0	0	0	0	0	Slit Lamp	Zeiss	SL130	Indirect Binocular Ophthalmoscope	Heine	Omega 500 Unplugged	Tropicamide
1037	4121	MEPM	Cyp20a1 tm1a(EUCOMM)Wtsi EPD0535_1_F10	C57BL/6N;C57BL/6NTac	B6N MGP Select 20121102	MGP Select	Cyp20a1	MEPM19.1b	M01309127	+/+	+/+	WT	Female	02-Nov-12	13-Feb-13	14.7	0	0	0	0	0	0	0	0	0	0	0	0	0	0	0	0	0	0	0	0	0	0	0	0	0	0	Slit Lamp	Zeiss	SL130	Indirect Binocular Ophthalmoscope	Heine	Omega 500 Unplugged	Tropicamide
1038	4122	MEPM	Cyp20a1 tm1a(EUCOMM)Wtsi EPD0535_1_F10	C57BL/6N;C57BL/6NTac	B6N MGP Select 20121102	MGP Select	Cyp20a1	MEPM16.1g	M01318026	+/+	+/+	WT	Female	03-Nov-12	13-Feb-13	14.6	0	0	0	0	0	0	0	0	0	0	0	0	0	0	0	0	0	0	0	0	0	0	0	0	0	0	Slit Lamp	Zeiss	SL130	Indirect Binocular Ophthalmoscope	Heine	Omega 500 Unplugged	Tropicamide
1039	4123	MEPM	Cyp20a1 tm1a(EUCOMM)Wtsi EPD0535_1_F10	C57BL/6N;C57BL/6NTac	B6N MGP Select 20120822	MGP Select	Cyp20a1	MEPM13.1c	M01247075	+/+	+/+	WT	Male	22-Aug-12	06-Dec-12	15.1	0	0	0	0	0	0	0	0	0	0	0	0	0	0	0	0	0	0	0	0	0	0	0	0	0	0	Slit Lamp	Zeiss	SL130	Indirect Binocular Ophthalmoscope	Heine	Omega 500 Unplugged	Tropicamide
1040	4124	MEPM	Cyp20a1 tm1a(EUCOMM)Wtsi EPD0535_1_F10	C57BL/6N;C57BL/6NTac	B6N MGP Select 20120822	MGP Select	Cyp20a1	MEPM14.1b	M01247095	+/+	+/+	WT	Male	22-Aug-12	06-Dec-12	15.1	0	0	0	0	0	0	0	0	0	0	0	0	0	0	0	0	0	0	1	1	0	0	0	0	0	0	Slit Lamp	Zeiss	SL130	Indirect Binocular Ophthalmoscope	Heine	Omega 500 Unplugged	Tropicamide
1041	4125	MEPM	Cyp20a1 tm1a(EUCOMM)Wtsi EPD0535_1_F10	C57BL/6N;C57BL/6NTac	B6N MGP Select 20120822	MGP Select	Cyp20a1	MEPM14.1e	M01247098	+/+	+/+	WT	Male	22-Aug-12	06-Dec-12	15.1	0	0	0	0	0	0	0	0	0	0	0	0	0	0	0	0	0	0	1	1	0	0	0	0	0	0	Slit Lamp	Zeiss	SL130	Indirect Binocular Ophthalmoscope	Heine	Omega 500 Unplugged	Tropicamide
1042	4154	MEPZ	Ssbp1 tm1a(KOMP)Wtsi EPD0709_4_E05	C57BL/6N;C57BL/6NTac	B6N MGP Select 20130220	MGP Select	Ssbp1	MEPZ28.1d	M01415478	+/+	+/+	WT	Female	20-Feb-13	04-Jun-13	14.9	0	0	0	0	0	0	0	0	0	0	0	0	0	0	0	0	0	0	0	0	0	0	0	0	0	0	Slit Lamp	Zeiss	SL130	Indirect Binocular Ophthalmoscope	Heine	Omega 500 Unplugged	Tropicamide
1043	4155	MEPZ	Ssbp1 tm1a(KOMP)Wtsi EPD0709_4_E05	C57BL/6N;C57BL/6NTac	B6N MGP Select 20130220	MGP Select	Ssbp1	MEPZ28.1e	M01415479	+/+	+/+	WT	Female	20-Feb-13	04-Jun-13	14.9	0	0	0	0	0	0	0	0	0	0	0	0	0	0	0	0	0	0	1	1	0	0	0	0	0	0	Slit Lamp	Zeiss	SL130	Indirect Binocular Ophthalmoscope	Heine	Omega 500 Unplugged	Tropicamide
1044	4156	MEPZ	Ssbp1 tm1a(KOMP)Wtsi EPD0709_4_E05	C57BL/6N;C57BL/6NTac	B6N MGP Select 20130220	MGP Select	Ssbp1	MEPZ28.1f	M01415480	+/+	+/+	WT	Female	20-Feb-13	04-Jun-13	14.9	0	0	0	0	0	1	1	0	1	0	0	0	0	0	0	0	0	0	0	0	0	0	0	0	0	0	Slit Lamp	Zeiss	SL130	Indirect Binocular Ophthalmoscope	Heine	Omega 500 Unplugged	Tropicamide
1045	4157	MEPZ	Ssbp1 tm1a(KOMP)Wtsi EPD0709_4_E05	C57BL/6N;C57BL/6NTac	B6N MGP Select 20130220	MGP Select	Ssbp1	MEPZ28.1g	M01415481	+/+	+/+	WT	Female	20-Feb-13	04-Jun-13	14.9	0	0	0	0	0	0	0	0	0	0	0	0	0	0	0	0	0	0	1	1	0	0	0	0	0	0	Slit Lamp	Zeiss	SL130	Indirect Binocular Ophthalmoscope	Heine	Omega 500 Unplugged	Tropicamide
1046	4158	MEPZ	Ssbp1 tm1a(KOMP)Wtsi EPD0709_4_E05	C57BL/6N;C57BL/6NTac	B6N MGP Select 20130303	MGP Select	Ssbp1	MEPZ26.2d	M01430192	+/+	+/+	WT	Female	03-Mar-13	18-Jun-13	15.3	0	0	0	0	0	0	0	0	0	0	0	0	0	0	0	0	0	0	0	0	0	0	0	0	0	0	Slit Lamp	Zeiss	SL130	Indirect Binocular Ophthalmoscope	Heine	Omega 500 Unplugged	Tropicamide
1047	4159	MEPZ	Ssbp1 tm1a(KOMP)Wtsi EPD0709_4_E05	C57BL/6N;C57BL/6NTac	B6N MGP Select 20130303	MGP Select	Ssbp1	MEPZ26.2f	M01430194	+/+	+/+	WT	Female	03-Mar-13	18-Jun-13	15.3	0	0	0	0	0	0	0	0	0	0	0	0	0	0	0	0	0	0	1	1	0	0	0	0	0	0	Slit Lamp	Zeiss	SL130	Indirect Binocular Ophthalmoscope	Heine	Omega 500 Unplugged	Tropicamide
1048	4160	MEPZ	Ssbp1 tm1a(KOMP)Wtsi EPD0709_4_E05	C57BL/6N;C57BL/6NTac	B6N MGP Select 20130303	MGP Select	Ssbp1	MEPZ29.1g	M01430321	+/+	+/+	WT	Female	05-Mar-13	18-Jun-13	15	0	0	0	0	0	0	0	0	0	0	0	0	0	0	0	0	0	0	0	0	0	0	0	0	0	0	Slit Lamp	Zeiss	SL130	Indirect Binocular Ophthalmoscope	Heine	Omega 500 Unplugged	Tropicamide
1049	4161	MEPZ	Ssbp1 tm1a(KOMP)Wtsi EPD0709_4_E05	C57BL/6N;C57BL/6NTac	B6N MGP Select 20130521	MGP Select	Ssbp1	MEPZ30.4d	M01491934	+/+	+/+	WT	Female	19-May-13	02-Sep-13	15.1	0	0	0	0	0	0	0	0	0	0	0	0	0	0	0	0	1	1	0	0	0	0	0	0	0	0	Slit Lamp	Zeiss	SL130	Indirect Binocular Ophthalmoscope	Heine	Omega 500 Unplugged	Tropicamide
1050	4162	MEPZ	Ssbp1 tm1a(KOMP)Wtsi EPD0709_4_E05	C57BL/6N;C57BL/6NTac	B6N MGP Select 20130521	MGP Select	Ssbp1	MEPZ30.4e	M01491935	+/+	+/+	WT	Female	19-May-13	02-Sep-13	15.1	0	0	0	0	0	0	0	0	0	0	0	0	0	0	0	0	0	0	1	1	0	0	0	0	0	0	Slit Lamp	Zeiss	SL130	Indirect Binocular Ophthalmoscope	Heine	Omega 500 Unplugged	Tropicamide
1051	4163	MEPZ	Ssbp1 tm1a(KOMP)Wtsi EPD0709_4_E05	C57BL/6N;C57BL/6NTac	B6N MGP Select 20130521	MGP Select	Ssbp1	MEPZ30.4g	M01491937	+/+	+/+	WT	Female	19-May-13	02-Sep-13	15.1	0	0	0	0	0	1	0	0	0	0	0	0	0	0	0	0	1	1	0	0	0	0	0	0	0	0	Slit Lamp	Zeiss	SL130	Indirect Binocular Ophthalmoscope	Heine	Omega 500 Unplugged	Tropicamide
1052	4164	MEPZ	Ssbp1 tm1a(KOMP)Wtsi EPD0709_4_E05	C57BL/6N;C57BL/6NTac	B6N MGP Select 20130521	MGP Select	Ssbp1	MEPZ33.1d	M01491962	+/+	+/+	WT	Female	19-May-13	02-Sep-13	15.1	0	0	0	0	0	0	0	0	0	0	0	0	0	0	0	0	0	0	0	0	0	0	0	0	0	0	Slit Lamp	Zeiss	SL130	Indirect Binocular Ophthalmoscope	Heine	Omega 500 Unplugged	Tropicamide
1053	4165	MEPZ	Ssbp1 tm1a(KOMP)Wtsi EPD0709_4_E05	C57BL/6N;C57BL/6NTac	B6N MGP Select 20130220	MGP Select	Ssbp1	MEPZ28.1a	M01415475	+/+	+/+	WT	Male	20-Feb-13	04-Jun-13	14.9	0	0	0	0	0	0	0	0	0	0	0	0	0	0	0	0	0	0	0	0	0	0	0	0	0	0	Slit Lamp	Zeiss	SL130	Indirect Binocular Ophthalmoscope	Heine	Omega 500 Unplugged	Tropicamide
1054	4166	MEPZ	Ssbp1 tm1a(KOMP)Wtsi EPD0709_4_E05	C57BL/6N;C57BL/6NTac	B6N MGP Select 20130220	MGP Select	Ssbp1	MEPZ30.1a	M01416444	+/+	+/+	WT	Male	21-Feb-13	04-Jun-13	14.7	0	0	0	0	0	0	0	0	0	0	0	0	0	0	0	0	0	0	0	0	0	0	0	0	0	0	Slit Lamp	Zeiss	SL130	Indirect Binocular Ophthalmoscope	Heine	Omega 500 Unplugged	Tropicamide
1055	4167	MEPZ	Ssbp1 tm1a(KOMP)Wtsi EPD0709_4_E05	C57BL/6N;C57BL/6NTac	B6N MGP Select 20130220	MGP Select	Ssbp1	MEPZ30.1b	M01416445	+/+	+/+	WT	Male	21-Feb-13	04-Jun-13	14.7	0	0	0	0	0	0	0	0	0	0	0	0	0	0	0	0	0	0	0	0	0	0	0	0	0	0	Slit Lamp	Zeiss	SL130	Indirect Binocular Ophthalmoscope	Heine	Omega 500 Unplugged	Tropicamide
1056	4168	MEPZ	Ssbp1 tm1a(KOMP)Wtsi EPD0709_4_E05	C57BL/6N;C57BL/6NTac	B6N MGP Select 20130220	MGP Select	Ssbp1	MEPZ30.1g	M01416450	+/+	+/+	WT	Male	21-Feb-13	04-Jun-13	14.7	0	0	0	0	0	0	0	0	0	0	0	0	0	0	0	0	0	0	0	0	0	0	0	0	0	0	Slit Lamp	Zeiss	SL130	Indirect Binocular Ophthalmoscope	Heine	Omega 500 Unplugged	Tropicamide
1057	4197	MEQF	Ninj2 tm1a(KOMP)Wtsi EPD0524_3_D04	C57BL/6N;C57BL/6NTac	B6N MGP Select 20120517	MGP Select	Ninj2	MEQF15.1d	M01158603	+/+	+/+	WT	Female	18-May-12	30-Aug-12	14.9	0	0	0	0	0	0	0	0	0	0	0	0	0	0	0	0	0	0	1	1	0	0	0	0	0	0	Slit Lamp	Zeiss	SL130	Indirect Binocular Ophthalmoscope	Heine	Omega 500 Unplugged	Tropicamide
1058	4198	MEQF	Ninj2 tm1a(KOMP)Wtsi EPD0524_3_D04	C57BL/6N;C57BL/6NTac	B6N MGP Select 20120517	MGP Select	Ninj2	MEQF15.1h	M01158607	+/+	+/+	WT	Female	18-May-12	30-Aug-12	14.9	0	0	0	0	0	0	0	0	0	0	0	0	0	0	0	0	0	0	1	1	0	0	0	0	0	0	Slit Lamp	Zeiss	SL130	Indirect Binocular Ophthalmoscope	Heine	Omega 500 Unplugged	Tropicamide
1059	4199	MEQF	Ninj2 tm1a(KOMP)Wtsi EPD0524_3_D04	C57BL/6N;C57BL/6NTac	B6N MGP Select 20120517	MGP Select	Ninj2	MEQF14.1f	M01158624	+/+	+/+	WT	Female	16-May-12	30-Aug-12	15.1	0	0	0	0	0	0	0	0	0	0	0	0	0	0	0	0	0	0	1	1	0	0	0	0	0	0	Slit Lamp	Zeiss	SL130	Indirect Binocular Ophthalmoscope	Heine	Omega 500 Unplugged	Tropicamide
1060	4214	MEQJ	Erp44 tm1a(KOMP)Wtsi EPD0818_1_A11	C57BL/6N;C57BL/6NTac	B6N MGP Select 20120521	MGP Select	Erp44	MEQJ14.1e	M01155953	+/+	+/+	WT	Female	20-May-12	03-Sep-12	15.1	0	0	0	0	0	0	0	0	0	0	0	0	0	0	0	0	0	0	0	0	0	0	0	0	0	0	Slit Lamp	Zeiss	SL130	Indirect Binocular Ophthalmoscope	Heine	Omega 500 Unplugged	Tropicamide
1061	4215	MEQJ	Erp44 tm1a(KOMP)Wtsi EPD0818_1_A11	C57BL/6N;C57BL/6NTac	B6N MGP Select 20120521	MGP Select	Erp44	MEQJ14.1f	M01155954	+/+	+/+	WT	Female	20-May-12	03-Sep-12	15.1	0	0	0	0	0	0	0	0	0	0	0	0	0	0	0	0	0	0	0	0	0	0	0	0	0	0	Slit Lamp	Zeiss	SL130	Indirect Binocular Ophthalmoscope	Heine	Omega 500 Unplugged	Tropicamide
1062	4216	MEQJ	Erp44 tm1a(KOMP)Wtsi EPD0818_1_A11	C57BL/6N;C57BL/6NTac	B6N MGP Select 20120521	MGP Select	Erp44	MEQJ14.1g	M01155955	+/+	+/+	WT	Female	20-May-12	03-Sep-12	15.1	0	0	0	0	0	0	0	0	0	0	0	0	0	0	0	0	0	0	0	0	0	0	0	0	0	0	Slit Lamp	Zeiss	SL130	Indirect Binocular Ophthalmoscope	Heine	Omega 500 Unplugged	Tropicamide
1063	4217	MEQJ	Erp44 tm1a(KOMP)Wtsi EPD0818_1_A11	C57BL/6N;C57BL/6NTac	B6N MGP Select 20130331	MGP Select	Erp44	MEQJ27.3a	M01454945	+/+	+/+	WT	Male	31-Mar-13	15-Jul-13	15.1	0	0	0	0	0	0	0	0	0	0	0	0	0	0	0	0	0	0	0	0	0	0	0	0	0	0	Slit Lamp	Zeiss	SL130	Indirect Binocular Ophthalmoscope	Heine	Omega 500 Unplugged	Tropicamide
1064	4218	MEQJ	Erp44 tm1a(KOMP)Wtsi EPD0818_1_A11	C57BL/6N;C57BL/6NTac	B6N MGP Select 20130331	MGP Select	Erp44	MEQJ27.3b	M01454946	+/+	+/+	WT	Male	31-Mar-13	15-Jul-13	15.1	0	0	0	0	0	0	0	0	0	0	0	0	0	0	0	0	0	0	0	0	0	0	0	0	0	0	Slit Lamp	Zeiss	SL130	Indirect Binocular Ophthalmoscope	Heine	Omega 500 Unplugged	Tropicamide
1065	4219	MEQJ	Erp44 tm1a(KOMP)Wtsi EPD0818_1_A11	C57BL/6N;C57BL/6NTac	B6N MGP Select 20130331	MGP Select	Erp44	MEQJ27.3d	M01454948	+/+	+/+	WT	Male	31-Mar-13	15-Jul-13	15.1	0	0	0	0	0	0	0	0	0	0	0	0	0	0	0	0	0	0	0	0	0	0	0	0	0	0	Slit Lamp	Zeiss	SL130	Indirect Binocular Ophthalmoscope	Heine	Omega 500 Unplugged	Tropicamide
1066	4220	MEQJ	Erp44 tm1a(KOMP)Wtsi EPD0818_1_A11	C57BL/6N;C57BL/6NTac	B6N MGP Select 20130331	MGP Select	Erp44	MEQJ27.3e	M01454949	+/+	+/+	WT	Male	31-Mar-13	15-Jul-13	15.1	0	0	0	0	0	0	0	0	0	0	0	0	0	0	0	0	0	0	0	0	0	0	0	0	0	0	Slit Lamp	Zeiss	SL130	Indirect Binocular Ophthalmoscope	Heine	Omega 500 Unplugged	Tropicamide
1067	4235	MEQK	Pop4 tm1a(EUCOMM)Wtsi EPD0752_1_A01	C57BL/6N;C57BL/6NTac	B6N MGP Select 20121102	MGP Select	Pop4	MEQK20.1e	M01307332	+/+	+/+	WT	Female	01-Nov-12	13-Feb-13	14.9	0	0	0	0	0	0	0	0	0	0	0	0	0	0	0	0	0	0	1	1	0	0	0	0	0	0	Slit Lamp	Zeiss	SL130	Indirect Binocular Ophthalmoscope	Heine	Omega 500 Unplugged	Tropicamide
1068	4236	MEQK	Pop4 tm1a(EUCOMM)Wtsi EPD0752_1_A01	C57BL/6N;C57BL/6NTac	B6N MGP Select 20121102	MGP Select	Pop4	MEQK20.1f	M01307333	+/+	+/+	WT	Female	01-Nov-12	13-Feb-13	14.9	0	0	0	0	0	0	0	0	0	0	0	0	0	0	0	0	0	0	0	0	0	0	0	0	0	0	Slit Lamp	Zeiss	SL130	Indirect Binocular Ophthalmoscope	Heine	Omega 500 Unplugged	Tropicamide
1069	4237	MEQK	Pop4 tm1a(EUCOMM)Wtsi EPD0752_1_A01	C57BL/6N;C57BL/6NTac	B6N MGP Select 20121102	MGP Select	Pop4	MEQK20.1g	M01307334	+/+	+/+	WT	Female	01-Nov-12	13-Feb-13	14.9	0	0	0	0	0	0	0	0	0	0	0	0	0	0	0	0	0	0	0	0	0	0	0	0	0	0	Slit Lamp	Zeiss	SL130	Indirect Binocular Ophthalmoscope	Heine	Omega 500 Unplugged	Tropicamide
1070	4238	MEQK	Pop4 tm1a(EUCOMM)Wtsi EPD0752_1_A01	C57BL/6N;C57BL/6NTac	B6N MGP Select 20130415	MGP Select	Pop4	MEQK29.3j	M01460891	+/+	+/+	WT	Female	14-Apr-13	30-Jul-13	15.3	0	0	0	1	0	0	0	0	0	0	0	0	0	0	0	0	0	0	0	0	0	0	0	0	0	0	Slit Lamp	Zeiss	SL130	Indirect Binocular Ophthalmoscope	Heine	Omega 500 Unplugged	Tropicamide
1071	4239	MEQK	Pop4 tm1a(EUCOMM)Wtsi EPD0752_1_A01	C57BL/6N;C57BL/6NTac	B6N MGP Select 20130415	MGP Select	Pop4	MEQK31.1g	M01460903	+/+	+/+	WT	Female	14-Apr-13	30-Jul-13	15.3	0	0	0	0	0	0	0	0	0	0	0	0	0	0	0	0	0	0	0	0	0	0	0	0	0	0	Slit Lamp	Zeiss	SL130	Indirect Binocular Ophthalmoscope	Heine	Omega 500 Unplugged	Tropicamide
1072	4240	MEQK	Pop4 tm1a(EUCOMM)Wtsi EPD0752_1_A01	C57BL/6N;C57BL/6NTac	B6N MGP Select 20130415	MGP Select	Pop4	MEQK31.1h	M01460904	+/+	+/+	WT	Female	14-Apr-13	30-Jul-13	15.3	0	0	0	0	0	0	0	0	0	0	0	0	0	0	0	0	0	0	0	0	0	0	0	0	0	0	Slit Lamp	Zeiss	SL130	Indirect Binocular Ophthalmoscope	Heine	Omega 500 Unplugged	Tropicamide
1073	4269	MEQT	Wdr59 tm1a(EUCOMM)Wtsi EPD0596_2_B08	C57BL/6N;C57BL/6NTac	B6N MGP Select 20120521	MGP Select	Wdr59	MEQT17.1d	M01159032	+/+	+/+	WT	Female	21-May-12	03-Sep-12	15	0	0	0	0	0	0	0	0	0	0	0	0	0	0	0	0	0	0	0	0	0	0	0	0	0	0	Slit Lamp	Zeiss	SL130	Indirect Binocular Ophthalmoscope	Heine	Omega 500 Unplugged	Tropicamide
1074	4270	MEQT	Wdr59 tm1a(EUCOMM)Wtsi EPD0596_2_B08	C57BL/6N;C57BL/6NTac	B6N MGP Select 20120521	MGP Select	Wdr59	MEQT17.1e	M01159033	+/+	+/+	WT	Female	21-May-12	03-Sep-12	15	0	0	0	0	0	0	0	0	0	0	0	0	0	0	0	0	0	0	0	0	0	0	0	0	0	0	Slit Lamp	Zeiss	SL130	Indirect Binocular Ophthalmoscope	Heine	Omega 500 Unplugged	Tropicamide
1075	4271	MEQT	Wdr59 tm1a(EUCOMM)Wtsi EPD0596_2_B08	C57BL/6N;C57BL/6NTac	B6N MGP Select 20120521	MGP Select	Wdr59	MEQT17.1g	M01159035	+/+	+/+	WT	Female	21-May-12	03-Sep-12	15	0	0	0	0	0	0	0	0	0	0	0	0	0	0	0	0	0	0	0	0	0	0	0	0	0	0	Slit Lamp	Zeiss	SL130	Indirect Binocular Ophthalmoscope	Heine	Omega 500 Unplugged	Tropicamide + Phenylephrine
1076	4272	MEQT	Wdr59 tm1a(EUCOMM)Wtsi EPD0596_2_B08	C57BL/6N;C57BL/6NTac	B6N MGP Select 20120521	MGP Select	Wdr59	MEQT17.1i	M01159037	+/+	+/+	WT	Female	21-May-12	03-Sep-12	15	0	0	0	0	0	0	0	0	0	0	0	0	0	0	0	0	0	0	0	0	0	0	0	0	0	1	Slit Lamp	Zeiss	SL130	Indirect Binocular Ophthalmoscope	Heine	Omega 500 Unplugged	Tropicamide + Phenylephrine
1077	4287	MEQX	Slc20a2 tm1a(EUCOMM)Wtsi EPD0243_1_C06	C57BL/6N;C57BL/6NTac	B6N MGP Select 20131125	MGP Select	Slc20a2	MEQX77.1d	M01670607	+/+	+/+	WT	Female	24-Nov-13	13-Mar-14	15.6	0	0	0	0	0	0	0	0	0	0	0	0	0	0	0	0	0	0	0	0	0	0	0	0	0	0	Slit Lamp	Zeiss	SL130	Indirect Binocular Ophthalmoscope	Heine	Omega 500 Unplugged	Tropicamide
1078	4288	MEQX	Slc20a2 tm1a(EUCOMM)Wtsi EPD0243_1_C06	C57BL/6N;C57BL/6NTac	B6N MGP Select 20131125	MGP Select	Slc20a2	MEQX77.1f	M01670609	+/+	+/+	WT	Female	24-Nov-13	13-Mar-14	15.6	0	0	0	0	0	0	0	0	0	0	0	0	0	0	0	0	0	0	0	0	0	0	0	0	0	0	Slit Lamp	Zeiss	SL130	Indirect Binocular Ophthalmoscope	Heine	Omega 500 Unplugged	Tropicamide
1079	4289	MEQX	Slc20a2 tm1a(EUCOMM)Wtsi EPD0243_1_C06	C57BL/6N;C57BL/6NTac	B6N MGP Select 20131125	MGP Select	Slc20a2	MEQX87.1d	M01670678	+/+	+/+	WT	Female	24-Nov-13	13-Mar-14	15.6	0	0	0	0	0	1	1	0	0	0	0	0	0	0	0	0	0	0	0	0	0	0	0	0	0	0	Slit Lamp	Zeiss	SL130	Indirect Binocular Ophthalmoscope	Heine	Omega 500 Unplugged	Tropicamide
1080	4290	MEQX	Slc20a2 tm1a(EUCOMM)Wtsi EPD0243_1_C06	C57BL/6N;C57BL/6NTac	B6N MGP Select 20131125	MGP Select	Slc20a2	MEQX87.1f	M01670680	+/+	+/+	WT	Female	24-Nov-13	13-Mar-14	15.6	0	0	0	0	0	0	0	0	0	0	0	0	0	0	0	0	0	0	0	0	0	0	0	0	0	0	Slit Lamp	Zeiss	SL130	Indirect Binocular Ophthalmoscope	Heine	Omega 500 Unplugged	Tropicamide
1081	4291	MEQX	Slc20a2 tm1a(EUCOMM)Wtsi EPD0243_1_C06	C57BL/6N;C57BL/6NTac	B6N MGP Select 20131125	MGP Select	Slc20a2	MEQX77.1a	M01670604	+/+	+/+	WT	Male	24-Nov-13	13-Mar-14	15.6	0	0	0	0	0	0	0	0	0	0	0	0	0	0	0	0	0	0	0	0	0	0	0	0	0	0	Slit Lamp	Zeiss	SL130	Indirect Binocular Ophthalmoscope	Heine	Omega 500 Unplugged	Tropicamide
1082	4292	MEQX	Slc20a2 tm1a(EUCOMM)Wtsi EPD0243_1_C06	C57BL/6N;C57BL/6NTac	B6N MGP Select 20131125	MGP Select	Slc20a2	MEQX77.1b	M01670605	+/+	+/+	WT	Male	24-Nov-13	13-Mar-14	15.6	0	0	0	0	0	0	0	0	0	0	0	0	0	0	0	0	0	0	1	1	0	0	0	0	0	0	Slit Lamp	Zeiss	SL130	Indirect Binocular Ophthalmoscope	Heine	Omega 500 Unplugged	Tropicamide
1083	4293	MEQX	Slc20a2 tm1a(EUCOMM)Wtsi EPD0243_1_C06	C57BL/6N;C57BL/6NTac	B6N MGP Select 20131125	MGP Select	Slc20a2	MEQX77.1c	M01670606	+/+	+/+	WT	Male	24-Nov-13	13-Mar-14	15.6	0	0	0	0	0	0	0	0	0	0	0	0	0	0	0	0	0	0	0	0	0	0	0	0	0	0	Slit Lamp	Zeiss	SL130	Indirect Binocular Ophthalmoscope	Heine	Omega 500 Unplugged	Tropicamide
1084	4334	MERM	Dcdc2c tm1a(KOMP)Wtsi EPD0578_1_C10	C57BL/6N;C57BL/6NTac	B6N MGP Select 20120604	MGP Select	Dcdc2c	MERM16.1h	M01174585	+/+	+/+	WT	Female	04-Jun-12	18-Sep-12	15.1	0	0	0	0	0	0	0	0	0	0	0	0	0	0	0	0	0	0	0	0	0	0	0	0	0	0	Slit Lamp	Zeiss	SL130	Indirect Binocular Ophthalmoscope	Heine	Omega 500 Unplugged	Tropicamide
1085	4335	MERM	Dcdc2c tm1a(KOMP)Wtsi EPD0578_1_C10	C57BL/6N;C57BL/6NTac	B6N MGP Select 20120604	MGP Select	Dcdc2c	MERM17.1g	M01174607	+/+	+/+	WT	Female	04-Jun-12	18-Sep-12	15.1	0	0	0	0	0	0	0	0	0	0	0	0	0	0	0	0	0	0	0	0	0	0	0	0	0	0	Slit Lamp	Zeiss	SL130	Indirect Binocular Ophthalmoscope	Heine	Omega 500 Unplugged	Tropicamide
1086	4336	MERM	Dcdc2c tm1a(KOMP)Wtsi EPD0578_1_C10	C57BL/6N;C57BL/6NTac	B6N MGP Select 20120604	MGP Select	Dcdc2c	MERM17.1i	M01174609	+/+	+/+	WT	Female	04-Jun-12	18-Sep-12	15.1	0	0	0	0	0	0	0	0	0	0	0	0	0	0	0	0	0	0	1	1	0	0	0	0	0	0	Slit Lamp	Zeiss	SL130	Indirect Binocular Ophthalmoscope	Heine	Omega 500 Unplugged	Tropicamide
1087	4337	MERM	Dcdc2c tm1a(KOMP)Wtsi EPD0578_1_C10	C57BL/6N;C57BL/6NTac	B6N MGP Select 20120604	MGP Select	Dcdc2c	MERM18.1e	M01174622	+/+	+/+	WT	Female	04-Jun-12	18-Sep-12	15.1	0	0	0	0	0	0	0	0	0	0	0	0	0	0	0	0	0	0	0	0	0	0	0	0	0	0	Slit Lamp	Zeiss	SL130	Indirect Binocular Ophthalmoscope	Heine	Omega 500 Unplugged	Tropicamide
1088	4338	MERM	Dcdc2c tm1a(KOMP)Wtsi EPD0578_1_C10	C57BL/6N;C57BL/6NTac	B6N MGP Select 20120604	MGP Select	Dcdc2c	MERM16.1b	M01174579	+/+	+/+	WT	Male	04-Jun-12	18-Sep-12	15.1	0	0	0	0	0	0	0	0	0	0	0	0	0	0	0	0	0	0	0	0	0	0	0	0	0	0	Slit Lamp	Zeiss	SL130	Indirect Binocular Ophthalmoscope	Heine	Omega 500 Unplugged	Tropicamide
1089	4339	MERM	Dcdc2c tm1a(KOMP)Wtsi EPD0578_1_C10	C57BL/6N;C57BL/6NTac	B6N MGP Select 20120604	MGP Select	Dcdc2c	MERM17.1a	M01174601	+/+	+/+	WT	Male	04-Jun-12	18-Sep-12	15.1	0	0	0	0	0	0	0	0	0	0	0	0	0	0	0	0	0	0	0	0	0	0	0	0	0	0	Slit Lamp	Zeiss	SL130	Indirect Binocular Ophthalmoscope	Heine	Omega 500 Unplugged	Tropicamide
1090	4340	MERM	Dcdc2c tm1a(KOMP)Wtsi EPD0578_1_C10	C57BL/6N;C57BL/6NTac	B6N MGP Select 20120604	MGP Select	Dcdc2c	MERM18.1c	M01174620	+/+	+/+	WT	Male	04-Jun-12	18-Sep-12	15.1	0	0	0	0	0	0	0	0	0	0	0	0	0	0	0	0	0	0	0	0	0	0	0	0	0	0	Slit Lamp	Zeiss	SL130	Indirect Binocular Ophthalmoscope	Heine	Omega 500 Unplugged	Tropicamide
1091	4369	MERP	Dsg1b tm1a(KOMP)Wtsi EPD0234_5_E11	C57BL/6N;C57BL/6NTac	B6N MGP Select 20120708	MGP Select	Dsg1b	MERP18.2c	M01209008	+/+	+/+	WT	Female	08-Jul-12	23-Oct-12	15.3	0	0	0	1	0	0	0	0	0	1	0	1	1	0	0	0	0	0	0	0	0	0	0	0	0	0	Slit Lamp	Zeiss	SL130	Indirect Binocular Ophthalmoscope	Heine	Omega 500 Unplugged	Tropicamide
1092	4370	MERP	Dsg1b tm1a(KOMP)Wtsi EPD0234_5_E11	C57BL/6N;C57BL/6NTac	B6N MGP Select 20120708	MGP Select	Dsg1b	MERP18.2d	M01209009	+/+	+/+	WT	Female	08-Jul-12	23-Oct-12	15.3	0	0	0	0	0	0	0	0	0	0	0	0	0	0	0	0	0	0	1	1	0	0	0	0	0	0	Slit Lamp	Zeiss	SL130	Indirect Binocular Ophthalmoscope	Heine	Omega 500 Unplugged	Tropicamide
1093	4371	MERP	Dsg1b tm1a(KOMP)Wtsi EPD0234_5_E11	C57BL/6N;C57BL/6NTac	B6N MGP Select 20120708	MGP Select	Dsg1b	MERP18.2j	M01209015	+/+	+/+	WT	Female	08-Jul-12	23-Oct-12	15.3	0	0	0	0	0	0	0	0	0	0	0	0	0	0	0	0	0	0	0	0	0	0	0	0	0	0	Slit Lamp	Zeiss	SL130	Indirect Binocular Ophthalmoscope	Heine	Omega 500 Unplugged	Tropicamide
1094	4404	MERS	Slc25a20 tm1a(EUCOMM)Wtsi EPD0458_5_E06	C57BL/6N;C57BL/6NTac	B6N MGP Select 20140825	MGP Select	Slc25a20	MERS37.1d	M01912895	+/+	+/+	WT	Female	25-Aug-14	09-Dec-14	15.1	0	0	0	0	0	0	0	0	0	0	0	0	0	0	0	0	0	0	0	0	0	0	0	0	0	0	Slit Lamp	Zeiss	SL130	Indirect Binocular Ophthalmoscope	Heine	Omega 500 Unplugged	Tropicamide
1095	4405	MERS	Slc25a20 tm1a(EUCOMM)Wtsi EPD0458_5_E06	C57BL/6N;C57BL/6NTac	B6N MGP Select 20140825	MGP Select	Slc25a20	MERS37.1e	M01912896	+/+	+/+	WT	Female	25-Aug-14	09-Dec-14	15.1	0	0	0	0	0	0	0	0	0	0	0	0	0	0	0	0	0	0	0	0	0	0	0	0	0	0	Slit Lamp	Zeiss	SL130	Indirect Binocular Ophthalmoscope	Heine	Omega 500 Unplugged	Tropicamide
1096	4406	MERS	Slc25a20 tm1a(EUCOMM)Wtsi EPD0458_5_E06	C57BL/6N;C57BL/6NTac	B6N MGP Select 20140825	MGP Select	Slc25a20	MERS37.1i	M01912900	+/+	+/+	WT	Female	25-Aug-14	09-Dec-14	15.1	0	0	0	0	0	0	0	0	0	0	0	0	0	0	0	0	0	0	0	0	0	0	0	0	0	0	Slit Lamp	Zeiss	SL130	Indirect Binocular Ophthalmoscope	Heine	Omega 500 Unplugged	Tropicamide
1097	4407	MERS	Slc25a20 tm1a(EUCOMM)Wtsi EPD0458_5_E06	C57BL/6N;C57BL/6NTac	B6N MGP Select 20140825	MGP Select	Slc25a20	MERS37.1j	M01912901	+/+	+/+	WT	Female	25-Aug-14	09-Dec-14	15.1	0	0	0	0	0	0	0	0	0	0	0	0	0	0	0	0	0	0	0	0	0	0	0	0	0	0	Slit Lamp	Zeiss	SL130	Indirect Binocular Ophthalmoscope	Heine	Omega 500 Unplugged	Tropicamide
1098	4408	MERS	Slc25a20 tm1a(EUCOMM)Wtsi EPD0458_5_E06	C57BL/6N;C57BL/6NTac	B6N MGP Select 20141004	MGP Select	Slc25a20	MERS36.2g	M01943646	+/+	+/+	WT	Female	04-Oct-14	15-Jan-15	14.7	0	0	0	0	0	0	0	0	0	0	0	0	0	0	0	0	0	0	0	0	0	0	0	0	0	0	Slit Lamp	Zeiss	SL130	Indirect Binocular Ophthalmoscope	Heine	Omega 500 Unplugged	Tropicamide
1099	4409	MERS	Slc25a20 tm1a(EUCOMM)Wtsi EPD0458_5_E06	C57BL/6N;C57BL/6NTac	B6N MGP Select 20141004	MGP Select	Slc25a20	MERS36.2h	M01943647	+/+	+/+	WT	Female	04-Oct-14	15-Jan-15	14.7	0	0	0	0	0	0	0	0	0	0	0	0	0	0	0	0	0	0	0	0	0	0	0	0	0	0	Slit Lamp	Zeiss	SL130	Indirect Binocular Ophthalmoscope	Heine	Omega 500 Unplugged	Tropicamide
1100	4410	MERS	Slc25a20 tm1a(EUCOMM)Wtsi EPD0458_5_E06	C57BL/6N;C57BL/6NTac	B6N MGP Select 20141004	MGP Select	Slc25a20	MERS36.2j	M01943649	+/+	+/+	WT	Female	04-Oct-14	15-Jan-15	14.7	0	0	0	0	0	0	0	0	0	0	0	0	0	0	0	0	0	0	0	0	0	0	0	0	0	0	Slit Lamp	Zeiss	SL130	Indirect Binocular Ophthalmoscope	Heine	Omega 500 Unplugged	Tropicamide
1101	4411	MERS	Slc25a20 tm1a(EUCOMM)Wtsi EPD0458_5_E06	C57BL/6N;C57BL/6NTac	B6N MGP Select 20141004	MGP Select	Slc25a20	MERS36.2k	M01943650	+/+	+/+	WT	Female	04-Oct-14	15-Jan-15	14.7	0	0	0	0	0	0	0	0	0	0	0	0	0	0	0	0	0	0	0	0	0	0	0	0	0	0	Slit Lamp	Zeiss	SL130	Indirect Binocular Ophthalmoscope	Heine	Omega 500 Unplugged	Tropicamide
1102	4412	MERS	Slc25a20 tm1a(EUCOMM)Wtsi EPD0458_5_E06	C57BL/6N;C57BL/6NTac	B6N MGP Select 20141004	MGP Select	Slc25a20	MERS36.2l	M01943651	+/+	+/+	WT	Female	04-Oct-14	15-Jan-15	14.7	0	0	0	0	0	0	0	0	0	0	0	0	0	0	0	0	0	0	0	0	0	0	0	0	0	0	Slit Lamp	Zeiss	SL130	Indirect Binocular Ophthalmoscope	Heine	Omega 500 Unplugged	Tropicamide
1103	4413	MERS	Slc25a20 tm1a(EUCOMM)Wtsi EPD0458_5_E06	C57BL/6N;C57BL/6NTac	B6N MGP Select 20141004	MGP Select	Slc25a20	MERS36.2e	M01943644	+/+	+/+	WT	Male	04-Oct-14	15-Jan-15	14.7	0	0	0	0	0	0	0	0	0	0	0	0	0	0	0	0	0	0	0	0	0	0	0	0	0	0	Slit Lamp	Zeiss	SL130	Indirect Binocular Ophthalmoscope	Heine	Omega 500 Unplugged	Tropicamide
1104	4414	MERS	Slc25a20 tm1a(EUCOMM)Wtsi EPD0458_5_E06	C57BL/6N;C57BL/6NTac	B6N MGP Select 20141004	MGP Select	Slc25a20	MERS36.2f	M01943645	+/+	+/+	WT	Male	04-Oct-14	15-Jan-15	14.7	0	0	0	0	0	0	0	0	0	0	0	0	0	0	0	0	0	0	0	0	0	0	0	0	0	0	Slit Lamp	Zeiss	SL130	Indirect Binocular Ophthalmoscope	Heine	Omega 500 Unplugged	Tropicamide
1105	4429	MERW	Ccdc134 tm1a(KOMP)Wtsi EPD0293_1_D11	C57BL/6N;C57BL/6NTac	B6N MGP Select 20150216	MGP Select	Ccdc134	MERW134.3c	M02062746	+/+	+/+	WT	Female	16-Feb-15	02-Jun-15	15.1	0	0	0	0	0	0	0	0	0	0	0	0	0	0	0	0	0	0	0	0	0	0	0	0	0	0	Slit Lamp	Zeiss	SL130	Indirect Binocular Ophthalmoscope	Heine	Omega 500 Unplugged	Tropicamide
1106	4430	MERW	Ccdc134 tm1a(KOMP)Wtsi EPD0293_1_D11	C57BL/6N;C57BL/6NTac	B6N MGP Select 20150216	MGP Select	Ccdc134	MERW134.3g	M02062750	+/+	+/+	WT	Female	16-Feb-15	02-Jun-15	15.1	0	0	0	0	0	0	0	0	0	0	0	0	0	0	0	0	0	0	0	0	0	0	0	0	0	0	Slit Lamp	Zeiss	SL130	Indirect Binocular Ophthalmoscope	Heine	Omega 500 Unplugged	Tropicamide
1107	4459	MERZ	4933434E20Rik tm1a(EUCOMM)Wtsi EPD0371_1_D02	C57BL/6N;C57BL/6NTac	B6N MGP Select 20140512	MGP Select	4933434E20Rik	MERZ25.1f	M01822897	+/+	+/+	WT	Female	14-May-14	26-Aug-14	14.9	0	0	0	0	0	0	0	0	0	0	0	0	0	0	0	0	0	0	0	0	0	0	0	0	0	0	Slit Lamp	Zeiss	SL130	Indirect Binocular Ophthalmoscope	Heine	Omega 500 Unplugged	Tropicamide
1108	4460	MERZ	4933434E20Rik tm1a(EUCOMM)Wtsi EPD0371_1_D02	C57BL/6N;C57BL/6NTac	B6N MGP Select 20140512	MGP Select	4933434E20Rik	MERZ25.1g	M01822898	+/+	+/+	WT	Female	14-May-14	26-Aug-14	14.9	0	0	0	0	0	0	0	0	0	0	0	0	0	0	0	0	0	0	0	0	0	0	0	0	0	0	Slit Lamp	Zeiss	SL130	Indirect Binocular Ophthalmoscope	Heine	Omega 500 Unplugged	Tropicamide
1109	4461	MERZ	4933434E20Rik tm1a(EUCOMM)Wtsi EPD0371_1_D02	C57BL/6N;C57BL/6NTac	B6N MGP Select 20140512	MGP Select	4933434E20Rik	MERZ25.1h	M01822899	+/+	+/+	WT	Female	14-May-14	26-Aug-14	14.9	0	0	0	0	0	0	0	0	0	0	0	0	0	0	0	0	0	0	0	0	0	0	0	0	0	0	Slit Lamp	Zeiss	SL130	Indirect Binocular Ophthalmoscope	Heine	Omega 500 Unplugged	Tropicamide
1110	4462	MERZ	4933434E20Rik tm1a(EUCOMM)Wtsi EPD0371_1_D02	C57BL/6N;C57BL/6NTac	B6N MGP Select 20140512	MGP Select	4933434E20Rik	MERZ24.2d	M01822877	+/+	+/+	WT	Male	17-May-14	26-Aug-14	14.4	0	0	0	0	0	0	0	0	0	0	0	0	0	0	0	0	0	0	0	0	0	0	0	0	0	0	Slit Lamp	Zeiss	SL130	Indirect Binocular Ophthalmoscope	Heine	Omega 500 Unplugged	Tropicamide
1111	4463	MERZ	4933434E20Rik tm1a(EUCOMM)Wtsi EPD0371_1_D02	C57BL/6N;C57BL/6NTac	B6N MGP Select 20140512	MGP Select	4933434E20Rik	MERZ25.1c	M01822894	+/+	+/+	WT	Male	14-May-14	26-Aug-14	14.9	0	0	0	0	0	0	0	0	0	0	0	0	0	0	0	0	0	0	0	0	0	0	0	0	0	0	Slit Lamp	Zeiss	SL130	Indirect Binocular Ophthalmoscope	Heine	Omega 500 Unplugged	Tropicamide
1112	4464	MERZ	4933434E20Rik tm1a(EUCOMM)Wtsi EPD0371_1_D02	C57BL/6N;C57BL/6NTac	B6N MGP Select 20140512	MGP Select	4933434E20Rik	MERZ25.1d	M01822895	+/+	+/+	WT	Male	14-May-14	26-Aug-14	14.9	0	0	0	0	0	0	0	0	0	0	0	0	0	0	0	0	0	0	0	0	0	0	0	0	0	0	Slit Lamp	Zeiss	SL130	Indirect Binocular Ophthalmoscope	Heine	Omega 500 Unplugged	Tropicamide
1113	4465	MERZ	4933434E20Rik tm1a(EUCOMM)Wtsi EPD0371_1_D02	C57BL/6N;C57BL/6NTac	B6N MGP Select 20140512	MGP Select	4933434E20Rik	MERZ25.1e	M01822896	+/+	+/+	WT	Male	14-May-14	26-Aug-14	14.9	0	0	0	0	0	0	0	0	0	0	0	0	0	0	0	0	0	0	0	0	0	0	0	0	0	0	Slit Lamp	Zeiss	SL130	Indirect Binocular Ophthalmoscope	Heine	Omega 500 Unplugged	Tropicamide
1114	4466	MERZ	4933434E20Rik tm1a(EUCOMM)Wtsi EPD0371_1_D02	C57BL/6N;C57BL/6NTac	B6N MGP Select 20140806	MGP Select	4933434E20Rik	MERZ27.1a	M01888753	+/+	+/+	WT	Male	05-Aug-14	20-Nov-14	15.3	0	0	0	0	0	0	0	0	0	0	0	0	0	0	0	0	0	0	0	0	0	0	0	0	0	0	Slit Lamp	Zeiss	SL130	Indirect Binocular Ophthalmoscope	Heine	Omega 500 Unplugged	Tropicamide
1115	4467	MERZ	4933434E20Rik tm1a(EUCOMM)Wtsi EPD0371_1_D02	C57BL/6N;C57BL/6NTac	B6N MGP Select 20140806	MGP Select	4933434E20Rik	MERZ27.1d	M01888756	+/+	+/+	WT	Male	05-Aug-14	20-Nov-14	15.3	0	0	0	0	0	0	0	0	0	0	0	0	0	0	0	0	0	0	0	0	0	0	0	0	0	0	Slit Lamp	Zeiss	SL130	Indirect Binocular Ophthalmoscope	Heine	Omega 500 Unplugged	Tropicamide
1116	4468	MERZ	4933434E20Rik tm1a(EUCOMM)Wtsi EPD0371_1_D02	C57BL/6N;C57BL/6NTac	B6N MGP Select 20140806	MGP Select	4933434E20Rik	MERZ27.1e	M01888757	+/+	+/+	WT	Male	05-Aug-14	20-Nov-14	15.3	0	0	0	0	0	0	0	0	0	0	0	0	0	0	0	0	0	0	0	0	0	0	0	0	0	0	Slit Lamp	Zeiss	SL130	Indirect Binocular Ophthalmoscope	Heine	Omega 500 Unplugged	Tropicamide
1117	4469	MERZ	4933434E20Rik tm1a(EUCOMM)Wtsi EPD0371_1_D02	C57BL/6N;C57BL/6NTac	B6N MGP Select 20141112	MGP Select	4933434E20Rik	MERZ33.1a	M01979792	+/+	+/+	WT	Male	12-Nov-14	26-Feb-15	15.1	0	0	0	0	0	0	0	0	0	0	0	0	0	0	0	0	0	0	0	0	0	0	0	0	0	0	Slit Lamp	Zeiss	SL130	Indirect Binocular Ophthalmoscope	Heine	Omega 500 Unplugged	Tropicamide
1118	4470	MERZ	4933434E20Rik tm1a(EUCOMM)Wtsi EPD0371_1_D02	C57BL/6N;C57BL/6NTac	B6N MGP Select 20141112	MGP Select	4933434E20Rik	MERZ33.1c	M01979794	+/+	+/+	WT	Male	12-Nov-14	26-Feb-15	15.1	0	0	0	0	0	0	0	0	0	0	0	0	0	0	0	0	0	0	0	0	0	0	0	0	0	0	Slit Lamp	Zeiss	SL130	Indirect Binocular Ophthalmoscope	Heine	Omega 500 Unplugged	Tropicamide
1119	4471	MERZ	4933434E20Rik tm1a(EUCOMM)Wtsi EPD0371_1_D02	C57BL/6N;C57BL/6NTac	B6N MGP Select 20141112	MGP Select	4933434E20Rik	MERZ33.1e	M01979796	+/+	+/+	WT	Male	12-Nov-14	26-Feb-15	15.1	0	0	0	0	0	0	0	0	0	0	0	0	0	0	0	0	0	0	0	0	0	0	0	0	0	0	Slit Lamp	Zeiss	SL130	Indirect Binocular Ophthalmoscope	Heine	Omega 500 Unplugged	Tropicamide
1120	4472	MERZ	4933434E20Rik tm1a(EUCOMM)Wtsi EPD0371_1_D02	C57BL/6N;C57BL/6NTac	B6N MGP Select 20141222	MGP Select	4933434E20Rik	MERZ33.2b	M02015020	+/+	+/+	WT	Male	22-Dec-14	07-Apr-15	15.1	0	0	0	0	0	0	0	0	0	0	0	0	0	0	0	0	0	0	0	0	0	0	0	0	0	0	Slit Lamp	Zeiss	SL130	Indirect Binocular Ophthalmoscope	Heine	Omega 500 Unplugged	Tropicamide
1121	4473	MERZ	4933434E20Rik tm1a(EUCOMM)Wtsi EPD0371_1_D02	C57BL/6N;C57BL/6NTac	B6N MGP Select 20141222	MGP Select	4933434E20Rik	MERZ33.2c	M02015021	+/+	+/+	WT	Male	22-Dec-14	07-Apr-15	15.1	0	0	0	0	0	0	0	0	0	0	0	0	0	0	0	0	0	0	0	0	0	0	0	0	0	0	Slit Lamp	Zeiss	SL130	Indirect Binocular Ophthalmoscope	Heine	Omega 500 Unplugged	Tropicamide
1122	4474	MERZ	4933434E20Rik tm1a(EUCOMM)Wtsi EPD0371_1_D02	C57BL/6N;C57BL/6NTac	B6N MGP Select 20141222	MGP Select	4933434E20Rik	MERZ33.2d	M02015022	+/+	+/+	WT	Male	22-Dec-14	07-Apr-15	15.1	0	0	0	0	0	0	0	0	0	0	0	0	0	0	0	0	0	0	0	0	0	0	0	0	0	0	Slit Lamp	Zeiss	SL130	Indirect Binocular Ophthalmoscope	Heine	Omega 500 Unplugged	Tropicamide
1123	4475	MERZ	4933434E20Rik tm1a(EUCOMM)Wtsi EPD0371_1_D02	C57BL/6N;C57BL/6NTac	B6N MGP Select 20141222	MGP Select	4933434E20Rik	MERZ33.2e	M02015023	+/+	+/+	WT	Male	22-Dec-14	07-Apr-15	15.1	0	0	0	0	0	1	1	0	1	0	0	0	0	0	0	0	0	0	0	0	0	0	0	0	0	0	Slit Lamp	Zeiss	SL130	Indirect Binocular Ophthalmoscope	Heine	Omega 500 Unplugged	Tropicamide
1124	4494	METC	Hbs1l tm1a(KOMP)Wtsi EPD0693_2_A02	C57BL/6N;C57BL/6NTac	B6N MGP Select 20121231	MGP Select	Hbs1l	METC23.2d	M01373587	+/+	+/+	WT	Female	30-Dec-12	16-Apr-13	15.3	0	0	0	0	0	0	0	0	0	0	0	0	0	0	0	0	0	0	0	0	0	0	0	0	0	0	Slit Lamp	Zeiss	SL130	Indirect Binocular Ophthalmoscope	Heine	Omega 500 Unplugged	Tropicamide
1125	4495	METC	Hbs1l tm1a(KOMP)Wtsi EPD0693_2_A02	C57BL/6N;C57BL/6NTac	B6N MGP Select 20121231	MGP Select	Hbs1l	METC23.2f	M01373589	+/+	+/+	WT	Female	30-Dec-12	16-Apr-13	15.3	0	0	0	0	0	0	0	0	0	0	0	0	0	0	0	0	0	0	0	0	0	0	0	0	0	0	Slit Lamp	Zeiss	SL130	Indirect Binocular Ophthalmoscope	Heine	Omega 500 Unplugged	Tropicamide
1126	4496	METC	Hbs1l tm1a(KOMP)Wtsi EPD0693_2_A02	C57BL/6N;C57BL/6NTac	B6N MGP Select 20121231	MGP Select	Hbs1l	METC23.2g	M01373590	+/+	+/+	WT	Female	30-Dec-12	16-Apr-13	15.3	0	0	0	0	0	0	0	0	0	0	0	0	0	0	0	0	0	0	0	0	0	0	0	0	0	0	Slit Lamp	Zeiss	SL130	Indirect Binocular Ophthalmoscope	Heine	Omega 500 Unplugged	Tropicamide
1127	4497	METC	Hbs1l tm1a(KOMP)Wtsi EPD0693_2_A02	C57BL/6N;C57BL/6NTac	B6N MGP Select 20140313	MGP Select	Hbs1l	METC63.3e	M01767237	+/+	+/+	WT	Female	12-Mar-14	26-Jun-14	15.1	0	0	0	0	0	0	0	0	0	0	0	0	0	0	0	0	0	0	0	0	0	0	0	0	0	0	Slit Lamp	Zeiss	SL130	Indirect Binocular Ophthalmoscope	Heine	Omega 500 Unplugged	Tropicamide
1128	4498	METC	Hbs1l tm1a(KOMP)Wtsi EPD0693_2_A02	C57BL/6N;C57BL/6NTac	B6N MGP Select 20140313	MGP Select	Hbs1l	METC63.3g	M01767239	+/+	+/+	WT	Female	12-Mar-14	26-Jun-14	15.1	0	0	0	0	0	0	0	0	0	0	0	0	0	0	0	0	0	0	0	0	0	0	0	0	0	0	Slit Lamp	Zeiss	SL130	Indirect Binocular Ophthalmoscope	Heine	Omega 500 Unplugged	Tropicamide
1129	4499	METC	Hbs1l tm1a(KOMP)Wtsi EPD0693_2_A02	C57BL/6N;C57BL/6NTac	B6N MGP Select 20140313	MGP Select	Hbs1l	METC63.3i	M01767241	+/+	+/+	WT	Female	12-Mar-14	26-Jun-14	15.1	0	0	0	0	0	0	0	0	0	0	0	0	0	0	0	0	0	0	0	0	0	0	0	0	0	0	Slit Lamp	Zeiss	SL130	Indirect Binocular Ophthalmoscope	Heine	Omega 500 Unplugged	Tropicamide
1130	4500	METC	Hbs1l tm1a(KOMP)Wtsi EPD0693_2_A02	C57BL/6N;C57BL/6NTac	B6N MGP Select 20140529	MGP Select	Hbs1l	METC71.1b	M01828269	+/+	+/+	WT	Female	28-May-14	11-Sep-14	15.1	0	0	0	0	0	1	0	0	0	0	0	0	0	0	0	0	1	1	0	0	0	0	0	0	0	1	Slit Lamp	Zeiss	SL130	Indirect Binocular Ophthalmoscope	Heine	Omega 500 Unplugged	Tropicamide
1131	4501	METC	Hbs1l tm1a(KOMP)Wtsi EPD0693_2_A02	C57BL/6N;C57BL/6NTac	B6N MGP Select 20140529	MGP Select	Hbs1l	METC71.1c	M01828270	+/+	+/+	WT	Female	28-May-14	11-Sep-14	15.1	0	0	0	0	0	0	0	0	0	0	0	0	0	0	0	0	0	0	0	0	0	0	0	0	0	0	Slit Lamp	Zeiss	SL130	Indirect Binocular Ophthalmoscope	Heine	Omega 500 Unplugged	Tropicamide
1132	4502	METC	Hbs1l tm1a(KOMP)Wtsi EPD0693_2_A02	C57BL/6N;C57BL/6NTac	B6N MGP Select 20140529	MGP Select	Hbs1l	METC71.1f	M01828273	+/+	+/+	WT	Female	28-May-14	11-Sep-14	15.1	0	0	0	0	0	1	0	0	0	0	0	0	0	0	0	0	0	0	0	0	0	0	0	0	0	0	Slit Lamp	Zeiss	SL130	Indirect Binocular Ophthalmoscope	Heine	Omega 500 Unplugged	Tropicamide
1133	4503	METC	Hbs1l tm1a(KOMP)Wtsi EPD0693_2_A02	C57BL/6N;C57BL/6NTac	B6N MGP Select 20150223	MGP Select	Hbs1l	METC95.2c	M02067275	+/+	+/+	WT	Female	24-Feb-15	09-Jun-15	NA	0	0	0	0	0	0	0	0	0	0	0	0	0	0	0	0	0	0	0	0	0	0	0	0	0	0	Slit Lamp	Zeiss	SL130	Indirect Binocular Ophthalmoscope	Heine	Omega 500 Unplugged	Tropicamide
1134	4504	METC	Hbs1l tm1a(KOMP)Wtsi EPD0693_2_A02	C57BL/6N;C57BL/6NTac	B6N MGP Select 20150223	MGP Select	Hbs1l	METC95.2e	M02067277	+/+	+/+	WT	Female	24-Feb-15	09-Jun-15	NA	0	0	0	0	0	0	0	0	0	0	0	0	0	0	0	0	0	0	0	0	0	0	0	0	0	0	Slit Lamp	Zeiss	SL130	Indirect Binocular Ophthalmoscope	Heine	Omega 500 Unplugged	Tropicamide
1135	4505	METC	Hbs1l tm1a(KOMP)Wtsi EPD0693_2_A02	C57BL/6N;C57BL/6NTac	B6N MGP Select 20150223	MGP Select	Hbs1l	METC95.2f	M02067278	+/+	+/+	WT	Female	24-Feb-15	09-Jun-15	NA	0	0	0	0	0	0	0	0	0	0	0	0	0	0	0	0	0	0	0	0	0	0	0	0	0	0	Slit Lamp	Zeiss	SL130	Indirect Binocular Ophthalmoscope	Heine	Omega 500 Unplugged	Tropicamide
1136	4506	METC	Hbs1l tm1a(KOMP)Wtsi EPD0693_2_A02	C57BL/6N;C57BL/6NTac	B6N MGP Select 20150223	MGP Select	Hbs1l	METC95.2g	M02067279	+/+	+/+	WT	Female	24-Feb-15	09-Jun-15	NA	0	0	0	0	0	1	0	0	0	0	0	0	0	0	0	0	0	0	0	0	0	0	0	0	0	0	Slit Lamp	Zeiss	SL130	Indirect Binocular Ophthalmoscope	Heine	Omega 500 Unplugged	Tropicamide
1137	4507	METC	Hbs1l tm1a(KOMP)Wtsi EPD0693_2_A02	C57BL/6N;C57BL/6NTac	B6N MGP Select 20140811	MGP Select	Hbs1l	METC66.5a	M01897033	+/+	+/+	WT	Male	12-Aug-14	25-Nov-14	15	0	0	0	0	0	1	0	0	0	0	0	0	0	0	0	0	0	0	0	0	0	0	0	0	0	0	Slit Lamp	Zeiss	SL130	Indirect Binocular Ophthalmoscope	Heine	Omega 500 Unplugged	Tropicamide
1138	4508	METC	Hbs1l tm1a(KOMP)Wtsi EPD0693_2_A02	C57BL/6N;C57BL/6NTac	B6N MGP Select 20140811	MGP Select	Hbs1l	METC71.4b	M01900177	+/+	+/+	WT	Male	12-Aug-14	25-Nov-14	15	0	0	0	0	0	0	0	0	0	0	0	0	0	0	0	0	0	0	0	0	0	0	0	0	0	0	Slit Lamp	Zeiss	SL130	Indirect Binocular Ophthalmoscope	Heine	Omega 500 Unplugged	Tropicamide
1139	4509	METC	Hbs1l tm1a(KOMP)Wtsi EPD0693_2_A02	C57BL/6N;C57BL/6NTac	B6N MGP Select 20140811	MGP Select	Hbs1l	METC71.4c	M01900178	+/+	+/+	WT	Male	12-Aug-14	25-Nov-14	15	0	0	0	0	0	0	0	0	0	0	0	0	0	0	0	0	0	0	0	0	0	0	0	0	0	0	Slit Lamp	Zeiss	SL130	Indirect Binocular Ophthalmoscope	Heine	Omega 500 Unplugged	Tropicamide
1140	4510	METC	Hbs1l tm1a(KOMP)Wtsi EPD0693_2_A02	C57BL/6N;C57BL/6NTac	B6N MGP Select 20140811	MGP Select	Hbs1l	METC77.1b	M01900186	+/+	+/+	WT	Male	12-Aug-14	25-Nov-14	15	0	0	0	0	0	0	0	0	0	0	0	0	0	0	0	0	0	0	0	0	0	0	0	0	0	0	Slit Lamp	Zeiss	SL130	Indirect Binocular Ophthalmoscope	Heine	Omega 500 Unplugged	Tropicamide
1141	4540	METX	Ddx55 tm1a(EUCOMM)Wtsi EPD0336_1_C09	C57BL/6N;C57BL/6NTac	B6N MGP Select 20130210	MGP Select	Ddx55	METX26.2a	M01409675	+/+	+/+	WT	Male	11-Feb-13	28-May-13	15.1	0	0	0	0	0	0	0	0	0	1	0	1	1	0	0	0	0	0	0	0	0	0	0	0	0	0	Slit Lamp	Zeiss	SL130	Indirect Binocular Ophthalmoscope	Heine	Omega 500 Unplugged	Tropicamide
1142	4541	METX	Ddx55 tm1a(EUCOMM)Wtsi EPD0336_1_C09	C57BL/6N;C57BL/6NTac	B6N MGP Select 20130210	MGP Select	Ddx55	METX28.3b	M01409704	+/+	+/+	WT	Male	11-Feb-13	28-May-13	15.1	0	0	0	0	0	0	0	0	0	0	0	0	0	0	0	0	0	0	0	0	0	0	0	0	0	0	Slit Lamp	Zeiss	SL130	Indirect Binocular Ophthalmoscope	Heine	Omega 500 Unplugged	Tropicamide
1143	4542	METX	Ddx55 tm1a(EUCOMM)Wtsi EPD0336_1_C09	C57BL/6N;C57BL/6NTac	B6N MGP Select 20130210	MGP Select	Ddx55	METX32.2b	M01412221	+/+	+/+	WT	Male	11-Feb-13	28-May-13	15.1	0	0	0	0	0	0	0	0	0	0	0	0	0	0	0	0	0	0	0	0	0	0	0	0	0	0	Slit Lamp	Zeiss	SL130	Indirect Binocular Ophthalmoscope	Heine	Omega 500 Unplugged	Tropicamide
1144	4557	MEUJ	Klk9 tm1a(KOMP)Wtsi EPD0368_3_H11	C57BL/6N;C57BL/6NTac	B6N MGP Select 20130604	MGP Select	Klk9	MEUJ18.2c	M01508794	+/+	+/+	WT	Male	02-Jun-13	17-Sep-13	15.3	0	0	0	0	0	0	0	0	0	0	0	0	0	0	0	0	0	0	0	0	0	0	0	0	0	0	Slit Lamp	Zeiss	SL130	Indirect Binocular Ophthalmoscope	Heine	Omega 500 Unplugged	Tropicamide
1145	4558	MEUJ	Klk9 tm1a(KOMP)Wtsi EPD0368_3_H11	C57BL/6N;C57BL/6NTac	B6N MGP Select 20130604	MGP Select	Klk9	MEUJ18.2d	M01508795	+/+	+/+	WT	Male	02-Jun-13	17-Sep-13	15.3	0	0	0	0	0	0	0	0	0	0	0	0	0	0	0	0	0	0	0	0	0	0	0	0	0	0	Slit Lamp	Zeiss	SL130	Indirect Binocular Ophthalmoscope	Heine	Omega 500 Unplugged	Tropicamide
1146	4616	MEVK	A430005L14Rik tm1a(KOMP)Wtsi EPD0360_1_E07	C57BL/6N;C57BL/6NTac	B6N MGP Select 20121027	MGP Select	A430005L14Rik	MEVK8.2b	M01309628	+/+	+/+	WT	Male	25-Oct-12	07-Feb-13	15	0	0	0	0	0	0	0	0	0	0	0	0	0	0	0	0	0	0	1	1	0	0	0	0	0	0	Slit Lamp	Zeiss	SL130	Indirect Binocular Ophthalmoscope	Heine	Omega 500 Unplugged	Tropicamide
1147	4617	MEVK	A430005L14Rik tm1a(KOMP)Wtsi EPD0360_1_E07	C57BL/6N;C57BL/6NTac	B6N MGP Select 20121027	MGP Select	A430005L14Rik	MEVK8.2e	M01309631	+/+	+/+	WT	Male	25-Oct-12	07-Feb-13	15	0	0	0	0	0	0	0	0	0	0	0	0	0	0	0	0	0	0	1	1	0	0	1	1	0	0	Slit Lamp	Zeiss	SL130	Indirect Binocular Ophthalmoscope	Heine	Omega 500 Unplugged	Tropicamide
1148	4618	MEVK	A430005L14Rik tm1a(KOMP)Wtsi EPD0360_1_E07	C57BL/6N;C57BL/6NTac	B6N MGP Select 20121027	MGP Select	A430005L14Rik	MEVK8.2f	M01309632	+/+	+/+	WT	Male	25-Oct-12	07-Feb-13	15	0	0	0	0	0	0	0	0	0	0	0	0	0	0	0	0	0	0	1	1	0	0	1	1	0	0	Slit Lamp	Zeiss	SL130	Indirect Binocular Ophthalmoscope	Heine	Omega 500 Unplugged	Tropicamide
1149	4633	MEVQ	Atp5f1 tm1a(EUCOMM)Wtsi EPD0382_1_B12	C57BL/6N;C57BL/6NTac	B6N MGP Select 20120727	MGP Select	Atp5f1	MEVQ13.1f	M01224326	+/+	+/+	WT	Female	27-Jul-12	08-Nov-12	14.9	0	0	0	0	0	0	0	0	0	0	0	0	0	0	0	0	0	0	0	0	0	0	0	0	0	0	Slit Lamp	Zeiss	SL130	Indirect Binocular Ophthalmoscope	Heine	Omega 500 Unplugged	Tropicamide
1150	4634	MEVQ	Atp5f1 tm1a(EUCOMM)Wtsi EPD0382_1_B12	C57BL/6N;C57BL/6NTac	B6N MGP Select 20120727	MGP Select	Atp5f1	MEVQ14.1b	M01224328	+/+	+/+	WT	Female	27-Jul-12	08-Nov-12	14.9	0	0	0	0	0	0	0	0	0	0	0	0	0	0	0	0	0	0	0	0	0	0	0	0	0	0	Slit Lamp	Zeiss	SL130	Indirect Binocular Ophthalmoscope	Heine	Omega 500 Unplugged	Tropicamide
1151	4635	MEVQ	Atp5f1 tm1a(EUCOMM)Wtsi EPD0382_1_B12	C57BL/6N;C57BL/6NTac	B6N MGP Select 20120727	MGP Select	Atp5f1	MEVQ14.1d	M01224330	+/+	+/+	WT	Female	27-Jul-12	08-Nov-12	14.9	0	0	0	0	0	0	0	0	0	0	0	0	0	0	0	0	0	0	0	0	0	0	0	0	0	0	Slit Lamp	Zeiss	SL130	Indirect Binocular Ophthalmoscope	Heine	Omega 500 Unplugged	Tropicamide
1152	4650	MEVW	Ankrd9 tm1(KOMP)Wtsi EPD0415_3_C03	C57BL/6N;C57BL/6NTac	B6N MGP Select 20130331	MGP Select	Ankrd9	MEVW23.2g	M01453866	+/+	+/+	WT	Female	31-Mar-13	15-Jul-13	15.1	0	0	0	0	0	0	0	0	0	0	0	0	0	0	0	0	0	0	0	0	0	0	0	0	0	0	Slit Lamp	Zeiss	SL130	Indirect Binocular Ophthalmoscope	Heine	Omega 500 Unplugged	Tropicamide
1153	4651	MEVW	Ankrd9 tm1(KOMP)Wtsi EPD0415_3_C03	C57BL/6N;C57BL/6NTac	B6N MGP Select 20130331	MGP Select	Ankrd9	MEVW23.2h	M01453867	+/+	+/+	WT	Female	31-Mar-13	15-Jul-13	15.1	0	0	0	0	0	0	0	0	0	0	0	0	0	0	0	0	0	0	0	0	0	0	0	0	0	0	Slit Lamp	Zeiss	SL130	Indirect Binocular Ophthalmoscope	Heine	Omega 500 Unplugged	Tropicamide
1154	4652	MEVW	Ankrd9 tm1(KOMP)Wtsi EPD0415_3_C03	C57BL/6N;C57BL/6NTac	B6N MGP Select 20130331	MGP Select	Ankrd9	MEVW25.1b	M01453870	+/+	+/+	WT	Female	02-Apr-13	15-Jul-13	14.9	0	0	0	0	0	0	0	0	0	0	0	0	0	0	0	0	0	0	0	0	0	0	0	0	0	0	Slit Lamp	Zeiss	SL130	Indirect Binocular Ophthalmoscope	Heine	Omega 500 Unplugged	Tropicamide
1155	4653	MEVW	Ankrd9 tm1(KOMP)Wtsi EPD0415_3_C03	C57BL/6N;C57BL/6NTac	B6N MGP Select 20130331	MGP Select	Ankrd9	MEVW25.1c	M01453871	+/+	+/+	WT	Female	02-Apr-13	15-Jul-13	14.9	0	0	0	0	0	0	0	0	0	0	0	0	0	0	0	0	0	0	0	0	0	0	0	0	0	0	Slit Lamp	Zeiss	SL130	Indirect Binocular Ophthalmoscope	Heine	Omega 500 Unplugged	Tropicamide
1156	4682	MEWD	Cmip tm1a(EUCOMM)Wtsi EPD0844_1_B08	C57BL/6N;C57BL/6NTac	B6N MGP Select 20140423	MGP Select	Cmip	MEWD50.1a	M01799431	+/+	+/+	WT	Male	21-Apr-14	07-Aug-14	15.4	0	0	0	0	0	0	0	0	0	0	0	0	0	0	0	0	0	0	0	0	0	0	0	0	0	0	Slit Lamp	Zeiss	SL130	Indirect Binocular Ophthalmoscope	Heine	Omega 500 Unplugged	Tropicamide
1157	4683	MEWD	Cmip tm1a(EUCOMM)Wtsi EPD0844_1_B08	C57BL/6N;C57BL/6NTac	B6N MGP Select 20140423	MGP Select	Cmip	MEWD52.1c	M01799486	+/+	+/+	WT	Male	21-Apr-14	07-Aug-14	15.4	0	0	0	0	0	0	0	0	0	0	0	0	0	0	0	0	1	1	0	0	0	0	0	0	0	0	Slit Lamp	Zeiss	SL130	Indirect Binocular Ophthalmoscope	Heine	Omega 500 Unplugged	Tropicamide
1158	4684	MEWD	Cmip tm1a(EUCOMM)Wtsi EPD0844_1_B08	C57BL/6N;C57BL/6NTac	B6N MGP Select 20140423	MGP Select	Cmip	MEWD51.1a	M01799520	+/+	+/+	WT	Male	21-Apr-14	07-Aug-14	15.4	0	0	0	0	0	0	0	0	0	0	0	0	0	0	0	0	0	0	0	0	0	0	0	0	0	0	Slit Lamp	Zeiss	SL130	Indirect Binocular Ophthalmoscope	Heine	Omega 500 Unplugged	Tropicamide
1159	4699	MEWE	Grm8 tm2a(KOMP)Wtsi EPD0655_1_E11	C57BL/6N;C57BL/6NTac	B6N MGP Select 20150119	MGP Select	Grm8	MEWE57.1b	M02042503	+/+	+/+	WT	Female	20-Jan-15	06-May-15	15.1	0	0	0	0	0	0	0	0	0	0	0	0	0	0	0	0	0	0	0	0	0	0	0	0	0	0	Slit Lamp	Zeiss	SL130	Indirect Binocular Ophthalmoscope	Heine	Omega 500 Unplugged	Tropicamide
1160	4700	MEWE	Grm8 tm2a(KOMP)Wtsi EPD0655_1_E11	C57BL/6N;C57BL/6NTac	B6N MGP Select 20150119	MGP Select	Grm8	MEWE57.1g	M02042508	+/+	+/+	WT	Female	20-Jan-15	06-May-15	15.1	0	0	0	0	0	0	0	0	0	0	0	0	0	0	0	0	0	0	1	1	0	0	0	0	0	0	Slit Lamp	Zeiss	SL130	Indirect Binocular Ophthalmoscope	Heine	Omega 500 Unplugged	Tropicamide
1161	4701	MEWE	Grm8 tm2a(KOMP)Wtsi EPD0655_1_E11	C57BL/6N;C57BL/6NTac	B6N MGP Select 20150119	MGP Select	Grm8	MEWE59.1g	M02042553	+/+	+/+	WT	Female	19-Jan-15	06-May-15	15.3	0	0	0	0	0	0	0	0	0	0	0	0	0	0	0	0	0	0	0	0	0	0	0	0	0	0	Slit Lamp	Zeiss	SL130	Indirect Binocular Ophthalmoscope	Heine	Omega 500 Unplugged	Tropicamide
1162	4772	MEXC	Vps33b tm1a(EUCOMM)Wtsi EPD0339_5_E08 #2	C57BL/6N;C57BL/6NTac	B6N MGP Select 20130821	MGP Select	Vps33b	MEXC28.4d	M01577502	+/+	+/+	WT	Female	22-Aug-13	02-Dec-13	14.6	0	0	0	0	0	0	0	0	0	0	0	0	0	0	0	0	0	0	0	0	0	0	0	0	0	0	Slit Lamp	Zeiss	SL130	Indirect Binocular Ophthalmoscope	Heine	Omega 500 Unplugged	Tropicamide
1163	4773	MEXC	Vps33b tm1a(EUCOMM)Wtsi EPD0339_5_E08 #2	C57BL/6N;C57BL/6NTac	B6N MGP Select 20130821	MGP Select	Vps33b	MEXC28.4e	M01577503	+/+	+/+	WT	Female	22-Aug-13	02-Dec-13	14.6	0	0	0	1	0	1	1	0	1	0	0	0	0	0	0	0	0	0	1	1	0	0	0	0	0	0	Slit Lamp	Zeiss	SL130	Indirect Binocular Ophthalmoscope	Heine	Omega 500 Unplugged	Tropicamide
1164	4774	MEXC	Vps33b tm1a(EUCOMM)Wtsi EPD0339_5_E08 #2	C57BL/6N;C57BL/6NTac	B6N MGP Select 20130821	MGP Select	Vps33b	MEXC39.1f	M01583759	+/+	+/+	WT	Female	19-Aug-13	02-Dec-13	15	0	0	0	0	0	0	0	0	0	0	0	0	0	0	0	0	0	0	0	0	0	0	0	0	0	0	Slit Lamp	Zeiss	SL130	Indirect Binocular Ophthalmoscope	Heine	Omega 500 Unplugged	Tropicamide
1165	4775	MEXC	Vps33b tm1a(EUCOMM)Wtsi EPD0339_5_E08 #2	C57BL/6N;C57BL/6NTac	B6N MGP Select 20130821	MGP Select	Vps33b	MEXC37.1b	M01583765	+/+	+/+	WT	Female	23-Aug-13	02-Dec-13	14.4	0	0	0	0	0	0	0	0	0	0	0	0	0	0	0	0	0	0	0	0	0	0	0	0	0	0	Slit Lamp	Zeiss	SL130	Indirect Binocular Ophthalmoscope	Heine	Omega 500 Unplugged	Tropicamide
1166	4776	MEXC	Vps33b tm1a(EUCOMM)Wtsi EPD0339_5_E08 #2	C57BL/6N;C57BL/6NTac	B6N MGP Select 20130821	MGP Select	Vps33b	MEXC37.1d	M01583767	+/+	+/+	WT	Female	23-Aug-13	02-Dec-13	14.4	0	0	0	0	0	0	0	0	0	0	0	0	0	0	0	0	0	0	0	0	0	0	0	0	0	0	Slit Lamp	Zeiss	SL130	Indirect Binocular Ophthalmoscope	Heine	Omega 500 Unplugged	Tropicamide
1167	4777	MEXC	Vps33b tm1a(EUCOMM)Wtsi EPD0339_5_E08 #2	C57BL/6N;C57BL/6NTac	B6N MGP Select 20130821	MGP Select	Vps33b	MEXC37.1f	M01583769	+/+	+/+	WT	Female	23-Aug-13	02-Dec-13	14.4	0	0	0	0	0	0	0	0	0	0	0	0	0	0	0	0	0	0	0	0	0	0	0	0	0	0	Slit Lamp	Zeiss	SL130	Indirect Binocular Ophthalmoscope	Heine	Omega 500 Unplugged	Tropicamide
1168	4778	MEXC	Vps33b tm1a(EUCOMM)Wtsi EPD0339_5_E08 #2	C57BL/6N;C57BL/6NTac	B6N MGP Select 20130821	MGP Select	Vps33b	MEXC39.1h	M01588528	+/+	+/+	WT	Female	19-Aug-13	02-Dec-13	15	0	0	0	0	0	0	0	0	0	0	0	0	0	0	0	0	0	0	0	0	0	0	0	0	0	0	Slit Lamp	Zeiss	SL130	Indirect Binocular Ophthalmoscope	Heine	Omega 500 Unplugged	Tropicamide
1169	4779	MEXC	Vps33b tm1a(EUCOMM)Wtsi EPD0339_5_E08 #2	C57BL/6N;C57BL/6NTac	B6N MGP Select 20131002	MGP Select	Vps33b	MEXC35.2e	M01621350	+/+	+/+	WT	Female	02-Oct-13	13-Jan-14	14.7	0	0	0	0	0	1	1	1	1	1	0	0	1	0	0	0	0	0	0	0	0	0	0	0	0	0	Slit Lamp	Zeiss	SL130	Indirect Binocular Ophthalmoscope	Heine	Omega 500 Unplugged	Tropicamide
1170	4780	MEXC	Vps33b tm1a(EUCOMM)Wtsi EPD0339_5_E08 #2	C57BL/6N;C57BL/6NTac	B6N MGP Select 20131002	MGP Select	Vps33b	MEXC35.2f	M01621351	+/+	+/+	WT	Female	02-Oct-13	13-Jan-14	14.7	0	0	0	0	0	0	0	0	0	0	0	0	0	0	0	0	0	0	0	0	0	0	0	0	0	0	Slit Lamp	Zeiss	SL130	Indirect Binocular Ophthalmoscope	Heine	Omega 500 Unplugged	Tropicamide
1171	4781	MEXC	Vps33b tm1a(EUCOMM)Wtsi EPD0339_5_E08 #2	C57BL/6N;C57BL/6NTac	B6N MGP Select 20131002	MGP Select	Vps33b	MEXC35.2h	M01621353	+/+	+/+	WT	Female	02-Oct-13	13-Jan-14	14.7	0	0	0	0	0	0	0	0	0	1	0	1	1	0	0	0	0	0	0	0	0	0	0	0	0	0	Slit Lamp	Zeiss	SL130	Indirect Binocular Ophthalmoscope	Heine	Omega 500 Unplugged	Tropicamide
1172	4782	MEXC	Vps33b tm1a(EUCOMM)Wtsi EPD0339_5_E08 #2	C57BL/6N;C57BL/6NTac	B6N MGP Select 20131002	MGP Select	Vps33b	MEXC38.2e	M01621360	+/+	+/+	WT	Female	03-Oct-13	13-Jan-14	14.6	0	0	0	0	0	0	0	0	0	0	0	0	0	0	0	0	0	0	0	0	0	0	0	0	0	0	Slit Lamp	Zeiss	SL130	Indirect Binocular Ophthalmoscope	Heine	Omega 500 Unplugged	Tropicamide
1173	4783	MEXC	Vps33b tm1a(EUCOMM)Wtsi EPD0339_5_E08 #2	C57BL/6N;C57BL/6NTac	B6N MGP Select 20131002	MGP Select	Vps33b	MEXC38.2f	M01621361	+/+	+/+	WT	Female	03-Oct-13	13-Jan-14	14.6	0	0	0	0	0	0	0	0	0	0	0	0	0	0	0	0	0	0	1	1	0	0	0	0	0	0	Slit Lamp	Zeiss	SL130	Indirect Binocular Ophthalmoscope	Heine	Omega 500 Unplugged	Tropicamide
1174	4784	MEXC	Vps33b tm1a(EUCOMM)Wtsi EPD0339_5_E08 #2	C57BL/6N;C57BL/6NTac	B6N MGP Select 20131029	MGP Select	Vps33b	MEXC40.1e	M01642569	+/+	+/+	WT	Female	28-Oct-13	11-Feb-14	15.1	0	0	0	0	0	0	0	0	0	0	0	0	0	0	0	0	0	0	0	0	0	0	0	0	0	0	Slit Lamp	Zeiss	SL130	Indirect Binocular Ophthalmoscope	Heine	Omega 500 Unplugged	Tropicamide
1175	4785	MEXC	Vps33b tm1a(EUCOMM)Wtsi EPD0339_5_E08 #2	C57BL/6N;C57BL/6NTac	B6N MGP Select 20131029	MGP Select	Vps33b	MEXC40.1f	M01642570	+/+	+/+	WT	Female	28-Oct-13	11-Feb-14	15.1	0	0	0	0	0	0	0	0	0	0	0	0	0	0	0	0	0	0	0	0	0	0	0	0	0	0	Slit Lamp	Zeiss	SL130	Indirect Binocular Ophthalmoscope	Heine	Omega 500 Unplugged	Tropicamide
1176	4786	MEXC	Vps33b tm1a(EUCOMM)Wtsi EPD0339_5_E08 #2	C57BL/6N;C57BL/6NTac	B6N MGP Select 20131029	MGP Select	Vps33b	MEXC40.1g	M01642571	+/+	+/+	WT	Female	28-Oct-13	11-Feb-14	15.1	0	0	0	0	0	0	0	0	0	0	0	0	0	0	0	0	0	0	0	0	0	0	0	0	0	0	Slit Lamp	Zeiss	SL130	Indirect Binocular Ophthalmoscope	Heine	Omega 500 Unplugged	Tropicamide
1177	4787	MEXC	Vps33b tm1a(EUCOMM)Wtsi EPD0339_5_E08 #2	C57BL/6N;C57BL/6NTac	B6N MGP Select 20131029	MGP Select	Vps33b	MEXC41.1f	M01642592	+/+	+/+	WT	Female	28-Oct-13	11-Feb-14	15.1	0	0	0	0	0	0	0	0	0	0	0	0	0	0	0	0	0	0	0	0	0	0	0	0	0	0	Slit Lamp	Zeiss	SL130	Indirect Binocular Ophthalmoscope	Heine	Omega 500 Unplugged	Tropicamide
1178	4788	MEXC	Vps33b tm1a(EUCOMM)Wtsi EPD0339_5_E08 #2	C57BL/6N;C57BL/6NTac	B6N MGP Select 20131029	MGP Select	Vps33b	MEXC42.1e	M01642599	+/+	+/+	WT	Female	28-Oct-13	11-Feb-14	15.1	0	0	0	0	0	1	0	0	0	0	0	0	0	0	0	0	0	0	0	0	0	0	0	0	0	0	Slit Lamp	Zeiss	SL130	Indirect Binocular Ophthalmoscope	Heine	Omega 500 Unplugged	Tropicamide
1179	4789	MEXC	Vps33b tm1a(EUCOMM)Wtsi EPD0339_5_E08 #2	C57BL/6N;C57BL/6NTac	B6N MGP Select 20131029	MGP Select	Vps33b	MEXC42.1f	M01642600	+/+	+/+	WT	Female	28-Oct-13	11-Feb-14	15.1	0	0	0	0	0	0	0	0	0	0	0	0	0	0	0	0	0	0	0	0	0	0	0	0	0	0	Slit Lamp	Zeiss	SL130	Indirect Binocular Ophthalmoscope	Heine	Omega 500 Unplugged	Tropicamide
1180	4790	MEXC	Vps33b tm1a(EUCOMM)Wtsi EPD0339_5_E08 #2	C57BL/6N;C57BL/6NTac	B6N MGP Select 20131029	MGP Select	Vps33b	MEXC42.1g	M01642601	+/+	+/+	WT	Female	28-Oct-13	11-Feb-14	15.1	0	0	0	0	0	0	0	0	0	0	0	0	0	0	0	0	0	0	0	0	0	0	0	0	0	0	Slit Lamp	Zeiss	SL130	Indirect Binocular Ophthalmoscope	Heine	Omega 500 Unplugged	Tropicamide
1181	4791	MEXC	Vps33b tm1a(EUCOMM)Wtsi EPD0339_5_E08 #2	C57BL/6N;C57BL/6NTac	B6N MGP Select 20130821	MGP Select	Vps33b	MEXC34.1b	M01583738	+/+	+/+	WT	Male	21-Aug-13	02-Dec-13	14.7	0	0	0	0	0	0	0	0	0	0	0	0	0	0	0	0	0	0	1	1	0	0	0	0	0	0	Slit Lamp	Zeiss	SL130	Indirect Binocular Ophthalmoscope	Heine	Omega 500 Unplugged	Tropicamide
1182	4792	MEXC	Vps33b tm1a(EUCOMM)Wtsi EPD0339_5_E08 #2	C57BL/6N;C57BL/6NTac	B6N MGP Select 20130821	MGP Select	Vps33b	MEXC34.1c	M01583739	+/+	+/+	WT	Male	21-Aug-13	02-Dec-13	14.7	0	0	0	0	0	0	0	0	0	0	0	0	0	0	0	0	0	0	1	1	0	0	0	0	0	0	Slit Lamp	Zeiss	SL130	Indirect Binocular Ophthalmoscope	Heine	Omega 500 Unplugged	Tropicamide
1183	4793	MEXC	Vps33b tm1a(EUCOMM)Wtsi EPD0339_5_E08 #2	C57BL/6N;C57BL/6NTac	B6N MGP Select 20130821	MGP Select	Vps33b	MEXC34.1f	M01583742	+/+	+/+	WT	Male	21-Aug-13	02-Dec-13	14.7	0	0	0	0	0	0	0	0	0	0	0	0	0	0	0	0	0	0	0	0	0	0	0	0	0	0	Slit Lamp	Zeiss	SL130	Indirect Binocular Ophthalmoscope	Heine	Omega 500 Unplugged	Tropicamide
1184	4794	MEXC	Vps33b tm1a(EUCOMM)Wtsi EPD0339_5_E08 #2	C57BL/6N;C57BL/6NTac	B6N MGP Select 20130821	MGP Select	Vps33b	MEXC37.1a	M01583764	+/+	+/+	WT	Male	23-Aug-13	02-Dec-13	14.4	0	0	0	0	0	0	0	0	0	0	0	0	0	0	0	0	0	0	0	0	0	0	0	0	0	0	Slit Lamp	Zeiss	SL130	Indirect Binocular Ophthalmoscope	Heine	Omega 500 Unplugged	Tropicamide
1185	4795	MEXC	Vps33b tm1a(EUCOMM)Wtsi EPD0339_5_E08 #2	C57BL/6N;C57BL/6NTac	B6N MGP Select 20131002	MGP Select	Vps33b	MEXC37.2a	M01616949	+/+	+/+	WT	Male	29-Sep-13	13-Jan-14	15.1	0	0	0	0	0	0	0	0	0	0	0	0	0	0	0	0	0	0	0	0	0	0	0	0	0	0	Slit Lamp	Zeiss	SL130	Indirect Binocular Ophthalmoscope	Heine	Omega 500 Unplugged	Tropicamide
1186	4796	MEXC	Vps33b tm1a(EUCOMM)Wtsi EPD0339_5_E08 #2	C57BL/6N;C57BL/6NTac	B6N MGP Select 20131002	MGP Select	Vps33b	MEXC37.2c	M01616951	+/+	+/+	WT	Male	29-Sep-13	13-Jan-14	15.1	0	0	0	0	0	0	0	0	0	1	0	1	1	0	0	0	0	0	0	0	0	0	0	0	0	0	Slit Lamp	Zeiss	SL130	Indirect Binocular Ophthalmoscope	Heine	Omega 500 Unplugged	Tropicamide
1187	4797	MEXC	Vps33b tm1a(EUCOMM)Wtsi EPD0339_5_E08 #2	C57BL/6N;C57BL/6NTac	B6N MGP Select 20131002	MGP Select	Vps33b	MEXC35.2b	M01621347	+/+	+/+	WT	Male	02-Oct-13	13-Jan-14	14.7	0	0	0	0	0	0	0	0	0	0	0	0	0	0	0	0	0	0	0	0	0	0	0	0	0	0	Slit Lamp	Zeiss	SL130	Indirect Binocular Ophthalmoscope	Heine	Omega 500 Unplugged	Tropicamide
1188	4798	MEXC	Vps33b tm1a(EUCOMM)Wtsi EPD0339_5_E08 #2	C57BL/6N;C57BL/6NTac	B6N MGP Select 20131002	MGP Select	Vps33b	MEXC35.2c	M01621348	+/+	+/+	WT	Male	02-Oct-13	13-Jan-14	14.7	0	0	0	0	0	0	0	0	0	0	0	0	0	0	0	0	0	0	0	0	0	0	0	0	0	0	Slit Lamp	Zeiss	SL130	Indirect Binocular Ophthalmoscope	Heine	Omega 500 Unplugged	Tropicamide
1189	4799	MEXC	Vps33b tm1a(EUCOMM)Wtsi EPD0339_5_E08 #2	C57BL/6N;C57BL/6NTac	B6N MGP Select 20131002	MGP Select	Vps33b	MEXC35.2d	M01621349	+/+	+/+	WT	Male	02-Oct-13	13-Jan-14	14.7	0	0	0	0	0	0	0	0	0	0	0	0	0	0	0	0	0	0	0	0	0	0	0	0	0	0	Slit Lamp	Zeiss	SL130	Indirect Binocular Ophthalmoscope	Heine	Omega 500 Unplugged	Tropicamide
1190	4814	MEXJ	Cyp2r1 tm1a(EUCOMM)Wtsi EPD0559_1_B07 #3	C57BL/6N;C57BL/6NTac	B6N MGP Select 20120827	MGP Select	Cyp2r1	MEXJ19.1b	M01251632	+/+	+/+	WT	Male	26-Aug-12	11-Dec-12	15.3	0	0	0	0	0	0	0	0	0	0	0	0	0	0	0	0	0	0	0	0	0	0	0	0	0	0	Slit Lamp	Zeiss	SL130	Indirect Binocular Ophthalmoscope	Heine	Omega 500 Unplugged	Tropicamide
1191	4815	MEXJ	Cyp2r1 tm1a(EUCOMM)Wtsi EPD0559_1_B07 #3	C57BL/6N;C57BL/6NTac	B6N MGP Select 20120827	MGP Select	Cyp2r1	MEXJ19.1c	M01251633	+/+	+/+	WT	Male	26-Aug-12	11-Dec-12	15.3	0	0	0	0	0	0	0	0	0	0	0	0	0	0	0	0	0	0	0	0	0	0	0	0	0	0	Slit Lamp	Zeiss	SL130	Indirect Binocular Ophthalmoscope	Heine	Omega 500 Unplugged	Tropicamide
1192	4816	MEXP	Cdkn2aipnl tm1a(KOMP)Wtsi EPD0135_2_A12 #2	C57BL/6N;C57BL/6NTac	B6N MGP Select 20121017	MGP Select	Cdkn2aipnl	MEXP42.1b	M01296831	+/+	+/+	WT	Male	15-Oct-12	31-Jan-13	15.4	0	0	0	0	0	0	0	0	0	0	0	0	0	0	0	0	0	0	1	1	0	0	0	0	0	0	Slit Lamp	Zeiss	SL130	Indirect Binocular Ophthalmoscope	Heine	Omega 500 Unplugged	Tropicamide
1193	4817	MEXP	Cdkn2aipnl tm1a(KOMP)Wtsi EPD0135_2_A12 #2	C57BL/6N;C57BL/6NTac	B6N MGP Select 20121017	MGP Select	Cdkn2aipnl	MEXP42.1c	M01296832	+/+	+/+	WT	Male	15-Oct-12	31-Jan-13	15.4	0	0	0	0	0	0	0	0	0	0	0	0	0	0	0	0	0	0	0	0	0	0	0	0	0	0	Slit Lamp	Zeiss	SL130	Indirect Binocular Ophthalmoscope	Heine	Omega 500 Unplugged	Tropicamide
1194	4818	MEXP	Cdkn2aipnl tm1a(KOMP)Wtsi EPD0135_2_A12 #2	C57BL/6N;C57BL/6NTac	B6N MGP Select 20121017	MGP Select	Cdkn2aipnl	MEXP43.1b	M01296850	+/+	+/+	WT	Male	15-Oct-12	31-Jan-13	15.4	0	0	0	0	0	0	0	0	0	0	0	0	0	0	0	0	0	0	0	0	0	0	0	0	0	0	Slit Lamp	Zeiss	SL130	Indirect Binocular Ophthalmoscope	Heine	Omega 500 Unplugged	Tropicamide
1195	4819	MEXP	Cdkn2aipnl tm1a(KOMP)Wtsi EPD0135_2_A12 #2	C57BL/6N;C57BL/6NTac	B6N MGP Select 20121017	MGP Select	Cdkn2aipnl	MEXP43.1d	M01296852	+/+	+/+	WT	Male	15-Oct-12	31-Jan-13	15.4	0	0	0	0	0	0	0	0	0	0	0	0	0	0	0	0	0	0	0	0	0	0	0	0	0	0	Slit Lamp	Zeiss	SL130	Indirect Binocular Ophthalmoscope	Heine	Omega 500 Unplugged	Tropicamide
1196	4820	MEXT	2210010C04Rik tm1a(KOMP)Wtsi EPD0709_4_E11	C57BL/6N;C57BL/6NTac	B6N MGP Select 20120727	MGP Select	2210010C04Rik	MEXT20.1h	M01224292	+/+	+/+	WT	Female	28-Jul-12	08-Nov-12	14.7	0	0	0	0	0	0	0	0	0	0	0	0	0	0	0	0	0	0	0	0	0	0	0	0	0	0	Slit Lamp	Zeiss	SL130	Indirect Binocular Ophthalmoscope	Heine	Omega 500 Unplugged	Tropicamide
1197	4821	MEXT	2210010C04Rik tm1a(KOMP)Wtsi EPD0709_4_E11	C57BL/6N;C57BL/6NTac	B6N MGP Select 20120727	MGP Select	2210010C04Rik	MEXT20.1i	M01224293	+/+	+/+	WT	Female	28-Jul-12	08-Nov-12	14.7	0	0	0	0	0	0	0	0	0	0	0	0	0	0	0	0	0	0	0	0	0	0	0	0	0	0	Slit Lamp	Zeiss	SL130	Indirect Binocular Ophthalmoscope	Heine	Omega 500 Unplugged	Tropicamide
1198	4822	MEXT	2210010C04Rik tm1a(KOMP)Wtsi EPD0709_4_E11	C57BL/6N;C57BL/6NTac	B6N MGP Select 20120727	MGP Select	2210010C04Rik	MEXT19.1f	M01224309	+/+	+/+	WT	Female	28-Jul-12	08-Nov-12	14.7	0	0	0	0	0	1	0	0	0	0	0	0	0	0	0	0	0	0	0	0	0	0	0	0	0	0	Slit Lamp	Zeiss	SL130	Indirect Binocular Ophthalmoscope	Heine	Omega 500 Unplugged	Tropicamide
1199	4823	MEXT	2210010C04Rik tm1a(KOMP)Wtsi EPD0709_4_E11	C57BL/6N;C57BL/6NTac	B6N MGP Select 20120727	MGP Select	2210010C04Rik	MEXT19.1j	M01224313	+/+	+/+	WT	Female	28-Jul-12	08-Nov-12	14.7	0	0	0	0	0	0	0	0	0	0	0	0	0	0	0	0	0	0	0	0	0	0	0	0	0	0	Slit Lamp	Zeiss	SL130	Indirect Binocular Ophthalmoscope	Heine	Omega 500 Unplugged	Tropicamide
1200	4838	MEXX	Def6 tm1a(EUCOMM)Wtsi EPD0738_5_C09	C57BL/6N;C57BL/6NTac	B6N MGP Select 20121122	MGP Select	Def6	MEXX20.2f	M01334605	+/+	+/+	WT	Female	22-Nov-12	07-Mar-13	15	0	0	0	1	0	1	1	0	1	0	0	0	0	0	0	0	0	0	1	1	0	0	0	0	0	0	Slit Lamp	Zeiss	SL130	Indirect Binocular Ophthalmoscope	Heine	Omega 500 Unplugged	Tropicamide
1201	4839	MEXX	Def6 tm1a(EUCOMM)Wtsi EPD0738_5_C09	C57BL/6N;C57BL/6NTac	B6N MGP Select 20121122	MGP Select	Def6	MEXX20.2g	M01334606	+/+	+/+	WT	Female	22-Nov-12	07-Mar-13	15	0	0	0	0	0	0	0	0	0	0	0	0	0	0	0	0	0	0	0	0	0	0	0	0	0	0	Slit Lamp	Zeiss	SL130	Indirect Binocular Ophthalmoscope	Heine	Omega 500 Unplugged	Tropicamide
1202	4840	MEXX	Def6 tm1a(EUCOMM)Wtsi EPD0738_5_C09	C57BL/6N;C57BL/6NTac	B6N MGP Select 20121122	MGP Select	Def6	MEXX20.2j	M01334609	+/+	+/+	WT	Female	22-Nov-12	07-Mar-13	15	0	0	0	0	0	0	0	0	0	0	0	0	0	0	0	0	0	0	0	0	0	0	0	0	0	0	Slit Lamp	Zeiss	SL130	Indirect Binocular Ophthalmoscope	Heine	Omega 500 Unplugged	Tropicamide
1203	4841	MEXX	Def6 tm1a(EUCOMM)Wtsi EPD0738_5_C09	C57BL/6N;C57BL/6NTac	B6N MGP Select 20121122	MGP Select	Def6	MEXX20.2l	M01334611	+/+	+/+	WT	Female	22-Nov-12	07-Mar-13	15	0	0	0	0	0	0	0	0	0	0	0	0	0	0	0	0	0	0	0	0	0	0	0	0	0	0	Slit Lamp	Zeiss	SL130	Indirect Binocular Ophthalmoscope	Heine	Omega 500 Unplugged	Tropicamide
1204	4877	MEYF	Adgrd1 tm1a(EUCOMM)Wtsi EPD0146_5_B04 #2	C57BL/6N;C57BL/6NTac	B6N MGP Select 20121211	MGP Select	Adgrd1	MEYF16.2f	M01348900	+/+	+/+	WT	Female	11-Dec-12	27-Mar-13	15.1	0	0	0	0	0	0	0	0	0	0	0	0	0	0	0	0	0	0	0	0	0	0	0	0	0	0	Slit Lamp	Zeiss	SL130	Indirect Binocular Ophthalmoscope	Heine	Omega 500 Unplugged	Tropicamide
1205	4878	MEYF	Adgrd1 tm1a(EUCOMM)Wtsi EPD0146_5_B04 #2	C57BL/6N;C57BL/6NTac	B6N MGP Select 20121211	MGP Select	Adgrd1	MEYF16.2g	M01348901	+/+	+/+	WT	Female	11-Dec-12	27-Mar-13	15.1	0	0	0	0	0	0	0	0	0	0	0	0	0	0	0	0	0	0	0	0	0	0	0	0	0	0	Slit Lamp	Zeiss	SL130	Indirect Binocular Ophthalmoscope	Heine	Omega 500 Unplugged	Tropicamide
1206	4879	MEYF	Adgrd1 tm1a(EUCOMM)Wtsi EPD0146_5_B04 #2	C57BL/6N;C57BL/6NTac	B6N MGP Select 20121011	MGP Select	Adgrd1	MEYF16.1a	M01299105	+/+	+/+	WT	Male	11-Oct-12	24-Jan-13	15	0	0	0	0	0	0	0	0	0	0	0	0	0	0	0	0	0	0	1	1	0	0	0	0	0	0	Slit Lamp	Zeiss	SL130	Indirect Binocular Ophthalmoscope	Heine	Omega 500 Unplugged	Tropicamide
1207	4880	MEYF	Adgrd1 tm1a(EUCOMM)Wtsi EPD0146_5_B04 #2	C57BL/6N;C57BL/6NTac	B6N MGP Select 20121011	MGP Select	Adgrd1	MEYF16.1b	M01299106	+/+	+/+	WT	Male	11-Oct-12	24-Jan-13	15	0	0	0	0	0	0	0	0	0	0	0	0	0	0	0	0	0	0	0	0	0	0	0	0	0	0	Slit Lamp	Zeiss	SL130	Indirect Binocular Ophthalmoscope	Heine	Omega 500 Unplugged	Tropicamide
1208	4881	MEYF	Adgrd1 tm1a(EUCOMM)Wtsi EPD0146_5_B04 #2	C57BL/6N;C57BL/6NTac	B6N MGP Select 20121011	MGP Select	Adgrd1	MEYF16.1c	M01299107	+/+	+/+	WT	Male	11-Oct-12	24-Jan-13	15	0	0	0	0	0	0	0	0	0	0	0	0	0	0	0	0	0	0	0	0	0	0	0	0	0	0	Slit Lamp	Zeiss	SL130	Indirect Binocular Ophthalmoscope	Heine	Omega 500 Unplugged	Tropicamide
1209	4882	MEYF	Adgrd1 tm1a(EUCOMM)Wtsi EPD0146_5_B04 #2	C57BL/6N;C57BL/6NTac	B6N MGP Select 20121011	MGP Select	Adgrd1	MEYF16.1d	M01299108	+/+	+/+	WT	Male	11-Oct-12	24-Jan-13	15	0	0	0	0	0	0	0	0	0	0	0	0	0	0	0	0	0	0	0	0	0	0	0	0	0	0	Slit Lamp	Zeiss	SL130	Indirect Binocular Ophthalmoscope	Heine	Omega 500 Unplugged	Tropicamide
1210	4886	MEYN	Tcf7l2 tm1a(EUCOMM)Wtsi EPD0157_5_B10	C57BL/6N;C57BL/6NTac	B6N MGP Select 20130717	MGP Select	Tcf7l2	MEYN41.2e	M01550951	+/+	+/+	WT	Female	18-Jul-13	28-Oct-13	14.6	0	0	0	0	0	0	0	0	0	0	0	0	0	0	0	0	0	0	0	0	0	0	0	0	0	0	Slit Lamp	Zeiss	SL130	Indirect Binocular Ophthalmoscope	Heine	Omega 500 Unplugged	Tropicamide
1211	4887	MEYN	Tcf7l2 tm1a(EUCOMM)Wtsi EPD0157_5_B10	C57BL/6N;C57BL/6NTac	B6N MGP Select 20130717	MGP Select	Tcf7l2	MEYN41.2g	M01550953	+/+	+/+	WT	Female	18-Jul-13	28-Oct-13	14.6	0	0	0	0	0	0	0	0	0	1	0	1	1	0	0	0	0	0	0	0	0	0	0	0	0	0	Slit Lamp	Zeiss	SL130	Indirect Binocular Ophthalmoscope	Heine	Omega 500 Unplugged	Tropicamide
1212	4930	MEYX	1110037F02Rik tm1a(KOMP)Wtsi EPD0704_2_B08 #2	C57BL/6N;C57BL/6NTac	B6N MGP Select 20130415	MGP Select	1110037F02Rik	MEYX27.3f	M01465207	+/+	+/+	WT	Female	15-Apr-13	30-Jul-13	15.1	0	0	0	0	0	0	0	0	0	0	0	0	0	0	0	0	0	0	0	0	0	0	0	0	0	0	Slit Lamp	Zeiss	SL130	Indirect Binocular Ophthalmoscope	Heine	Omega 500 Unplugged	Tropicamide
1213	4931	MEYX	1110037F02Rik tm1a(KOMP)Wtsi EPD0704_2_B08 #2	C57BL/6N;C57BL/6NTac	B6N MGP Select 20130415	MGP Select	1110037F02Rik	MEYX27.3h	M01465209	+/+	+/+	WT	Female	15-Apr-13	30-Jul-13	15.1	0	0	0	0	0	0	0	0	0	0	0	0	0	0	0	0	0	0	0	0	0	0	0	0	0	0	Slit Lamp	Zeiss	SL130	Indirect Binocular Ophthalmoscope	Heine	Omega 500 Unplugged	Tropicamide
1214	4932	MEYX	1110037F02Rik tm1a(KOMP)Wtsi EPD0704_2_B08 #2	C57BL/6N;C57BL/6NTac	B6N MGP Select 20130415	MGP Select	1110037F02Rik	MEYX27.3i	M01465210	+/+	+/+	WT	Female	15-Apr-13	30-Jul-13	15.1	0	0	0	0	0	0	0	0	0	0	0	0	0	0	0	0	0	0	0	0	0	0	0	0	0	0	Slit Lamp	Zeiss	SL130	Indirect Binocular Ophthalmoscope	Heine	Omega 500 Unplugged	Tropicamide
1215	4933	MEYX	1110037F02Rik tm1a(KOMP)Wtsi EPD0704_2_B08 #2	C57BL/6N;C57BL/6NTac	B6N MGP Select 20130415	MGP Select	1110037F02Rik	MEYX27.3k	M01465212	+/+	+/+	WT	Female	15-Apr-13	30-Jul-13	15.1	0	0	0	0	0	0	0	0	0	0	0	0	0	0	0	0	0	0	0	0	0	0	0	0	0	0	Slit Lamp	Zeiss	SL130	Indirect Binocular Ophthalmoscope	Heine	Omega 500 Unplugged	Tropicamide
1216	4934	MEYX	1110037F02Rik tm1a(KOMP)Wtsi EPD0704_2_B08 #2	C57BL/6N;C57BL/6NTac	B6N MGP Select 20130506	MGP Select	1110037F02Rik	MEYX30.2d	M01483520	+/+	+/+	WT	Female	07-May-13	19-Aug-13	14.9	0	0	0	0	0	0	0	0	0	0	0	0	0	0	0	0	0	0	0	0	0	0	0	0	0	0	Slit Lamp	Zeiss	SL130	Indirect Binocular Ophthalmoscope	Heine	Omega 500 Unplugged	Tropicamide
1217	4935	MEYX	1110037F02Rik tm1a(KOMP)Wtsi EPD0704_2_B08 #2	C57BL/6N;C57BL/6NTac	B6N MGP Select 20130506	MGP Select	1110037F02Rik	MEYX30.2f	M01483522	+/+	+/+	WT	Female	07-May-13	19-Aug-13	14.9	0	0	0	0	0	0	0	0	0	0	0	0	0	0	0	0	0	0	0	0	0	0	0	0	0	0	Slit Lamp	Zeiss	SL130	Indirect Binocular Ophthalmoscope	Heine	Omega 500 Unplugged	Tropicamide
1218	4936	MEYX	1110037F02Rik tm1a(KOMP)Wtsi EPD0704_2_B08 #2	C57BL/6N;C57BL/6NTac	B6N MGP Select 20130415	MGP Select	1110037F02Rik	MEYX27.3a	M01465202	+/+	+/+	WT	Male	15-Apr-13	30-Jul-13	15.1	0	0	0	0	0	0	0	0	0	0	0	0	0	0	0	0	0	0	1	1	0	0	0	0	0	0	Slit Lamp	Zeiss	SL130	Indirect Binocular Ophthalmoscope	Heine	Omega 500 Unplugged	Tropicamide
1219	4937	MEYX	1110037F02Rik tm1a(KOMP)Wtsi EPD0704_2_B08 #2	C57BL/6N;C57BL/6NTac	B6N MGP Select 20130415	MGP Select	1110037F02Rik	MEYX27.3b	M01465203	+/+	+/+	WT	Male	15-Apr-13	30-Jul-13	15.1	0	0	0	0	0	0	0	0	0	0	0	0	0	0	0	0	0	0	0	0	0	0	0	0	0	0	Slit Lamp	Zeiss	SL130	Indirect Binocular Ophthalmoscope	Heine	Omega 500 Unplugged	Tropicamide
1220	4938	MEYX	1110037F02Rik tm1a(KOMP)Wtsi EPD0704_2_B08 #2	C57BL/6N;C57BL/6NTac	B6N MGP Select 20130415	MGP Select	1110037F02Rik	MEYX27.3e	M01465206	+/+	+/+	WT	Male	15-Apr-13	30-Jul-13	15.1	0	0	0	0	0	0	0	0	0	0	0	0	0	0	0	0	0	0	1	1	0	0	0	0	0	0	Slit Lamp	Zeiss	SL130	Indirect Binocular Ophthalmoscope	Heine	Omega 500 Unplugged	Tropicamide
1221	4939	MEYX	1110037F02Rik tm1a(KOMP)Wtsi EPD0704_2_B08 #2	C57BL/6N;C57BL/6NTac	B6N MGP Select 20130415	MGP Select	1110037F02Rik	MEYX39.2b	M01467440	+/+	+/+	WT	Male	17-Apr-13	30-Jul-13	14.9	0	0	0	0	0	0	0	0	0	0	0	0	0	0	0	0	0	0	1	1	0	0	0	0	0	0	Slit Lamp	Zeiss	SL130	Indirect Binocular Ophthalmoscope	Heine	Omega 500 Unplugged	Tropicamide
1222	4940	MEYX	1110037F02Rik tm1a(KOMP)Wtsi EPD0704_2_B08 #2	C57BL/6N;C57BL/6NTac	B6N MGP Select 20130415	MGP Select	1110037F02Rik	MEYX39.2e	M01467443	+/+	+/+	WT	Male	17-Apr-13	30-Jul-13	14.9	0	0	0	0	0	0	0	0	0	0	0	0	0	0	0	0	0	0	0	0	0	0	0	0	0	0	Slit Lamp	Zeiss	SL130	Indirect Binocular Ophthalmoscope	Heine	Omega 500 Unplugged	Tropicamide
1223	4941	MEYX	1110037F02Rik tm1a(KOMP)Wtsi EPD0704_2_B08 #2	C57BL/6N;C57BL/6NTac	B6N MGP Select 20130526	MGP Select	1110037F02Rik	MEYX25.4a	M01497597	+/+	+/+	WT	Male	26-May-13	09-Sep-13	15.1	0	0	0	0	0	0	0	0	0	0	0	0	0	0	0	0	0	0	0	0	0	0	0	0	0	0	Slit Lamp	Zeiss	SL130	Indirect Binocular Ophthalmoscope	Heine	Omega 500 Unplugged	Tropicamide
1224	4942	MEYX	1110037F02Rik tm1a(KOMP)Wtsi EPD0704_2_B08 #2	C57BL/6N;C57BL/6NTac	B6N MGP Select 20130526	MGP Select	1110037F02Rik	MEYX25.4d	M01497600	+/+	+/+	WT	Male	26-May-13	09-Sep-13	15.1	0	0	0	0	0	0	0	0	0	0	0	0	0	0	0	0	0	0	0	0	0	0	0	0	0	0	Slit Lamp	Zeiss	SL130	Indirect Binocular Ophthalmoscope	Heine	Omega 500 Unplugged	Tropicamide
1225	4943	MEYX	1110037F02Rik tm1a(KOMP)Wtsi EPD0704_2_B08 #2	C57BL/6N;C57BL/6NTac	B6N MGP Select 20130526	MGP Select	1110037F02Rik	MEYX25.4f	M01497602	+/+	+/+	WT	Male	26-May-13	09-Sep-13	15.1	0	0	0	0	0	1	0	0	0	0	0	0	0	0	0	0	1	1	0	0	0	0	0	0	0	0	Slit Lamp	Zeiss	SL130	Indirect Binocular Ophthalmoscope	Heine	Omega 500 Unplugged	Tropicamide
1226	4958	MEYY	Pls3 tm1a(EUCOMM)Wtsi EPD0683_2_E01	C57BL/6N;C57BL/6NTac	B6N MGP Select 20130321	MGP Select	Pls3	MEYY28.2b	M01439487	+/+	+/+	WT	Male	22-Mar-13	04-Jul-13	14.9	0	0	0	0	0	0	0	0	0	0	0	0	0	0	0	0	0	0	0	0	0	0	0	0	0	0	Slit Lamp	Zeiss	SL130	Indirect Binocular Ophthalmoscope	Heine	Omega 500 Unplugged	Tropicamide
1227	4959	MEYY	Pls3 tm1a(EUCOMM)Wtsi EPD0683_2_E01	C57BL/6N;C57BL/6NTac	B6N MGP Select 20130321	MGP Select	Pls3	MEYY28.2c	M01439488	+/+	+/+	WT	Male	22-Mar-13	04-Jul-13	14.9	0	0	0	0	0	0	0	0	0	0	0	0	0	0	0	0	0	0	0	0	0	0	0	0	0	0	Slit Lamp	Zeiss	SL130	Indirect Binocular Ophthalmoscope	Heine	Omega 500 Unplugged	Tropicamide
1228	4987	MEZD	Dip2a tm2a(KOMP)Wtsi EPD0670_2_A11	C57BL/6N;C57BL/6NTac	B6N MGP Select 20130128	MGP Select	Dip2a	MEZD21.1e	M01393903	+/+	+/+	WT	Female	28-Jan-13	14-May-13	15.1	0	0	0	0	0	0	0	0	0	0	0	0	0	0	0	0	0	0	0	0	0	0	0	0	0	0	Slit Lamp	Zeiss	SL130	Indirect Binocular Ophthalmoscope	Heine	Omega 500 Unplugged	Tropicamide
1229	4988	MEZD	Dip2a tm2a(KOMP)Wtsi EPD0670_2_A11	C57BL/6N;C57BL/6NTac	B6N MGP Select 20130128	MGP Select	Dip2a	MEZD21.1h	M01393906	+/+	+/+	WT	Female	28-Jan-13	14-May-13	15.1	0	0	0	0	0	0	0	0	0	0	0	0	0	0	0	0	0	0	0	0	0	0	0	0	0	0	Slit Lamp	Zeiss	SL130	Indirect Binocular Ophthalmoscope	Heine	Omega 500 Unplugged	Tropicamide
1230	4989	MEZD	Dip2a tm2a(KOMP)Wtsi EPD0670_2_A11	C57BL/6N;C57BL/6NTac	B6N MGP Select 20130128	MGP Select	Dip2a	MEZD21.1i	M01393907	+/+	+/+	WT	Female	28-Jan-13	14-May-13	15.1	0	0	0	0	0	0	0	0	0	0	0	0	0	0	0	0	0	0	0	0	0	0	0	0	0	0	Slit Lamp	Zeiss	SL130	Indirect Binocular Ophthalmoscope	Heine	Omega 500 Unplugged	Tropicamide
1231	4990	MEZD	Dip2a tm2a(KOMP)Wtsi EPD0670_2_A11	C57BL/6N;C57BL/6NTac	B6N MGP Select 20130128	MGP Select	Dip2a	MEZD21.1j	M01393908	+/+	+/+	WT	Female	28-Jan-13	14-May-13	15.1	0	0	0	0	0	0	0	0	0	0	0	0	0	0	0	0	0	0	0	0	0	0	0	0	0	0	Slit Lamp	Zeiss	SL130	Indirect Binocular Ophthalmoscope	Heine	Omega 500 Unplugged	Tropicamide
1232	5019	MEZZ	Ccdc159 tm1a(KOMP)Wtsi EPD0393_1_A02	C57BL/6N;C57BL/6NTac	B6N MGP Select 20140302	MGP Select	Ccdc159	MEZZ52.1d	M01758290	+/+	+/+	WT	Female	03-Mar-14	17-Jun-14	15.1	0	0	0	0	0	0	0	0	0	0	0	0	0	0	0	0	0	0	0	0	0	0	0	0	0	0	Slit Lamp	Zeiss	SL130	Indirect Binocular Ophthalmoscope	Heine	Omega 500 Unplugged	Tropicamide
1233	5020	MEZZ	Ccdc159 tm1a(KOMP)Wtsi EPD0393_1_A02	C57BL/6N;C57BL/6NTac	B6N MGP Select 20140302	MGP Select	Ccdc159	MEZZ52.1h	M01758294	+/+	+/+	WT	Female	03-Mar-14	17-Jun-14	15.1	0	0	0	0	0	0	0	0	0	0	0	0	0	0	0	0	0	0	0	0	0	0	0	0	0	0	Slit Lamp	Zeiss	SL130	Indirect Binocular Ophthalmoscope	Heine	Omega 500 Unplugged	Tropicamide
1234	5021	MEZZ	Ccdc159 tm1a(KOMP)Wtsi EPD0393_1_A02	C57BL/6N;C57BL/6NTac	B6N MGP Select 20140302	MGP Select	Ccdc159	MEZZ52.1i	M01758295	+/+	+/+	WT	Female	03-Mar-14	17-Jun-14	15.1	0	0	0	0	0	0	0	0	0	0	0	0	0	0	0	0	0	0	0	0	0	0	0	0	0	0	Slit Lamp	Zeiss	SL130	Indirect Binocular Ophthalmoscope	Heine	Omega 500 Unplugged	Tropicamide
1235	5036	MFAB	D930028M14Rik tm1a(EUCOMM)Wtsi EPD0289_2_A05	C57BL/6N;C57BL/6NTac	B6N MGP Select 20140224	MGP Select	D930028M14Rik	MFAB32.3c	M01752015	+/+	+/+	WT	Female	24-Feb-14	10-Jun-14	15.1	0	0	0	0	0	0	0	0	0	0	0	0	0	0	0	0	0	0	0	0	0	0	0	0	0	0	Slit Lamp	Zeiss	SL130	Indirect Binocular Ophthalmoscope	Heine	Omega 500 Unplugged	Tropicamide
1236	5037	MFAB	D930028M14Rik tm1a(EUCOMM)Wtsi EPD0289_2_A05	C57BL/6N;C57BL/6NTac	B6N MGP Select 20140224	MGP Select	D930028M14Rik	MFAB32.3h	M01752020	+/+	+/+	WT	Female	24-Feb-14	10-Jun-14	15.1	0	0	0	0	0	1	0	0	0	0	0	0	0	0	0	0	0	0	0	0	0	0	0	0	0	0	Slit Lamp	Zeiss	SL130	Indirect Binocular Ophthalmoscope	Heine	Omega 500 Unplugged	Tropicamide
1237	5038	MFAB	D930028M14Rik tm1a(EUCOMM)Wtsi EPD0289_2_A05	C57BL/6N;C57BL/6NTac	B6N MGP Select 20140224	MGP Select	D930028M14Rik	MFAB32.3i	M01752021	+/+	+/+	WT	Female	24-Feb-14	10-Jun-14	15.1	0	0	0	0	0	0	0	0	0	0	0	0	0	0	0	0	0	0	0	0	0	0	0	0	0	0	Slit Lamp	Zeiss	SL130	Indirect Binocular Ophthalmoscope	Heine	Omega 500 Unplugged	Tropicamide
1238	5039	MFAB	D930028M14Rik tm1a(EUCOMM)Wtsi EPD0289_2_A05	C57BL/6N;C57BL/6NTac	B6N MGP Select 20141027	MGP Select	D930028M14Rik	MFAB42.4e	M01962974	+/+	+/+	WT	Female	26-Oct-14	10-Feb-15	15.3	0	0	0	0	0	0	0	0	0	0	0	0	0	0	0	0	1	1	0	0	0	0	0	0	0	0	Slit Lamp	Zeiss	SL130	Indirect Binocular Ophthalmoscope	Heine	Omega 500 Unplugged	Tropicamide
1239	5040	MFAB	D930028M14Rik tm1a(EUCOMM)Wtsi EPD0289_2_A05	C57BL/6N;C57BL/6NTac	B6N MGP Select 20141027	MGP Select	D930028M14Rik	MFAB42.4f	M01962975	+/+	+/+	WT	Female	26-Oct-14	10-Feb-15	15.3	0	0	0	0	0	0	0	0	0	0	0	0	0	0	0	0	0	0	0	0	0	0	0	0	0	0	Slit Lamp	Zeiss	SL130	Indirect Binocular Ophthalmoscope	Heine	Omega 500 Unplugged	Tropicamide
1240	5041	MFAB	D930028M14Rik tm1a(EUCOMM)Wtsi EPD0289_2_A05	C57BL/6N;C57BL/6NTac	B6N MGP Select 20141027	MGP Select	D930028M14Rik	MFAB42.4g	M01962976	+/+	+/+	WT	Female	26-Oct-14	10-Feb-15	15.3	0	0	0	0	0	0	0	0	0	0	0	0	0	0	0	0	0	0	0	0	0	0	0	0	0	0	Slit Lamp	Zeiss	SL130	Indirect Binocular Ophthalmoscope	Heine	Omega 500 Unplugged	Tropicamide
1241	5042	MFAB	D930028M14Rik tm1a(EUCOMM)Wtsi EPD0289_2_A05	C57BL/6N;C57BL/6NTac	B6N MGP Select 20141027	MGP Select	D930028M14Rik	MFAB42.4h	M01962977	+/+	+/+	WT	Female	26-Oct-14	10-Feb-15	15.3	0	0	0	0	0	1	0	0	0	0	0	0	0	0	0	0	0	0	0	0	0	0	0	0	0	0	Slit Lamp	Zeiss	SL130	Indirect Binocular Ophthalmoscope	Heine	Omega 500 Unplugged	Tropicamide
[truncated: 1,058 more rows]
[truncated: 6 more columns]
