# Supplementary material for: Improving the Identification of Phenotypic Abnormalities and Sexual Dimorphism in Mice When Studying Rare Event Categorical Characteristics
Source: Genetics. 2016 Dec 5;205(2):491–501. doi: 10.1534/genetics.116.195388 (PMC5289831; doi:10.1534/genetics.116.195388)
Supplement: Supplementary file 15 [file 491TableS1.xls]

## Sheet: Table S1
		deviance	df	p.value	DependentVariable	Assay	Adjustedpvalue
1	values	10.2745	178	1	Number.Of.Thoracic.Vertebrae	Xray	1
2	values	91.3492	178	1	Number.Of.Lumbar.Vertebrae	Xray	1
3	values	76.8581	178	1	Number.Of.Pelvic.Vertebrae	Xray	1
4	values	117.327	178	0.999864	Number.Of.Caudal.Vertebrae	Xray	1
5	values	229.748	178	0.00540136	Transitional.Vertebrae	Xray	0.132769
6	values	209.169	178	0.0548923	Shape.Of.Vertebrae	Xray	0.999039
7	values	392.83	178	0	Fusion.Of.Vertebrae	Xray	0
8	values	48.0314	178	1	Number.Of.Ribs.Right	Xray	1
9	values	62.6427	178	1	Number.Of.Ribs.Left	Xray	1
10	values	138.488	178	0.987352	Shape.Of.Ribcage	Xray	1
11	values	30.3025	178	1	Shape.Of.Ribs	Xray	1
12	values	0	178	1	Rib.Fusions	Xray	1
13	values	31.2106	178	1	Clavicle	Xray	1
14	values	10.2672	178	1	Scapula	Xray	1
15	values	36.133	178	1	Humerus	Xray	1
16	values	60.0453	178	1	Radius	Xray	1
17	values	50.2412	178	1	Ulna	Xray	1
18	values	208.062	178	0.0610055	Pelvis	Xray	1
19	values	40.0042	178	1	Femur	Xray	1
20	values	17.7601	178	1	Tibia	Xray	1
21	values	0	178	1	Fibula	Xray	1
22	values	83.0895	178	1	Joints	Xray	1
23	values	152.714	178	0.91523	Shape.Of.Spine	Xray	1
24	values	127.605	178	0.998353	Teeth	Xray	1
25	values	0	178	1	Mandible	Xray	1
26	values	89.2894	178	1	Maxilla	Xray	1
27	values	24.2263	178	1	Zygomatic.Bone	Xray	1
28	values	10.2745	178	1	Number.Of.Cervical.Vertebrae	Xray	1
29	values	146.043	178	0.961749	Skull.Shape	Xray	1
30	values	30.0791	178	1	Number.Of.Digits	Xray	1
31	values	172.6	178	0.600136	Digit.Integrity	Xray	1
32	values	0	178	1	Syndactylism	Xray	1
33	values	45.4116	178	1	Polysyndactylism	Xray	1
34	values	17.7741	178	1	Brachydactylism	Xray	1
35	values	125.961	178	0.99885	Kyphosis	Xray	1
36	values	0	178	1	Lordosis	Xray	1
37	values	83.3487	178	1	Scoliosis	Xray	1
38	values	185.447	178	0.335594	Fusion.Processes	Xray	1
39	values	0	178	1	Caudal.Processes	Xray	1
40	values	10.2727	178	1	Lumbar.Processes	Xray	1
41	values	0	178	1	Sacral.Processes	Xray	1
42	values	322.98	178	1.77665e-10	Thoracic.Processes	Xray	8.08377e-09
43	values	10.3351	174	1	Bulging.Eye	EyeScreen	1
44	values	0	174	1	Eye.Hemorrhage	EyeScreen	1
45	values	10.6576	174	1	Eyelid.Morphology	EyeScreen	1
46	values	85.5609	174	1	Eyelid.Closure	EyeScreen	1
47	values	63.9964	174	1	Narrow.Eye.Opening	EyeScreen	1
48	values	222.441	174	0.00768365	Cornea	EyeScreen	0.15538
49	values	168.133	174	0.611136	Corneal.Opacity	EyeScreen	1
50	values	98.9622	174	0.999999	Corneal.Vascularisation	EyeScreen	1
51	values	163.361	174	0.707607	Fusion.Between.Cornea.And.Lens	EyeScreen	1
52	values	167.482	174	0.624751	Iris.Pupil	EyeScreen	1
53	values	29.9907	174	1	Synechia	EyeScreen	1
54	values	117.595	174	0.999655	Pupil.Position	EyeScreen	1
55	values	132.595	174	0.991541	Pupil.Shape	EyeScreen	1
56	values	58.2605	174	1	Pupil.Dilation	EyeScreen	1
57	values	36.6094	174	1	Pupil.Light.Response	EyeScreen	1
58	values	0	174	1	Iris.Pigmentation	EyeScreen	1
59	values	180.6	174	0.350105	Lens	EyeScreen	1
60	values	180.6	174	0.350105	Lens.Opacity	EyeScreen	1
61	values	497.971	174	0	Retina	EyeScreen	0
62	values	497.971	174	0	Retinal.Pigmentation	EyeScreen	0
63	values	0	174	1	Retinal.Structure	EyeScreen	1
64	values	10.3174	174	1	Optic.Disc	EyeScreen	1
65	values	83.9807	174	1	Retinal.Blood.Vessels	EyeScreen	1
66	values	73.7156	174	1	Retinal.Blood.Vessels.Structur	EyeScreen	1
67	values	23.8037	174	1	Retinal.Blood.Vessels.Pattern	EyeScreen	1
68	values	119.21	174	0.999484	Persistence.Of.Hyaloid.Vascula	EyeScreen	1
69	values	50.8723	211	1	Tremor	NaMPA	1
70	values	37.1226	211	1	Startle.Response	NaMPA	1
71	values	10.7144	211	1	Trunk.Curl	NaMPA	1
72	values	19.2157	211	1	Limb.Grasping	NaMPA	1
73	values	0	211	1	Pinna.Touch.Reflex	NaMPA	1
74	values	0	211	1	Corneal.Touch.Reflex	NaMPA	1
75	values	0	211	1	Headbobbing.Circling	NaMPA	1
76	values	0	211	1	Convulsions	NaMPA	1
77	values	0	211	1	Contact.Righting.Reflex	NaMPA	1
78	values	10.7144	211	1	Hindpaw.Digit.Fusion	NaMPA	1
79	values	0	211	1	Hindpaw	NaMPA	1
80	values	0	211	1	Hindlimb	NaMPA	1
81	values	0	211	1	External.Genitalia	NaMPA	1
82	values	0	211	1	Pinna	NaMPA	1
83	values	307.325	211	1.64851e-05	Fight.Wounds	NaMPA	0.000600058
84	values	0	211	1	Tail	NaMPA	1
85	values	0	211	1	Forepaw.Digit.Fusion	NaMPA	1
86	values	0	211	1	Forelimb	NaMPA	1
87	values	0	211	1	Forepaw	NaMPA	1
88	values	0	211	1	Positional.Passivity	NaMPA	1
89	values	37.0123	211	1	Gait.Inc.Ataxia	NaMPA	1
90	values	0	211	1	Hindpaw.Nail.Morphology	NaMPA	1
91	values	0	211	1	Forepaw.Nail.Morphology	NaMPA	1
92	values	0	211	1	Hindlimb.Morphology	NaMPA	1
93	values	112.556	211	1	Paw.Footpad.Skin.Colour	NaMPA	1
94	values	0	211	1	Forepaw.Nail.Colour	NaMPA	1
95	values	0	211	1	Hindpaw.Nail.Colour	NaMPA	1
96	values	10.7144	211	1	Hindpaw.Nail.Count	NaMPA	1
97	values	32.9773	211	1	Hindpaw.Digit.Morphology	NaMPA	1
98	values	0	211	1	Forepaw.Digit.Morphology	NaMPA	1
99	values	0	211	1	Dorsal.Skin.Colour	NaMPA	1
100	values	0	211	1	Tail.Coathair.Colour	NaMPA	1
101	values	0	211	1	Digit.Coathair.Colour	NaMPA	1
102	values	0	211	1	Paw.Coathair.Colour	NaMPA	1
103	values	0	211	1	Limb.Coathair.Colour	NaMPA	1
104	values	91.1559	211	1	Ventral.Coathair.Colour.Pattern	NaMPA	1
105	values	99.6397	211	1	Ventral.Coathair.Colour	NaMPA	1
106	values	18.8485	211	1	Dorsal.Coathair.Colour.Pattern	NaMPA	1
107	values	18.8485	211	1	Dorsal.Coathair.Colour	NaMPA	1
108	values	31.4767	211	1	Head.Coathair.Colour.Pattern	NaMPA	1
109	values	31.4767	211	1	Head.Coathair.Colour	NaMPA	1
110	values	0	211	1	Limb.Coathair.Colour.Pattern	NaMPA	1
111	values	47.7988	211	1	Ext.Genitalia.Morphology	NaMPA	1
112	values	0	211	1	Pinna.Rotation	NaMPA	1
113	values	0	211	1	Pinna.Position	NaMPA	1
114	values	0	211	1	Pinna.Morphology	NaMPA	1
115	values	0	211	1	Incisor.Colour	NaMPA	1
116	values	0	211	1	Vibrissae.Colour	NaMPA	1
117	values	163.942	211	0.99294	Snout.Morphology	NaMPA	1
118	values	10.7246	211	1	Head.Morphology	NaMPA	1
119	values	0	211	1	Tail.Skin.Colour	NaMPA	1
120	values	10.7246	211	1	Limb.Skin.Colour	NaMPA	1
121	values	0	211	1	Ventral.Skin.Colour	NaMPA	1
122	values	0	211	1	Pinna.Skin.Colour	NaMPA	1
123	values	0	211	1	Tail.Coathair.Colour.Pattern	NaMPA	1
124	values	0	211	1	Hindpaw.Morphology	NaMPA	1
125	values	0	211	1	Forepaw.Morphology	NaMPA	1
126	values	0	211	1	Forelimb.Morphology	NaMPA	1
127	values	0	211	1	Digit.Coathair.Colour.Pattern	NaMPA	1
128	values	0	211	1	Paw.Coathair.Colour.Pattern	NaMPA	1
129	values	0	211	1	Forepaw.Nail.Count	NaMPA	1
130	values	0	211	1	Hindpaw.Digit.Size	NaMPA	1
131	values	10.4277	211	1	Hindpaw.Footpad.Size	NaMPA	1
132	values	0	211	1	Hindpaw.Size	NaMPA	1
133	values	0	211	1	Hindlimb.Size	NaMPA	1
134	values	0	211	1	Forepaw.Footpad.Size	NaMPA	1
135	values	0	211	1	Forepaw.Size	NaMPA	1
136	values	10.7246	211	1	External.Genitalia.Size	NaMPA	1
137	values	0	211	1	Pinna.Size	NaMPA	1
138	values	270.713	211	0.00344359	Vibrissae.Size	NaMPA	0.104456
139	values	147.823	211	0.999684	Snout.Size	NaMPA	1
140	values	18.3932	211	1	Head.Size	NaMPA	1
141	values	0	211	1	Forepaw.Digit.Size	NaMPA	1
142	values	0	211	1	Forelimb.Size	NaMPA	1
143	values	57.9802	211	1	Vibrissae	NaMPA	1
144	values	0	211	1	Vibrissae.Shape	NaMPA	1
145	values	11.9675	211	1	Mouth.Morphology	NaMPA	1
146	values	66.5185	211	1	Incisors.Morphology	NaMPA	1
147	values	25.4906	211	1	Tail.Length	NaMPA	1
148	values	0	211	1	Forepaw.Nail.Length	NaMPA	1
149	values	0	211	1	Hindpaw.Nail.Length	NaMPA	1
150	values	108.273	211	1	Tail.Morphology	NaMPA	1
151	values	67.0923	211	1	Tail.Coathair.Presence	NaMPA	1
152	values	0	211	1	Digit.Coathair.Presence	NaMPA	1
153	values	18.6751	211	1	Paw.Coathair.Presence	NaMPA	1
154	values	44.3428	211	1	Dorsal.Coathair.Presence	NaMPA	1
155	values	178.494	211	0.949385	Limb.Coathair.Presence	NaMPA	1
156	values	205.233	211	0.599023	Ventral.Coathair.Presence	NaMPA	1
157	values	266.368	211	0.00583601	Head.Coathair.Presence	NaMPA	0.132769
158	values	10.7144	211	1	Paw.Footpad.Skin.Appearance	NaMPA	1
159	values	0	211	1	Dorsal.Skin.Appearance	NaMPA	1
160	values	0	211	1	Tail.Skin.Appearance	NaMPA	1
161	values	0	211	1	Limb.Skin.Appearance	NaMPA	1
162	values	0	211	1	Ventral.Skin.Appearance	NaMPA	1
163	values	0	211	1	Pinna.Skin.Appearance	NaMPA	1
164	values	0	211	1	Digit.Coathair.Length	NaMPA	1
165	values	0	211	1	Limb.Coathair.Length	NaMPA	1
166	values	0	211	1	Dorsal.Coathair.Length	NaMPA	1
167	values	0	211	1	Head.Coathair.Length	NaMPA	1
168	values	0	211	1	Tail.Coathair.Length	NaMPA	1
169	values	0	211	1	Ventralcoathair.Length	NaMPA	1
170	values	0	211	1	Paw.Coathair.Length	NaMPA	1
171	values	0	211	1	Paw.Coathair.Appearance	NaMPA	1
172	values	0	211	1	Digit.Coathair.Appearance	NaMPA	1
173	values	0	211	1	Limb.Coathair.Appearance	NaMPA	1
174	values	96.3893	211	1	Ventral.Coathair..Appearance	NaMPA	1
175	values	58.4993	211	1	Dorsal.Coathair.Appearance	NaMPA	1
176	values	28.6547	211	1	Head.Coathair.Appearance	NaMPA	1
177	values	0	211	1	Tail.Coathair.Appearance	NaMPA	1
178	values	43.9503	211	1	Hindpaw.Digit.Count.Normal	NaMPA	1
179	values	0	211	1	Forepaw.Digit.Count.Normal	NaMPA	1
180	values	180.707	211	0.93561	Transfer.Arousal	NaMPA	1
181	values	0	211	1	Tail.Elevation	NaMPA	1
182	values	0	211	1	Incisors	NaMPA	1
